# Supplementary material for: Lactobacillus amplifies DHAMaR1 conversion to attenuate intestinal ischemia-reperfusion injury via decreasing pyroptosis
Source: Front Immunol. 2025 Dec 12;16:1712761. doi: 10.3389/fimmu.2025.1712761 (PMC12741079; doi:10.3389/fimmu.2025.1712761)
Supplement: Supplementary file 2 [file Table1.xlsx]

## Sheet: S1
Name	Df	SumsOfSqs	MeanSqs	F.Models	R2	Pr(>F)
Ctrl VS I/R	1	0.935919	0.935919	4.72482	0.320874	0.008
Residuals	10	1.98086	0.198086	-	0.679126	-
Total	11	2.91678	-	-	1	-
Name	Df	SumsOfSqs	MeanSqs	F.Models	R2	Pr(>F)
Ctrl VS I/R+DHA	1	0.285997	0.285997	1.79432	0.152134	0.08
Residuals	10	1.5939	0.15939	-	0.847866	-
Total	11	1.8799	-	-	1	-

## Sheet: S2
Sample_info	Seq_num	Base_num(bp)	Mean_length(bp)	Min_length(bp)	Max_length(bp)
Control1	76897	32323337	420.346	201	436
Control2	111471	46546722	417.568	201	436
Control3	74296	31191365	419.826	201	439
Control4	73922	31125111	421.053	205	445
Control5	92011	38845939	422.188	200	437
Control6	62713	26523012	422.927	214	431
I/R+DHA1	85149	35614407	418.26	201	443
I/R+DHA2	80009	33554207	419.38	201	450
I/R+DHA3	78983	32829709	415.655	201	446
I/R+DHA4	73977	30602921	413.682	201	435
I/R+DHA5	53061	22330405	420.844	252	432
I/R+DHA6	70892	29113774	410.678	205	440
IR1	72491	30181706	416.351	205	432
IR2	92963	39838372	428.54	373	431
IR3	47337	20265021	428.101	277	431
IR4	57696	23916538	414.527	211	432
IR5	50664	21727348	428.852	270	431
IR6	74688	30802923	412.421	216	439

## Sheet: S3
Number	GO ID	Term type	Description	Ratio_in_study	Ratio_in_pop	Rich factor	Pvalue	Padjust	Gene_ids	Gene_names
30	GO:0009617	BP	response to bacterium	30/ 136	769/ 43792	0.0390117	2.5889e-24	3.7275e-20	ENSMUSG00000015568;ENSMUSG00000024225;ENSMUSG00000025091;ENSMUSG00000025479;ENSMUSG00000027559;ENSMUSG00000031373;ENSMUSG00000031495;ENSMUSG00000031722;ENSMUSG00000035459;ENSMUSG00000035686;ENSMUSG00000037071;ENSMUSG00000037095;ENSMUSG00000037157;ENSMUSG00000037411;ENSMUSG00000057400;ENSMUSG00000062515;ENSMUSG00000074115;ENSMUSG00000074264;ENSMUSG00000076674;ENSMUSG00000082211;ENSMUSG00000094322;…	Lpl;Clps;Pnliprp2;Cyp2e1;Car3;Car5b;Cd209d;Hp;Stab2;Thrsp;Scd1;Lrg1;Il22ra1;Serpine1;Ces1c;Fabp4;Saa1;Amy1;Ighv3-8;Defa27;Ighv9-4;Ighv1-39;Ighv5-9-1;Ighv2-9-1;Ighv1-55;Ighv1-20;Ighv2-4;Ighv1-58;Ighv2-2;Ighv2-5
34	GO:0051707	BP	response to other organism	34/ 136	1781/ 43792	0.0190904	8.756e-18	5.14748e-14	ENSMUSG00000015568;ENSMUSG00000020609;ENSMUSG00000024225;ENSMUSG00000025091;ENSMUSG00000025479;ENSMUSG00000027559;ENSMUSG00000027832;ENSMUSG00000029380;ENSMUSG00000029821;ENSMUSG00000031373;ENSMUSG00000031495;ENSMUSG00000031722;ENSMUSG00000035459;ENSMUSG00000035686;ENSMUSG00000037071;ENSMUSG00000037095;ENSMUSG00000037157;ENSMUSG00000037411;ENSMUSG00000057400;ENSMUSG00000062515;ENSMUSG00000074115;…	Lpl;Apob;Clps;Pnliprp2;Cyp2e1;Car3;Ptx3;Cxcl1;Gsdme;Car5b;Cd209d;Hp;Stab2;Thrsp;Scd1;Lrg1;Il22ra1;Serpine1;Ces1c;Fabp4;Saa1;Amy1;Ighv3-8;Defa27;Ighv9-4;Ighv1-39;Ighv5-9-1;Ighv2-9-1;Ighv1-55;Ighv1-20;Ighv2-4;Ighv1-58;Ighv2-2;Ighv2-5
66	GO:0050896	BP	response to stimulus	66/ 136	7346/ 43792	0.00898448	1.07254e-17	5.14748e-14	ENSMUSG00000002289;ENSMUSG00000005360;ENSMUSG00000015568;ENSMUSG00000017344;ENSMUSG00000020609;ENSMUSG00000020963;ENSMUSG00000021922;ENSMUSG00000022376;ENSMUSG00000023019;ENSMUSG00000024225;ENSMUSG00000024313;ENSMUSG00000024521;ENSMUSG00000025091;ENSMUSG00000025479;ENSMUSG00000027559;ENSMUSG00000027832;ENSMUSG00000028976;ENSMUSG00000029380;ENSMUSG00000029821;ENSMUSG00000030364;ENSMUSG00000031373;…	Angptl4;Slc1a3;Lpl;Vtn;Apob;Tshr;Itih4;Adcy8;Gpd1;Clps;Mep1b;Pmaip1;Pnliprp2;Cyp2e1;Car3;Ptx3;Slc2a5;Cxcl1;Gsdme;Clec2h;Car5b;Cd209d;Hp;Nnmt;Lctl;Stab2;Thrsp;Scd1;Lrg1;Il22ra1;Serpine1;Orm1;Trpv3;P2ry4;Ces1c;Saa2;Fabp4;Nnat;Saa1;Amy1;Igkv4-80;Igkv4-61;Igkv4-50;Igkv8-27;Igkv6-20;Igkv6-13;Ighv3-8;Iglv1;Alpi;Defa27;Ccl21d;Igkv4-54;Ighv9-4;Igkv8-28;Igkv4-51;Ighv1-39;Ighv5-9-1;Ighv2-9-1;Ighv1-55;Igkv4…
34	GO:0044419	BP	biological process involved in interspecies interaction between organisms	34/ 136	1925/ 43792	0.0176623	8.98658e-17	3.23472e-13	ENSMUSG00000015568;ENSMUSG00000020609;ENSMUSG00000024225;ENSMUSG00000025091;ENSMUSG00000025479;ENSMUSG00000027559;ENSMUSG00000027832;ENSMUSG00000029380;ENSMUSG00000029821;ENSMUSG00000031373;ENSMUSG00000031495;ENSMUSG00000031722;ENSMUSG00000035459;ENSMUSG00000035686;ENSMUSG00000037071;ENSMUSG00000037095;ENSMUSG00000037157;ENSMUSG00000037411;ENSMUSG00000057400;ENSMUSG00000062515;ENSMUSG00000074115;…	Lpl;Apob;Clps;Pnliprp2;Cyp2e1;Car3;Ptx3;Cxcl1;Gsdme;Car5b;Cd209d;Hp;Stab2;Thrsp;Scd1;Lrg1;Il22ra1;Serpine1;Ces1c;Fabp4;Saa1;Amy1;Ighv3-8;Defa27;Ighv9-4;Ighv1-39;Ighv5-9-1;Ighv2-9-1;Ighv1-55;Ighv1-20;Ighv2-4;Ighv1-58;Ighv2-2;Ighv2-5
34	GO:0005615	CC	extracellular space	34/ 136	2078/ 43792	0.0163619	8.62005e-16	1.66022e-12	ENSMUSG00000000125;ENSMUSG00000002289;ENSMUSG00000003123;ENSMUSG00000005800;ENSMUSG00000015568;ENSMUSG00000017344;ENSMUSG00000020609;ENSMUSG00000025091;ENSMUSG00000027832;ENSMUSG00000029380;ENSMUSG00000031722;ENSMUSG00000037095;ENSMUSG00000039196;ENSMUSG00000039518;ENSMUSG00000057400;ENSMUSG00000057465;ENSMUSG00000058207;ENSMUSG00000059201;ENSMUSG00000074115;ENSMUSG00000074264;ENSMUSG00000076540;…	Wnt3;Angptl4;Lipe;Mmp8;Lpl;Vtn;Apob;Pnliprp2;Ptx3;Cxcl1;Hp;Lrg1;Orm1;Cdsn;Ces1c;Saa2;Serpina3k;Lep;Saa1;Amy1;Igkv4-80;Igkv4-61;Igkv4-50;Igkv8-27;Igkv6-20;Igkv6-13;Iglv1;Defa27;Ccl21d;Igkv4-54;Igkv8-28;Igkv4-51;Igkv4-58;Igkv11-125
34	GO:0043207	BP	response to external biotic stimulus	34/ 136	2052/ 43792	0.0165692	5.9535e-16	1.71437e-12	ENSMUSG00000015568;ENSMUSG00000020609;ENSMUSG00000024225;ENSMUSG00000025091;ENSMUSG00000025479;ENSMUSG00000027559;ENSMUSG00000027832;ENSMUSG00000029380;ENSMUSG00000029821;ENSMUSG00000031373;ENSMUSG00000031495;ENSMUSG00000031722;ENSMUSG00000035459;ENSMUSG00000035686;ENSMUSG00000037071;ENSMUSG00000037095;ENSMUSG00000037157;ENSMUSG00000037411;ENSMUSG00000057400;ENSMUSG00000062515;ENSMUSG00000074115;…	Lpl;Apob;Clps;Pnliprp2;Cyp2e1;Car3;Ptx3;Cxcl1;Gsdme;Car5b;Cd209d;Hp;Stab2;Thrsp;Scd1;Lrg1;Il22ra1;Serpine1;Ces1c;Fabp4;Saa1;Amy1;Ighv3-8;Defa27;Ighv9-4;Ighv1-39;Ighv5-9-1;Ighv2-9-1;Ighv1-55;Ighv1-20;Ighv2-4;Ighv1-58;Ighv2-2;Ighv2-5
34	GO:0009607	BP	response to biotic stimulus	34/ 136	2080/ 43792	0.0163462	8.86698e-16	2.12778e-12	ENSMUSG00000015568;ENSMUSG00000020609;ENSMUSG00000024225;ENSMUSG00000025091;ENSMUSG00000025479;ENSMUSG00000027559;ENSMUSG00000027832;ENSMUSG00000029380;ENSMUSG00000029821;ENSMUSG00000031373;ENSMUSG00000031495;ENSMUSG00000031722;ENSMUSG00000035459;ENSMUSG00000035686;ENSMUSG00000037071;ENSMUSG00000037095;ENSMUSG00000037157;ENSMUSG00000037411;ENSMUSG00000057400;ENSMUSG00000062515;ENSMUSG00000074115;…	Lpl;Apob;Clps;Pnliprp2;Cyp2e1;Car3;Ptx3;Cxcl1;Gsdme;Car5b;Cd209d;Hp;Stab2;Thrsp;Scd1;Lrg1;Il22ra1;Serpine1;Ces1c;Fabp4;Saa1;Amy1;Ighv3-8;Defa27;Ighv9-4;Ighv1-39;Ighv5-9-1;Ighv2-9-1;Ighv1-55;Ighv1-20;Ighv2-4;Ighv1-58;Ighv2-2;Ighv2-5
18	GO:0042742	BP	defense response to bacterium	18/ 136	493/ 43792	0.0365112	2.2301e-14	4.58701e-11	ENSMUSG00000031495;ENSMUSG00000031722;ENSMUSG00000035459;ENSMUSG00000037071;ENSMUSG00000037157;ENSMUSG00000037411;ENSMUSG00000076674;ENSMUSG00000082211;ENSMUSG00000094322;ENSMUSG00000095130;ENSMUSG00000095210;ENSMUSG00000095565;ENSMUSG00000095589;ENSMUSG00000095761;ENSMUSG00000095866;ENSMUSG00000095889;ENSMUSG00000096464;ENSMUSG00000096498	Cd209d;Hp;Stab2;Scd1;Il22ra1;Serpine1;Ighv3-8;Defa27;Ighv9-4;Ighv1-39;Ighv5-9-1;Ighv2-9-1;Ighv1-55;Ighv1-20;Ighv2-4;Ighv1-58;Ighv2-2;Ighv2-5
29	GO:0006952	BP	defense response	29/ 136	1830/ 43792	0.015847	3.65147e-13	6.57174e-10	ENSMUSG00000021922;ENSMUSG00000022376;ENSMUSG00000024313;ENSMUSG00000025091;ENSMUSG00000027832;ENSMUSG00000029380;ENSMUSG00000030364;ENSMUSG00000031495;ENSMUSG00000031722;ENSMUSG00000035459;ENSMUSG00000037071;ENSMUSG00000037157;ENSMUSG00000037411;ENSMUSG00000039196;ENSMUSG00000057465;ENSMUSG00000074115;ENSMUSG00000076674;ENSMUSG00000082211;ENSMUSG00000094065;ENSMUSG00000094322;ENSMUSG00000095130;…	Itih4;Adcy8;Mep1b;Pnliprp2;Ptx3;Cxcl1;Clec2h;Cd209d;Hp;Stab2;Scd1;Il22ra1;Serpine1;Orm1;Saa2;Saa1;Ighv3-8;Defa27;Ccl21d;Ighv9-4;Ighv1-39;Ighv5-9-1;Ighv2-9-1;Ighv1-55;Ighv1-20;Ighv2-4;Ighv1-58;Ighv2-2;Ighv2-5
12	GO:0019814	CC	immunoglobulin complex	12/ 136	189/ 43792	0.0634921	9.34246e-13	8.99679e-10	ENSMUSG00000076674;ENSMUSG00000094322;ENSMUSG00000095130;ENSMUSG00000095210;ENSMUSG00000095565;ENSMUSG00000095589;ENSMUSG00000095737;ENSMUSG00000095761;ENSMUSG00000095866;ENSMUSG00000095889;ENSMUSG00000096464;ENSMUSG00000096498	Ighv3-8;Ighv9-4;Ighv1-39;Ighv5-9-1;Ighv2-9-1;Ighv1-55;Igkv11-125;Ighv1-20;Ighv2-4;Ighv1-58;Ighv2-2;Ighv2-5
35	GO:0009605	BP	response to external stimulus	35/ 136	2786/ 43792	0.0125628	7.10364e-13	1.13642e-09	ENSMUSG00000002289;ENSMUSG00000015568;ENSMUSG00000020609;ENSMUSG00000024225;ENSMUSG00000025091;ENSMUSG00000025479;ENSMUSG00000027559;ENSMUSG00000027832;ENSMUSG00000029380;ENSMUSG00000029821;ENSMUSG00000031373;ENSMUSG00000031495;ENSMUSG00000031722;ENSMUSG00000035459;ENSMUSG00000035686;ENSMUSG00000037071;ENSMUSG00000037095;ENSMUSG00000037157;ENSMUSG00000037411;ENSMUSG00000057400;ENSMUSG00000062515;…	Angptl4;Lpl;Apob;Clps;Pnliprp2;Cyp2e1;Car3;Ptx3;Cxcl1;Gsdme;Car5b;Cd209d;Hp;Stab2;Thrsp;Scd1;Lrg1;Il22ra1;Serpine1;Ces1c;Fabp4;Saa1;Amy1;Ighv3-8;Defa27;Ighv9-4;Ighv1-39;Ighv5-9-1;Ighv2-9-1;Ighv1-55;Ighv1-20;Ighv2-4;Ighv1-58;Ighv2-2;Ighv2-5
12	GO:0006911	BP	phagocytosis, engulfment	12/ 136	191/ 43792	0.0628272	1.05852e-12	1.48946e-09	ENSMUSG00000067813;ENSMUSG00000076674;ENSMUSG00000094322;ENSMUSG00000095130;ENSMUSG00000095210;ENSMUSG00000095565;ENSMUSG00000095589;ENSMUSG00000095761;ENSMUSG00000095866;ENSMUSG00000095889;ENSMUSG00000096464;ENSMUSG00000096498	Xkr9;Ighv3-8;Ighv9-4;Ighv1-39;Ighv5-9-1;Ighv2-9-1;Ighv1-55;Ighv1-20;Ighv2-4;Ighv1-58;Ighv2-2;Ighv2-5
9	GO:0006641	BP	triglyceride metabolic process	9/ 136	70/ 43792	0.128571	1.13794e-12	1.48946e-09	ENSMUSG00000003123;ENSMUSG00000015568;ENSMUSG00000020334;ENSMUSG00000020609;ENSMUSG00000022555;ENSMUSG00000025479;ENSMUSG00000037071;ENSMUSG00000041653;ENSMUSG00000052396	Lipe;Lpl;Slc22a4;Apob;Dgat1;Cyp2e1;Scd1;Pnpla3;Mogat2
27	GO:0006955	BP	immune response	27/ 136	1652/ 43792	0.0163438	1.32755e-12	1.59283e-09	ENSMUSG00000017344;ENSMUSG00000027832;ENSMUSG00000029380;ENSMUSG00000076540;ENSMUSG00000076552;ENSMUSG00000076562;ENSMUSG00000076580;ENSMUSG00000076587;ENSMUSG00000076594;ENSMUSG00000076674;ENSMUSG00000076934;ENSMUSG00000082211;ENSMUSG00000094319;ENSMUSG00000094322;ENSMUSG00000094356;ENSMUSG00000094993;ENSMUSG00000095130;ENSMUSG00000095210;ENSMUSG00000095565;ENSMUSG00000095589;ENSMUSG00000095633;…	Vtn;Ptx3;Cxcl1;Igkv4-80;Igkv4-61;Igkv4-50;Igkv8-27;Igkv6-20;Igkv6-13;Ighv3-8;Iglv1;Defa27;Igkv4-54;Ighv9-4;Igkv8-28;Igkv4-51;Ighv1-39;Ighv5-9-1;Ighv2-9-1;Ighv1-55;Igkv4-58;Igkv11-125;Ighv1-20;Ighv2-4;Ighv1-58;Ighv2-2;Ighv2-5
32	GO:0002376	BP	immune system process	32/ 136	2397/ 43792	0.01335	1.74966e-12	1.87768e-09	ENSMUSG00000017344;ENSMUSG00000020963;ENSMUSG00000024521;ENSMUSG00000027832;ENSMUSG00000029380;ENSMUSG00000031722;ENSMUSG00000061728;ENSMUSG00000076540;ENSMUSG00000076552;ENSMUSG00000076562;ENSMUSG00000076580;ENSMUSG00000076587;ENSMUSG00000076594;ENSMUSG00000076674;ENSMUSG00000076934;ENSMUSG00000082211;ENSMUSG00000094065;ENSMUSG00000094319;ENSMUSG00000094322;ENSMUSG00000094356;ENSMUSG00000094993;…	Vtn;Tshr;Pmaip1;Ptx3;Cxcl1;Hp;Btnl7-ps;Igkv4-80;Igkv4-61;Igkv4-50;Igkv8-27;Igkv6-20;Igkv6-13;Ighv3-8;Iglv1;Defa27;Ccl21d;Igkv4-54;Ighv9-4;Igkv8-28;Igkv4-51;Ighv1-39;Ighv5-9-1;Ighv2-9-1;Ighv1-55;Igkv4-58;Igkv11-125;Ighv1-20;Ighv2-4;Ighv1-58;Ighv2-2;Ighv2-5
12	GO:0099024	BP	plasma membrane invagination	12/ 136	200/ 43792	0.06	1.82578e-12	1.87768e-09	ENSMUSG00000067813;ENSMUSG00000076674;ENSMUSG00000094322;ENSMUSG00000095130;ENSMUSG00000095210;ENSMUSG00000095565;ENSMUSG00000095589;ENSMUSG00000095761;ENSMUSG00000095866;ENSMUSG00000095889;ENSMUSG00000096464;ENSMUSG00000096498	Xkr9;Ighv3-8;Ighv9-4;Ighv1-39;Ighv5-9-1;Ighv2-9-1;Ighv1-55;Ighv1-20;Ighv2-4;Ighv1-58;Ighv2-2;Ighv2-5
12	GO:0010324	BP	membrane invagination	12/ 136	206/ 43792	0.0582524	2.58824e-12	2.48437e-09	ENSMUSG00000067813;ENSMUSG00000076674;ENSMUSG00000094322;ENSMUSG00000095130;ENSMUSG00000095210;ENSMUSG00000095565;ENSMUSG00000095589;ENSMUSG00000095761;ENSMUSG00000095866;ENSMUSG00000095889;ENSMUSG00000096464;ENSMUSG00000096498	Xkr9;Ighv3-8;Ighv9-4;Ighv1-39;Ighv5-9-1;Ighv2-9-1;Ighv1-55;Ighv1-20;Ighv2-4;Ighv1-58;Ighv2-2;Ighv2-5
11	GO:0042571	CC	immunoglobulin complex, circulating	11/ 136	162/ 43792	0.0679012	4.11793e-12	2.64371e-09	ENSMUSG00000076674;ENSMUSG00000094322;ENSMUSG00000095130;ENSMUSG00000095210;ENSMUSG00000095565;ENSMUSG00000095589;ENSMUSG00000095761;ENSMUSG00000095866;ENSMUSG00000095889;ENSMUSG00000096464;ENSMUSG00000096498	Ighv3-8;Ighv9-4;Ighv1-39;Ighv5-9-1;Ighv2-9-1;Ighv1-55;Ighv1-20;Ighv2-4;Ighv1-58;Ighv2-2;Ighv2-5
11	GO:0002377	BP	immunoglobulin production	11/ 136	161/ 43792	0.068323	3.84839e-12	3.46307e-09	ENSMUSG00000076540;ENSMUSG00000076552;ENSMUSG00000076562;ENSMUSG00000076580;ENSMUSG00000076587;ENSMUSG00000076594;ENSMUSG00000076934;ENSMUSG00000094319;ENSMUSG00000094356;ENSMUSG00000094993;ENSMUSG00000095633	Igkv4-80;Igkv4-61;Igkv4-50;Igkv8-27;Igkv6-20;Igkv6-13;Iglv1;Igkv4-54;Igkv8-28;Igkv4-51;Igkv4-58
29	GO:0005102	MF	signaling receptor binding	29/ 136	1924/ 43792	0.0150728	1.25309e-12	5.68278e-09	ENSMUSG00000000125;ENSMUSG00000014543;ENSMUSG00000015568;ENSMUSG00000017344;ENSMUSG00000020609;ENSMUSG00000027359;ENSMUSG00000029380;ENSMUSG00000030364;ENSMUSG00000037095;ENSMUSG00000037411;ENSMUSG00000039956;ENSMUSG00000057465;ENSMUSG00000059201;ENSMUSG00000061728;ENSMUSG00000062515;ENSMUSG00000074115;ENSMUSG00000076674;ENSMUSG00000081219;ENSMUSG00000094065;ENSMUSG00000094322;ENSMUSG00000095130;…	Wnt3;Klra17;Lpl;Vtn;Apob;Slc27a2;Cxcl1;Clec2h;Lrg1;Serpine1;Mrap;Saa2;Lep;Btnl7-ps;Fabp4;Saa1;Ighv3-8;Bambi-ps1;Ccl21d;Ighv9-4;Ighv1-39;Ighv5-9-1;Ighv2-9-1;Ighv1-55;Ighv1-20;Ighv2-4;Ighv1-58;Ighv2-2;Ighv2-5
11	GO:0006910	BP	phagocytosis, recognition	11/ 136	173/ 43792	0.0635838	8.42915e-12	7.139e-09	ENSMUSG00000076674;ENSMUSG00000094322;ENSMUSG00000095130;ENSMUSG00000095210;ENSMUSG00000095565;ENSMUSG00000095589;ENSMUSG00000095761;ENSMUSG00000095866;ENSMUSG00000095889;ENSMUSG00000096464;ENSMUSG00000096498	Ighv3-8;Ighv9-4;Ighv1-39;Ighv5-9-1;Ighv2-9-1;Ighv1-55;Ighv1-20;Ighv2-4;Ighv1-58;Ighv2-2;Ighv2-5
11	GO:0002440	BP	production of molecular mediator of immune response	11/ 136	178/ 43792	0.0617978	1.1488e-11	9.18913e-09	ENSMUSG00000076540;ENSMUSG00000076552;ENSMUSG00000076562;ENSMUSG00000076580;ENSMUSG00000076587;ENSMUSG00000076594;ENSMUSG00000076934;ENSMUSG00000094319;ENSMUSG00000094356;ENSMUSG00000094993;ENSMUSG00000095633	Igkv4-80;Igkv4-61;Igkv4-50;Igkv8-27;Igkv6-20;Igkv6-13;Iglv1;Igkv4-54;Igkv8-28;Igkv4-51;Igkv4-58
11	GO:0034987	MF	immunoglobulin receptor binding	11/ 136	167/ 43792	0.0658683	5.73871e-12	1.30125e-08	ENSMUSG00000076674;ENSMUSG00000094322;ENSMUSG00000095130;ENSMUSG00000095210;ENSMUSG00000095565;ENSMUSG00000095589;ENSMUSG00000095761;ENSMUSG00000095866;ENSMUSG00000095889;ENSMUSG00000096464;ENSMUSG00000096498	Ighv3-8;Ighv9-4;Ighv1-39;Ighv5-9-1;Ighv2-9-1;Ighv1-55;Ighv1-20;Ighv2-4;Ighv1-58;Ighv2-2;Ighv2-5
11	GO:0050853	BP	B cell receptor signaling pathway	11/ 136	190/ 43792	0.0578947	2.32844e-11	1.67495e-08	ENSMUSG00000076674;ENSMUSG00000094322;ENSMUSG00000095130;ENSMUSG00000095210;ENSMUSG00000095565;ENSMUSG00000095589;ENSMUSG00000095761;ENSMUSG00000095866;ENSMUSG00000095889;ENSMUSG00000096464;ENSMUSG00000096498	Ighv3-8;Ighv9-4;Ighv1-39;Ighv5-9-1;Ighv2-9-1;Ighv1-55;Ighv1-20;Ighv2-4;Ighv1-58;Ighv2-2;Ighv2-5
23	GO:0006629	BP	lipid metabolic process	23/ 136	1327/ 43792	0.0173323	2.38068e-11	1.67495e-08	ENSMUSG00000002289;ENSMUSG00000003123;ENSMUSG00000015568;ENSMUSG00000020334;ENSMUSG00000020609;ENSMUSG00000022555;ENSMUSG00000023019;ENSMUSG00000024225;ENSMUSG00000025091;ENSMUSG00000025479;ENSMUSG00000027359;ENSMUSG00000030972;ENSMUSG00000032454;ENSMUSG00000035686;ENSMUSG00000037071;ENSMUSG00000041653;ENSMUSG00000052131;ENSMUSG00000052396;ENSMUSG00000057400;ENSMUSG00000062515;ENSMUSG00000074115;…	Angptl4;Lipe;Lpl;Slc22a4;Apob;Dgat1;Gpd1;Clps;Pnliprp2;Cyp2e1;Slc27a2;Acsm5;Rbp2;Thrsp;Scd1;Pnpla3;Akr1b7;Mogat2;Ces1c;Fabp4;Saa1;Cyp4v3;Gal3st2
11	GO:0006958	BP	complement activation, classical pathway	11/ 136	191/ 43792	0.0575916	2.46426e-11	1.67495e-08	ENSMUSG00000076674;ENSMUSG00000094322;ENSMUSG00000095130;ENSMUSG00000095210;ENSMUSG00000095565;ENSMUSG00000095589;ENSMUSG00000095761;ENSMUSG00000095866;ENSMUSG00000095889;ENSMUSG00000096464;ENSMUSG00000096498	Ighv3-8;Ighv9-4;Ighv1-39;Ighv5-9-1;Ighv2-9-1;Ighv1-55;Ighv1-20;Ighv2-4;Ighv1-58;Ighv2-2;Ighv2-5
9	GO:0006639	BP	acylglycerol metabolic process	9/ 136	98/ 43792	0.0918367	2.55931e-11	1.67495e-08	ENSMUSG00000003123;ENSMUSG00000015568;ENSMUSG00000020334;ENSMUSG00000020609;ENSMUSG00000022555;ENSMUSG00000025479;ENSMUSG00000037071;ENSMUSG00000041653;ENSMUSG00000052396	Lipe;Lpl;Slc22a4;Apob;Dgat1;Cyp2e1;Scd1;Pnpla3;Mogat2
9	GO:0006638	BP	neutral lipid metabolic process	9/ 136	99/ 43792	0.0909091	2.8079e-11	1.75774e-08	ENSMUSG00000003123;ENSMUSG00000015568;ENSMUSG00000020334;ENSMUSG00000020609;ENSMUSG00000022555;ENSMUSG00000025479;ENSMUSG00000037071;ENSMUSG00000041653;ENSMUSG00000052396	Lipe;Lpl;Slc22a4;Apob;Dgat1;Cyp2e1;Scd1;Pnpla3;Mogat2
11	GO:0006956	BP	complement activation	11/ 136	210/ 43792	0.052381	6.83639e-11	3.9807e-08	ENSMUSG00000076674;ENSMUSG00000094322;ENSMUSG00000095130;ENSMUSG00000095210;ENSMUSG00000095565;ENSMUSG00000095589;ENSMUSG00000095761;ENSMUSG00000095866;ENSMUSG00000095889;ENSMUSG00000096464;ENSMUSG00000096498	Ighv3-8;Ighv9-4;Ighv1-39;Ighv5-9-1;Ighv2-9-1;Ighv1-55;Ighv1-20;Ighv2-4;Ighv1-58;Ighv2-2;Ighv2-5
12	GO:0050851	BP	antigen receptor-mediated signaling pathway	12/ 136	273/ 43792	0.043956	6.91189e-11	3.9807e-08	ENSMUSG00000061728;ENSMUSG00000076674;ENSMUSG00000094322;ENSMUSG00000095130;ENSMUSG00000095210;ENSMUSG00000095565;ENSMUSG00000095589;ENSMUSG00000095761;ENSMUSG00000095866;ENSMUSG00000095889;ENSMUSG00000096464;ENSMUSG00000096498	Btnl7-ps;Ighv3-8;Ighv9-4;Ighv1-39;Ighv5-9-1;Ighv2-9-1;Ighv1-55;Ighv1-20;Ighv2-4;Ighv1-58;Ighv2-2;Ighv2-5
13	GO:0010467	BP	gene expression	13/ 136	369/ 43792	0.0352304	1.6648e-10	9.19729e-08	ENSMUSG00000055435;ENSMUSG00000062515;ENSMUSG00000076540;ENSMUSG00000076552;ENSMUSG00000076562;ENSMUSG00000076580;ENSMUSG00000076587;ENSMUSG00000076594;ENSMUSG00000076934;ENSMUSG00000094319;ENSMUSG00000094356;ENSMUSG00000094993;ENSMUSG00000095633	Maf;Fabp4;Igkv4-80;Igkv4-61;Igkv4-50;Igkv8-27;Igkv6-20;Igkv6-13;Iglv1;Igkv4-54;Igkv8-28;Igkv4-51;Igkv4-58
11	GO:0050871	BP	positive regulation of B cell activation	11/ 136	229/ 43792	0.0480349	1.72473e-10	9.19729e-08	ENSMUSG00000076674;ENSMUSG00000094322;ENSMUSG00000095130;ENSMUSG00000095210;ENSMUSG00000095565;ENSMUSG00000095589;ENSMUSG00000095761;ENSMUSG00000095866;ENSMUSG00000095889;ENSMUSG00000096464;ENSMUSG00000096498	Ighv3-8;Ighv9-4;Ighv1-39;Ighv5-9-1;Ighv2-9-1;Ighv1-55;Ighv1-20;Ighv2-4;Ighv1-58;Ighv2-2;Ighv2-5
12	GO:0002429	BP	immune response-activating cell surface receptor signaling pathway	12/ 136	302/ 43792	0.0397351	2.2033e-10	1.0939e-07	ENSMUSG00000061728;ENSMUSG00000076674;ENSMUSG00000094322;ENSMUSG00000095130;ENSMUSG00000095210;ENSMUSG00000095565;ENSMUSG00000095589;ENSMUSG00000095761;ENSMUSG00000095866;ENSMUSG00000095889;ENSMUSG00000096464;ENSMUSG00000096498	Btnl7-ps;Ighv3-8;Ighv9-4;Ighv1-39;Ighv5-9-1;Ighv2-9-1;Ighv1-55;Ighv1-20;Ighv2-4;Ighv1-58;Ighv2-2;Ighv2-5
12	GO:0002757	BP	immune response-activating signal transduction	12/ 136	302/ 43792	0.0397351	2.2033e-10	1.0939e-07	ENSMUSG00000061728;ENSMUSG00000076674;ENSMUSG00000094322;ENSMUSG00000095130;ENSMUSG00000095210;ENSMUSG00000095565;ENSMUSG00000095589;ENSMUSG00000095761;ENSMUSG00000095866;ENSMUSG00000095889;ENSMUSG00000096464;ENSMUSG00000096498	Btnl7-ps;Ighv3-8;Ighv9-4;Ighv1-39;Ighv5-9-1;Ighv2-9-1;Ighv1-55;Ighv1-20;Ighv2-4;Ighv1-58;Ighv2-2;Ighv2-5
12	GO:0002768	BP	immune response-regulating cell surface receptor signaling pathway	12/ 136	312/ 43792	0.0384615	3.19581e-10	1.53378e-07	ENSMUSG00000061728;ENSMUSG00000076674;ENSMUSG00000094322;ENSMUSG00000095130;ENSMUSG00000095210;ENSMUSG00000095565;ENSMUSG00000095589;ENSMUSG00000095761;ENSMUSG00000095866;ENSMUSG00000095889;ENSMUSG00000096464;ENSMUSG00000096498	Btnl7-ps;Ighv3-8;Ighv9-4;Ighv1-39;Ighv5-9-1;Ighv2-9-1;Ighv1-55;Ighv1-20;Ighv2-4;Ighv1-58;Ighv2-2;Ighv2-5
15	GO:0009897	CC	external side of plasma membrane	15/ 136	576/ 43792	0.0260417	4.08562e-10	1.96723e-07	ENSMUSG00000035459;ENSMUSG00000061728;ENSMUSG00000076674;ENSMUSG00000079440;ENSMUSG00000094065;ENSMUSG00000094322;ENSMUSG00000095130;ENSMUSG00000095210;ENSMUSG00000095565;ENSMUSG00000095589;ENSMUSG00000095761;ENSMUSG00000095866;ENSMUSG00000095889;ENSMUSG00000096464;ENSMUSG00000096498	Stab2;Btnl7-ps;Ighv3-8;Alpi;Ccl21d;Ighv9-4;Ighv1-39;Ighv5-9-1;Ighv2-9-1;Ighv1-55;Ighv1-20;Ighv2-4;Ighv1-58;Ighv2-2;Ighv2-5
11	GO:0050864	BP	regulation of B cell activation	11/ 136	277/ 43792	0.0397112	1.28751e-09	5.97987e-07	ENSMUSG00000076674;ENSMUSG00000094322;ENSMUSG00000095130;ENSMUSG00000095210;ENSMUSG00000095565;ENSMUSG00000095589;ENSMUSG00000095761;ENSMUSG00000095866;ENSMUSG00000095889;ENSMUSG00000096464;ENSMUSG00000096498	Ighv3-8;Ighv9-4;Ighv1-39;Ighv5-9-1;Ighv2-9-1;Ighv1-55;Ighv1-20;Ighv2-4;Ighv1-58;Ighv2-2;Ighv2-5
11	GO:0008037	BP	cell recognition	11/ 136	282/ 43792	0.0390071	1.55271e-09	6.9862e-07	ENSMUSG00000076674;ENSMUSG00000094322;ENSMUSG00000095130;ENSMUSG00000095210;ENSMUSG00000095565;ENSMUSG00000095589;ENSMUSG00000095761;ENSMUSG00000095866;ENSMUSG00000095889;ENSMUSG00000096464;ENSMUSG00000096498	Ighv3-8;Ighv9-4;Ighv1-39;Ighv5-9-1;Ighv2-9-1;Ighv1-55;Ighv1-20;Ighv2-4;Ighv1-58;Ighv2-2;Ighv2-5
11	GO:0003823	MF	antigen binding	11/ 136	254/ 43792	0.0433071	5.17383e-10	7.8211e-07	ENSMUSG00000076674;ENSMUSG00000094322;ENSMUSG00000095130;ENSMUSG00000095210;ENSMUSG00000095565;ENSMUSG00000095589;ENSMUSG00000095761;ENSMUSG00000095866;ENSMUSG00000095889;ENSMUSG00000096464;ENSMUSG00000096498	Ighv3-8;Ighv9-4;Ighv1-39;Ighv5-9-1;Ighv2-9-1;Ighv1-55;Ighv1-20;Ighv2-4;Ighv1-58;Ighv2-2;Ighv2-5
127	GO:0110165	CC	cellular anatomical entity	127/ 136	31991/ 43792	0.00396987	2.50318e-09	9.64226e-07	ENSMUSG00000000125;ENSMUSG00000001661;ENSMUSG00000002289;ENSMUSG00000002831;ENSMUSG00000003123;ENSMUSG00000005360;ENSMUSG00000005800;ENSMUSG00000014543;ENSMUSG00000015568;ENSMUSG00000017344;ENSMUSG00000018387;ENSMUSG00000020059;ENSMUSG00000020334;ENSMUSG00000020609;ENSMUSG00000020963;ENSMUSG00000021922;ENSMUSG00000022376;ENSMUSG00000022555;ENSMUSG00000022602;ENSMUSG00000023019;ENSMUSG00000024225;…	Wnt3;Hoxc6;Angptl4;Plin4;Lipe;Slc1a3;Mmp8;Klra17;Lpl;Vtn;Shroom1;Sycp3;Slc22a4;Apob;Tshr;Itih4;Adcy8;Dgat1;Arc;Gpd1;Clps;Mep1b;Btnl2;Pmaip1;Ms4a10;Cst6;Pnliprp2;Slc6a20b;Cyp2e1;Prrx1;Mtarc1;Fmo4;Slc27a2;Car3;Ptx3;Cyp2u1;Slc2a5;Cxcl1;Gsdme;Clec2e;Clec2h;Slc7a10;Acsm5;Car5b;Nxf7;Cd209d;Hp;Vstm5;Treh;Nnmt;Lctl;Rbp2;Marchf3;Rasd2;Stab2;Thrsp;Lpar3;Scd1;Lrg1;Il22ra1;Serpine1;Orm1;Cdsn;Mrap;Pnpla3;AA98…
36	GO:0006950	BP	response to stress	36/ 136	3943/ 43792	0.0091301	2.42283e-09	1.05709e-06	ENSMUSG00000002289;ENSMUSG00000005360;ENSMUSG00000015568;ENSMUSG00000021922;ENSMUSG00000022376;ENSMUSG00000024313;ENSMUSG00000024521;ENSMUSG00000025091;ENSMUSG00000025479;ENSMUSG00000027559;ENSMUSG00000027832;ENSMUSG00000029380;ENSMUSG00000030364;ENSMUSG00000031495;ENSMUSG00000031722;ENSMUSG00000035459;ENSMUSG00000037071;ENSMUSG00000037157;ENSMUSG00000037411;ENSMUSG00000039196;ENSMUSG00000043029;…	Angptl4;Slc1a3;Lpl;Itih4;Adcy8;Mep1b;Pmaip1;Pnliprp2;Cyp2e1;Car3;Ptx3;Cxcl1;Clec2h;Cd209d;Hp;Stab2;Scd1;Il22ra1;Serpine1;Orm1;Trpv3;Saa2;Saa1;Ighv3-8;Defa27;Ccl21d;Ighv9-4;Ighv1-39;Ighv5-9-1;Ighv2-9-1;Ighv1-55;Ighv1-20;Ighv2-4;Ighv1-58;Ighv2-2;Ighv2-5
13	GO:0050867	BP	positive regulation of cell activation	13/ 136	468/ 43792	0.0277778	2.95398e-09	1.21767e-06	ENSMUSG00000005800;ENSMUSG00000022555;ENSMUSG00000076674;ENSMUSG00000094322;ENSMUSG00000095130;ENSMUSG00000095210;ENSMUSG00000095565;ENSMUSG00000095589;ENSMUSG00000095761;ENSMUSG00000095866;ENSMUSG00000095889;ENSMUSG00000096464;ENSMUSG00000096498	Mmp8;Dgat1;Ighv3-8;Ighv9-4;Ighv1-39;Ighv5-9-1;Ighv2-9-1;Ighv1-55;Ighv1-20;Ighv2-4;Ighv1-58;Ighv2-2;Ighv2-5
28	GO:0048584	BP	positive regulation of response to stimulus	28/ 136	2504/ 43792	0.0111821	2.96003e-09	1.21767e-06	ENSMUSG00000000125;ENSMUSG00000005800;ENSMUSG00000015568;ENSMUSG00000024521;ENSMUSG00000026586;ENSMUSG00000029380;ENSMUSG00000029821;ENSMUSG00000034472;ENSMUSG00000036832;ENSMUSG00000037095;ENSMUSG00000037411;ENSMUSG00000039956;ENSMUSG00000050541;ENSMUSG00000061728;ENSMUSG00000062515;ENSMUSG00000076674;ENSMUSG00000081219;ENSMUSG00000094065;ENSMUSG00000094322;ENSMUSG00000095130;ENSMUSG00000095210;…	Wnt3;Mmp8;Lpl;Pmaip1;Prrx1;Cxcl1;Gsdme;Rasd2;Lpar3;Lrg1;Serpine1;Mrap;Adra1b;Btnl7-ps;Fabp4;Ighv3-8;Bambi-ps1;Ccl21d;Ighv9-4;Ighv1-39;Ighv5-9-1;Ighv2-9-1;Ighv1-55;Ighv1-20;Ighv2-4;Ighv1-58;Ighv2-2;Ighv2-5
15	GO:0098552	CC	side of membrane	15/ 136	681/ 43792	0.0220264	3.93972e-09	1.26465e-06	ENSMUSG00000035459;ENSMUSG00000061728;ENSMUSG00000076674;ENSMUSG00000079440;ENSMUSG00000094065;ENSMUSG00000094322;ENSMUSG00000095130;ENSMUSG00000095210;ENSMUSG00000095565;ENSMUSG00000095589;ENSMUSG00000095761;ENSMUSG00000095866;ENSMUSG00000095889;ENSMUSG00000096464;ENSMUSG00000096498	Stab2;Btnl7-ps;Ighv3-8;Alpi;Ccl21d;Ighv9-4;Ighv1-39;Ighv5-9-1;Ighv2-9-1;Ighv1-55;Ighv1-20;Ighv2-4;Ighv1-58;Ighv2-2;Ighv2-5
18	GO:0044255	BP	cellular lipid metabolic process	18/ 136	1035/ 43792	0.0173913	4.07116e-09	1.62824e-06	ENSMUSG00000003123;ENSMUSG00000015568;ENSMUSG00000020334;ENSMUSG00000020609;ENSMUSG00000022555;ENSMUSG00000023019;ENSMUSG00000025091;ENSMUSG00000025479;ENSMUSG00000027359;ENSMUSG00000030972;ENSMUSG00000032454;ENSMUSG00000037071;ENSMUSG00000041653;ENSMUSG00000052131;ENSMUSG00000052396;ENSMUSG00000062515;ENSMUSG00000079057;ENSMUSG00000094651	Lipe;Lpl;Slc22a4;Apob;Dgat1;Gpd1;Pnliprp2;Cyp2e1;Slc27a2;Acsm5;Rbp2;Scd1;Pnpla3;Akr1b7;Mogat2;Fabp4;Cyp4v3;Gal3st2
12	GO:0002764	BP	immune response-regulating signaling pathway	12/ 136	403/ 43792	0.0297767	5.70129e-09	2.21857e-06	ENSMUSG00000061728;ENSMUSG00000076674;ENSMUSG00000094322;ENSMUSG00000095130;ENSMUSG00000095210;ENSMUSG00000095565;ENSMUSG00000095589;ENSMUSG00000095761;ENSMUSG00000095866;ENSMUSG00000095889;ENSMUSG00000096464;ENSMUSG00000096498	Btnl7-ps;Ighv3-8;Ighv9-4;Ighv1-39;Ighv5-9-1;Ighv2-9-1;Ighv1-55;Ighv1-20;Ighv2-4;Ighv1-58;Ighv2-2;Ighv2-5
12	GO:0002253	BP	activation of immune response	12/ 136	410/ 43792	0.0292683	6.90215e-09	2.61519e-06	ENSMUSG00000061728;ENSMUSG00000076674;ENSMUSG00000094322;ENSMUSG00000095130;ENSMUSG00000095210;ENSMUSG00000095565;ENSMUSG00000095589;ENSMUSG00000095761;ENSMUSG00000095866;ENSMUSG00000095889;ENSMUSG00000096464;ENSMUSG00000096498	Btnl7-ps;Ighv3-8;Ighv9-4;Ighv1-39;Ighv5-9-1;Ighv2-9-1;Ighv1-55;Ighv1-20;Ighv2-4;Ighv1-58;Ighv2-2;Ighv2-5
20	GO:0098542	BP	defense response to other organism	20/ 136	1422/ 43792	0.0140647	1.84047e-08	6.79463e-06	ENSMUSG00000027832;ENSMUSG00000029380;ENSMUSG00000031495;ENSMUSG00000031722;ENSMUSG00000035459;ENSMUSG00000037071;ENSMUSG00000037157;ENSMUSG00000037411;ENSMUSG00000076674;ENSMUSG00000082211;ENSMUSG00000094322;ENSMUSG00000095130;ENSMUSG00000095210;ENSMUSG00000095565;ENSMUSG00000095589;ENSMUSG00000095761;ENSMUSG00000095866;ENSMUSG00000095889;ENSMUSG00000096464;ENSMUSG00000096498	Ptx3;Cxcl1;Cd209d;Hp;Stab2;Scd1;Il22ra1;Serpine1;Ighv3-8;Defa27;Ighv9-4;Ighv1-39;Ighv5-9-1;Ighv2-9-1;Ighv1-55;Ighv1-20;Ighv2-4;Ighv1-58;Ighv2-2;Ighv2-5
12	GO:0002696	BP	positive regulation of leukocyte activation	12/ 136	454/ 43792	0.0264317	2.1234e-08	7.64318e-06	ENSMUSG00000005800;ENSMUSG00000076674;ENSMUSG00000094322;ENSMUSG00000095130;ENSMUSG00000095210;ENSMUSG00000095565;ENSMUSG00000095589;ENSMUSG00000095761;ENSMUSG00000095866;ENSMUSG00000095889;ENSMUSG00000096464;ENSMUSG00000096498	Mmp8;Ighv3-8;Ighv9-4;Ighv1-39;Ighv5-9-1;Ighv2-9-1;Ighv1-55;Ighv1-20;Ighv2-4;Ighv1-58;Ighv2-2;Ighv2-5
12	GO:0002252	BP	immune effector process	12/ 136	484/ 43792	0.0247934	4.26886e-08	1.4991e-05	ENSMUSG00000027832;ENSMUSG00000076674;ENSMUSG00000094322;ENSMUSG00000095130;ENSMUSG00000095210;ENSMUSG00000095565;ENSMUSG00000095589;ENSMUSG00000095761;ENSMUSG00000095866;ENSMUSG00000095889;ENSMUSG00000096464;ENSMUSG00000096498	Ptx3;Ighv3-8;Ighv9-4;Ighv1-39;Ighv5-9-1;Ighv2-9-1;Ighv1-55;Ighv1-20;Ighv2-4;Ighv1-58;Ighv2-2;Ighv2-5
13	GO:0006959	BP	humoral immune response	13/ 136	612/ 43792	0.0212418	6.89214e-08	2.36269e-05	ENSMUSG00000029380;ENSMUSG00000076674;ENSMUSG00000082211;ENSMUSG00000094322;ENSMUSG00000095130;ENSMUSG00000095210;ENSMUSG00000095565;ENSMUSG00000095589;ENSMUSG00000095761;ENSMUSG00000095866;ENSMUSG00000095889;ENSMUSG00000096464;ENSMUSG00000096498	Cxcl1;Ighv3-8;Defa27;Ighv9-4;Ighv1-39;Ighv5-9-1;Ighv2-9-1;Ighv1-55;Ighv1-20;Ighv2-4;Ighv1-58;Ighv2-2;Ighv2-5
11	GO:0051251	BP	positive regulation of lymphocyte activation	11/ 136	411/ 43792	0.026764	7.42812e-08	2.48721e-05	ENSMUSG00000076674;ENSMUSG00000094322;ENSMUSG00000095130;ENSMUSG00000095210;ENSMUSG00000095565;ENSMUSG00000095589;ENSMUSG00000095761;ENSMUSG00000095866;ENSMUSG00000095889;ENSMUSG00000096464;ENSMUSG00000096498	Ighv3-8;Ighv9-4;Ighv1-39;Ighv5-9-1;Ighv2-9-1;Ighv1-55;Ighv1-20;Ighv2-4;Ighv1-58;Ighv2-2;Ighv2-5
45	GO:0048522	BP	positive regulation of cellular process	45/ 136	6528/ 43792	0.00689338	9.30833e-08	3.04594e-05	ENSMUSG00000000125;ENSMUSG00000005360;ENSMUSG00000005800;ENSMUSG00000015568;ENSMUSG00000017344;ENSMUSG00000020609;ENSMUSG00000020963;ENSMUSG00000022376;ENSMUSG00000022555;ENSMUSG00000022602;ENSMUSG00000023019;ENSMUSG00000024521;ENSMUSG00000026586;ENSMUSG00000027832;ENSMUSG00000029380;ENSMUSG00000029821;ENSMUSG00000031722;ENSMUSG00000031937;ENSMUSG00000034472;ENSMUSG00000036832;ENSMUSG00000037071;…	Wnt3;Slc1a3;Mmp8;Lpl;Vtn;Apob;Tshr;Adcy8;Dgat1;Arc;Gpd1;Pmaip1;Prrx1;Ptx3;Cxcl1;Gsdme;Hp;Vstm5;Rasd2;Lpar3;Scd1;Lrg1;Serpine1;Mrap;Adig;Adra1b;Anxa13;Maf;Lep;Fabp4;Nnat;Ighv3-8;Bambi-ps1;Ccl21d;Ighv9-4;Gm11007;Ighv1-39;Ighv5-9-1;Ighv2-9-1;Ighv1-55;Ighv1-20;Ighv2-4;Ighv1-58;Ighv2-2;Ighv2-5
5	GO:0004806	MF	triglyceride lipase activity	5/ 136	29/ 43792	0.172414	3.00039e-08	3.40169e-05	ENSMUSG00000003123;ENSMUSG00000015568;ENSMUSG00000025091;ENSMUSG00000041653;ENSMUSG00000057400	Lipe;Lpl;Pnliprp2;Pnpla3;Ces1c
49	GO:0048518	BP	positive regulation of biological process	49/ 136	7427/ 43792	0.00659755	1.0882e-07	3.48175e-05	ENSMUSG00000000125;ENSMUSG00000002289;ENSMUSG00000005360;ENSMUSG00000005800;ENSMUSG00000015568;ENSMUSG00000017344;ENSMUSG00000020609;ENSMUSG00000020963;ENSMUSG00000022376;ENSMUSG00000022555;ENSMUSG00000022602;ENSMUSG00000023019;ENSMUSG00000024521;ENSMUSG00000026586;ENSMUSG00000027832;ENSMUSG00000029380;ENSMUSG00000029821;ENSMUSG00000031495;ENSMUSG00000031722;ENSMUSG00000031937;ENSMUSG00000034472;…	Wnt3;Angptl4;Slc1a3;Mmp8;Lpl;Vtn;Apob;Tshr;Adcy8;Dgat1;Arc;Gpd1;Pmaip1;Prrx1;Ptx3;Cxcl1;Gsdme;Cd209d;Hp;Vstm5;Rasd2;Lpar3;Scd1;Lrg1;Serpine1;Mrap;Trpv3;Adig;Adra1b;Anxa13;Maf;Lep;Btnl7-ps;Fabp4;Nnat;Ighv3-8;Bambi-ps1;Ccl21d;Ighv9-4;Gm11007;Ighv1-39;Ighv5-9-1;Ighv2-9-1;Ighv1-55;Ighv1-20;Ighv2-4;Ighv1-58;Ighv2-2;Ighv2-5
5	GO:0006953	BP	acute-phase response	5/ 136	38/ 43792	0.131579	1.24004e-07	3.88133e-05	ENSMUSG00000021922;ENSMUSG00000031722;ENSMUSG00000039196;ENSMUSG00000057465;ENSMUSG00000074115	Itih4;Hp;Orm1;Saa2;Saa1
6	GO:0002526	BP	acute inflammatory response	6/ 136	75/ 43792	0.08	1.35568e-07	4.153e-05	ENSMUSG00000021922;ENSMUSG00000029380;ENSMUSG00000031722;ENSMUSG00000039196;ENSMUSG00000057465;ENSMUSG00000074115	Itih4;Cxcl1;Hp;Orm1;Saa2;Saa1
4	GO:0019433	BP	triglyceride catabolic process	4/ 136	17/ 43792	0.235294	2.0524e-07	6.03069e-05	ENSMUSG00000003123;ENSMUSG00000015568;ENSMUSG00000020609;ENSMUSG00000041653	Lipe;Lpl;Apob;Pnpla3
10	GO:0046486	BP	glycerolipid metabolic process	10/ 136	363/ 43792	0.0275482	2.28162e-07	6.57015e-05	ENSMUSG00000003123;ENSMUSG00000015568;ENSMUSG00000020334;ENSMUSG00000020609;ENSMUSG00000022555;ENSMUSG00000023019;ENSMUSG00000025479;ENSMUSG00000037071;ENSMUSG00000041653;ENSMUSG00000052396	Lipe;Lpl;Slc22a4;Apob;Dgat1;Gpd1;Cyp2e1;Scd1;Pnpla3;Mogat2
5	GO:0050873	BP	brown fat cell differentiation	5/ 136	43/ 43792	0.116279	2.34864e-07	6.63055e-05	ENSMUSG00000037071;ENSMUSG00000037095;ENSMUSG00000039956;ENSMUSG00000044405;ENSMUSG00000062515	Scd1;Lrg1;Mrap;Adig;Fabp4
13	GO:0061024	BP	membrane organization	13/ 136	684/ 43792	0.0190058	2.4559e-07	6.80002e-05	ENSMUSG00000024521;ENSMUSG00000067813;ENSMUSG00000076674;ENSMUSG00000094322;ENSMUSG00000095130;ENSMUSG00000095210;ENSMUSG00000095565;ENSMUSG00000095589;ENSMUSG00000095761;ENSMUSG00000095866;ENSMUSG00000095889;ENSMUSG00000096464;ENSMUSG00000096498	Pmaip1;Xkr9;Ighv3-8;Ighv9-4;Ighv1-39;Ighv5-9-1;Ighv2-9-1;Ighv1-55;Ighv1-20;Ighv2-4;Ighv1-58;Ighv2-2;Ighv2-5
4	GO:0019432	BP	triglyceride biosynthetic process	4/ 136	18/ 43792	0.222222	2.63244e-07	7.15129e-05	ENSMUSG00000015568;ENSMUSG00000022555;ENSMUSG00000041653;ENSMUSG00000052396	Lpl;Dgat1;Pnpla3;Mogat2
13	GO:0050865	BP	regulation of cell activation	13/ 136	691/ 43792	0.0188133	2.75569e-07	7.34749e-05	ENSMUSG00000005800;ENSMUSG00000022555;ENSMUSG00000076674;ENSMUSG00000094322;ENSMUSG00000095130;ENSMUSG00000095210;ENSMUSG00000095565;ENSMUSG00000095589;ENSMUSG00000095761;ENSMUSG00000095866;ENSMUSG00000095889;ENSMUSG00000096464;ENSMUSG00000096498	Mmp8;Dgat1;Ighv3-8;Ighv9-4;Ighv1-39;Ighv5-9-1;Ighv2-9-1;Ighv1-55;Ighv1-20;Ighv2-4;Ighv1-58;Ighv2-2;Ighv2-5
15	GO:0002684	BP	positive regulation of immune system process	15/ 136	994/ 43792	0.0150905	5.30698e-07	0.000138927	ENSMUSG00000005800;ENSMUSG00000029380;ENSMUSG00000037411;ENSMUSG00000061728;ENSMUSG00000076674;ENSMUSG00000094322;ENSMUSG00000095130;ENSMUSG00000095210;ENSMUSG00000095565;ENSMUSG00000095589;ENSMUSG00000095761;ENSMUSG00000095866;ENSMUSG00000095889;ENSMUSG00000096464;ENSMUSG00000096498	Mmp8;Cxcl1;Serpine1;Btnl7-ps;Ighv3-8;Ighv9-4;Ighv1-39;Ighv5-9-1;Ighv2-9-1;Ighv1-55;Ighv1-20;Ighv2-4;Ighv1-58;Ighv2-2;Ighv2-5
4	GO:0046460	BP	neutral lipid biosynthetic process	4/ 136	22/ 43792	0.181818	6.23249e-07	0.000154716	ENSMUSG00000015568;ENSMUSG00000022555;ENSMUSG00000041653;ENSMUSG00000052396	Lpl;Dgat1;Pnpla3;Mogat2
4	GO:0046463	BP	acylglycerol biosynthetic process	4/ 136	22/ 43792	0.181818	6.23249e-07	0.000154716	ENSMUSG00000015568;ENSMUSG00000022555;ENSMUSG00000041653;ENSMUSG00000052396	Lpl;Dgat1;Pnpla3;Mogat2
12	GO:0002694	BP	regulation of leukocyte activation	12/ 136	657/ 43792	0.0182648	1.10068e-06	0.000268604	ENSMUSG00000005800;ENSMUSG00000076674;ENSMUSG00000094322;ENSMUSG00000095130;ENSMUSG00000095210;ENSMUSG00000095565;ENSMUSG00000095589;ENSMUSG00000095761;ENSMUSG00000095866;ENSMUSG00000095889;ENSMUSG00000096464;ENSMUSG00000096498	Mmp8;Ighv3-8;Ighv9-4;Ighv1-39;Ighv5-9-1;Ighv2-9-1;Ighv1-55;Ighv1-20;Ighv2-4;Ighv1-58;Ighv2-2;Ighv2-5
12	GO:0050778	BP	positive regulation of immune response	12/ 136	662/ 43792	0.0181269	1.19072e-06	0.000285734	ENSMUSG00000061728;ENSMUSG00000076674;ENSMUSG00000094322;ENSMUSG00000095130;ENSMUSG00000095210;ENSMUSG00000095565;ENSMUSG00000095589;ENSMUSG00000095761;ENSMUSG00000095866;ENSMUSG00000095889;ENSMUSG00000096464;ENSMUSG00000096498	Btnl7-ps;Ighv3-8;Ighv9-4;Ighv1-39;Ighv5-9-1;Ighv2-9-1;Ighv1-55;Ighv1-20;Ighv2-4;Ighv1-58;Ighv2-2;Ighv2-5
13	GO:0045087	BP	innate immune response	13/ 136	811/ 43792	0.0160296	1.64018e-06	0.000387135	ENSMUSG00000027832;ENSMUSG00000076674;ENSMUSG00000082211;ENSMUSG00000094322;ENSMUSG00000095130;ENSMUSG00000095210;ENSMUSG00000095565;ENSMUSG00000095589;ENSMUSG00000095761;ENSMUSG00000095866;ENSMUSG00000095889;ENSMUSG00000096464;ENSMUSG00000096498	Ptx3;Ighv3-8;Defa27;Ighv9-4;Ighv1-39;Ighv5-9-1;Ighv2-9-1;Ighv1-55;Ighv1-20;Ighv2-4;Ighv1-58;Ighv2-2;Ighv2-5
4	GO:0046464	BP	acylglycerol catabolic process	4/ 136	28/ 43792	0.142857	1.71945e-06	0.000392963	ENSMUSG00000003123;ENSMUSG00000015568;ENSMUSG00000020609;ENSMUSG00000041653	Lipe;Lpl;Apob;Pnpla3
4	GO:0046461	BP	neutral lipid catabolic process	4/ 136	28/ 43792	0.142857	1.71945e-06	0.000392963	ENSMUSG00000003123;ENSMUSG00000015568;ENSMUSG00000020609;ENSMUSG00000041653	Lipe;Lpl;Apob;Pnpla3
11	GO:0051249	BP	regulation of lymphocyte activation	11/ 136	574/ 43792	0.0191638	1.98527e-06	0.000446623	ENSMUSG00000076674;ENSMUSG00000094322;ENSMUSG00000095130;ENSMUSG00000095210;ENSMUSG00000095565;ENSMUSG00000095589;ENSMUSG00000095761;ENSMUSG00000095866;ENSMUSG00000095889;ENSMUSG00000096464;ENSMUSG00000096498	Ighv3-8;Ighv9-4;Ighv1-39;Ighv5-9-1;Ighv2-9-1;Ighv1-55;Ighv1-20;Ighv2-4;Ighv1-58;Ighv2-2;Ighv2-5
9	GO:0006631	BP	fatty acid metabolic process	9/ 136	377/ 43792	0.0238727	3.02364e-06	0.000659611	ENSMUSG00000003123;ENSMUSG00000015568;ENSMUSG00000025479;ENSMUSG00000027359;ENSMUSG00000030972;ENSMUSG00000037071;ENSMUSG00000041653;ENSMUSG00000062515;ENSMUSG00000079057	Lipe;Lpl;Cyp2e1;Slc27a2;Acsm5;Scd1;Pnpla3;Fabp4;Cyp4v3
19	GO:0007166	BP	cell surface receptor signaling pathway	19/ 136	1823/ 43792	0.0104224	3.8992e-06	0.000837921	ENSMUSG00000000125;ENSMUSG00000020963;ENSMUSG00000029380;ENSMUSG00000031722;ENSMUSG00000037157;ENSMUSG00000061728;ENSMUSG00000076674;ENSMUSG00000081219;ENSMUSG00000094065;ENSMUSG00000094322;ENSMUSG00000095130;ENSMUSG00000095210;ENSMUSG00000095565;ENSMUSG00000095589;ENSMUSG00000095761;ENSMUSG00000095866;ENSMUSG00000095889;ENSMUSG00000096464;ENSMUSG00000096498	Wnt3;Tshr;Cxcl1;Hp;Il22ra1;Btnl7-ps;Ighv3-8;Bambi-ps1;Ccl21d;Ighv9-4;Ighv1-39;Ighv5-9-1;Ighv2-9-1;Ighv1-55;Ighv1-20;Ighv2-4;Ighv1-58;Ighv2-2;Ighv2-5
8	GO:0016042	BP	lipid catabolic process	8/ 136	303/ 43792	0.0264026	5.2383e-06	0.00110913	ENSMUSG00000003123;ENSMUSG00000015568;ENSMUSG00000020609;ENSMUSG00000024225;ENSMUSG00000025091;ENSMUSG00000027359;ENSMUSG00000041653;ENSMUSG00000057400	Lipe;Lpl;Apob;Clps;Pnliprp2;Slc27a2;Pnpla3;Ces1c
4	GO:1990777	CC	lipoprotein particle	4/ 136	39/ 43792	0.102564	6.72668e-06	0.00161945	ENSMUSG00000015568;ENSMUSG00000020609;ENSMUSG00000057465;ENSMUSG00000074115	Lpl;Apob;Saa2;Saa1
4	GO:0034358	CC	plasma lipoprotein particle	4/ 136	39/ 43792	0.102564	6.72668e-06	0.00161945	ENSMUSG00000015568;ENSMUSG00000020609;ENSMUSG00000057465;ENSMUSG00000074115	Lpl;Apob;Saa2;Saa1
17	GO:0002682	BP	regulation of immune system process	17/ 136	1568/ 43792	0.0108418	7.91682e-06	0.00165198	ENSMUSG00000005800;ENSMUSG00000029380;ENSMUSG00000037411;ENSMUSG00000039196;ENSMUSG00000061728;ENSMUSG00000076674;ENSMUSG00000094065;ENSMUSG00000094322;ENSMUSG00000095130;ENSMUSG00000095210;ENSMUSG00000095565;ENSMUSG00000095589;ENSMUSG00000095761;ENSMUSG00000095866;ENSMUSG00000095889;ENSMUSG00000096464;ENSMUSG00000096498	Mmp8;Cxcl1;Serpine1;Orm1;Btnl7-ps;Ighv3-8;Ccl21d;Ighv9-4;Ighv1-39;Ighv5-9-1;Ighv2-9-1;Ighv1-55;Ighv1-20;Ighv2-4;Ighv1-58;Ighv2-2;Ighv2-5
3	GO:0050872	BP	white fat cell differentiation	3/ 136	13/ 43792	0.230769	8.19012e-06	0.00168459	ENSMUSG00000037071;ENSMUSG00000044405;ENSMUSG00000062515	Scd1;Adig;Fabp4
4	GO:0032994	CC	protein-lipid complex	4/ 136	43/ 43792	0.0930233	9.99604e-06	0.00192524	ENSMUSG00000015568;ENSMUSG00000020609;ENSMUSG00000057465;ENSMUSG00000074115	Lpl;Apob;Saa2;Saa1
4	GO:0046503	BP	glycerolipid catabolic process	4/ 136	47/ 43792	0.0851064	1.43089e-05	0.00286139	ENSMUSG00000003123;ENSMUSG00000015568;ENSMUSG00000020609;ENSMUSG00000041653	Lipe;Lpl;Apob;Pnpla3
9	GO:0006954	BP	inflammatory response	9/ 136	485/ 43792	0.0185567	2.25075e-05	0.00437923	ENSMUSG00000021922;ENSMUSG00000022376;ENSMUSG00000024313;ENSMUSG00000029380;ENSMUSG00000031722;ENSMUSG00000039196;ENSMUSG00000057465;ENSMUSG00000074115;ENSMUSG00000094065	Itih4;Adcy8;Mep1b;Cxcl1;Hp;Orm1;Saa2;Saa1;Ccl21d
6	GO:0044242	BP	cellular lipid catabolic process	6/ 136	185/ 43792	0.0324324	2.61287e-05	0.00501601	ENSMUSG00000003123;ENSMUSG00000015568;ENSMUSG00000020609;ENSMUSG00000025091;ENSMUSG00000027359;ENSMUSG00000041653	Lipe;Lpl;Apob;Pnliprp2;Slc27a2;Pnpla3
30	GO:0048583	BP	regulation of response to stimulus	30/ 136	4386/ 43792	0.00683995	3.61575e-05	0.00684995	ENSMUSG00000000125;ENSMUSG00000005800;ENSMUSG00000015568;ENSMUSG00000022376;ENSMUSG00000022602;ENSMUSG00000024521;ENSMUSG00000026586;ENSMUSG00000029380;ENSMUSG00000029821;ENSMUSG00000034472;ENSMUSG00000036832;ENSMUSG00000037095;ENSMUSG00000037411;ENSMUSG00000039956;ENSMUSG00000050541;ENSMUSG00000061728;ENSMUSG00000062515;ENSMUSG00000076674;ENSMUSG00000081219;ENSMUSG00000094065;ENSMUSG00000094322;…	Wnt3;Mmp8;Lpl;Adcy8;Arc;Pmaip1;Prrx1;Cxcl1;Gsdme;Rasd2;Lpar3;Lrg1;Serpine1;Mrap;Adra1b;Btnl7-ps;Fabp4;Ighv3-8;Bambi-ps1;Ccl21d;Ighv9-4;Ighv1-39;Ighv5-9-1;Ighv2-9-1;Ighv1-55;Ighv1-20;Ighv2-4;Ighv1-58;Ighv2-2;Ighv2-5
5	GO:0045444	BP	fat cell differentiation	5/ 136	124/ 43792	0.0403226	4.49159e-05	0.00839868	ENSMUSG00000037071;ENSMUSG00000037095;ENSMUSG00000039956;ENSMUSG00000044405;ENSMUSG00000062515	Scd1;Lrg1;Mrap;Adig;Fabp4
5	GO:0071356	BP	cellular response to tumor necrosis factor	5/ 136	126/ 43792	0.0396825	4.84797e-05	0.00894885	ENSMUSG00000020609;ENSMUSG00000023019;ENSMUSG00000029821;ENSMUSG00000062515;ENSMUSG00000094065	Apob;Gpd1;Gsdme;Fabp4;Ccl21d
12	GO:0050776	BP	regulation of immune response	12/ 136	977/ 43792	0.0122825	5.74662e-05	0.0104734	ENSMUSG00000061728;ENSMUSG00000076674;ENSMUSG00000094322;ENSMUSG00000095130;ENSMUSG00000095210;ENSMUSG00000095565;ENSMUSG00000095589;ENSMUSG00000095761;ENSMUSG00000095866;ENSMUSG00000095889;ENSMUSG00000096464;ENSMUSG00000096498	Btnl7-ps;Ighv3-8;Ighv9-4;Ighv1-39;Ighv5-9-1;Ighv2-9-1;Ighv1-55;Ighv1-20;Ighv2-4;Ighv1-58;Ighv2-2;Ighv2-5
3	GO:0046339	BP	diacylglycerol metabolic process	3/ 136	26/ 43792	0.115385	7.22853e-05	0.0130095	ENSMUSG00000003123;ENSMUSG00000022555;ENSMUSG00000052396	Lipe;Dgat1;Mogat2
3	GO:0034364	CC	high-density lipoprotein particle	3/ 136	27/ 43792	0.111111	8.11363e-05	0.0142062	ENSMUSG00000020609;ENSMUSG00000057465;ENSMUSG00000074115	Apob;Saa2;Saa1
3	GO:0016411	MF	acylglycerol O-acyltransferase activity	3/ 136	16/ 43792	0.1875	1.59274e-05	0.0144462	ENSMUSG00000022555;ENSMUSG00000041653;ENSMUSG00000052396	Dgat1;Pnpla3;Mogat2
5	GO:0055088	BP	lipid homeostasis	5/ 136	148/ 43792	0.0337838	0.000103891	0.0184669	ENSMUSG00000002289;ENSMUSG00000015568;ENSMUSG00000020609;ENSMUSG00000022555;ENSMUSG00000062515	Angptl4;Lpl;Apob;Dgat1;Fabp4
5	GO:0034612	BP	response to tumor necrosis factor	5/ 136	149/ 43792	0.033557	0.000107232	0.0188284	ENSMUSG00000020609;ENSMUSG00000023019;ENSMUSG00000029821;ENSMUSG00000062515;ENSMUSG00000094065	Apob;Gpd1;Gsdme;Fabp4;Ccl21d
3	GO:0071827	BP	plasma lipoprotein particle organization	3/ 136	30/ 43792	0.1	0.000111855	0.0194034	ENSMUSG00000015568;ENSMUSG00000020609;ENSMUSG00000022555	Lpl;Apob;Dgat1
2	GO:0010886	BP	positive regulation of cholesterol storage	2/ 136	6/ 43792	0.333333	0.000142442	0.0238474	ENSMUSG00000015568;ENSMUSG00000020609	Lpl;Apob
6	GO:0008202	BP	steroid metabolic process	6/ 136	256/ 43792	0.0234375	0.000156858	0.0259592	ENSMUSG00000003123;ENSMUSG00000020609;ENSMUSG00000025479;ENSMUSG00000027359;ENSMUSG00000037071;ENSMUSG00000074115	Lipe;Apob;Cyp2e1;Slc27a2;Scd1;Saa1
3	GO:0071825	BP	protein-lipid complex subunit organization	3/ 136	34/ 43792	0.0882353	0.00016337	0.0267296	ENSMUSG00000015568;ENSMUSG00000020609;ENSMUSG00000022555	Lpl;Apob;Dgat1
16	GO:1901700	BP	response to oxygen-containing compound	16/ 136	1824/ 43792	0.00877193	0.000180299	0.0291679	ENSMUSG00000005360;ENSMUSG00000015568;ENSMUSG00000020609;ENSMUSG00000020963;ENSMUSG00000022376;ENSMUSG00000023019;ENSMUSG00000025479;ENSMUSG00000027559;ENSMUSG00000028976;ENSMUSG00000029380;ENSMUSG00000031722;ENSMUSG00000037071;ENSMUSG00000037411;ENSMUSG00000044359;ENSMUSG00000067786;ENSMUSG00000082211	Slc1a3;Lpl;Apob;Tshr;Adcy8;Gpd1;Cyp2e1;Car3;Slc2a5;Cxcl1;Hp;Scd1;Serpine1;P2ry4;Nnat;Defa27
48	GO:0031224	CC	intrinsic component of membrane	48/ 136	9402/ 43792	0.0051053	0.000215169	0.0318781	ENSMUSG00000005360;ENSMUSG00000014543;ENSMUSG00000020334;ENSMUSG00000020963;ENSMUSG00000022376;ENSMUSG00000022555;ENSMUSG00000024313;ENSMUSG00000024340;ENSMUSG00000024731;ENSMUSG00000025243;ENSMUSG00000025479;ENSMUSG00000026621;ENSMUSG00000026692;ENSMUSG00000027359;ENSMUSG00000027983;ENSMUSG00000028976;ENSMUSG00000030155;ENSMUSG00000030364;ENSMUSG00000030495;ENSMUSG00000031495;ENSMUSG00000031937;…	Slc1a3;Klra17;Slc22a4;Tshr;Adcy8;Dgat1;Mep1b;Btnl2;Ms4a10;Slc6a20b;Cyp2e1;Mtarc1;Fmo4;Slc27a2;Cyp2u1;Slc2a5;Clec2e;Clec2h;Slc7a10;Cd209d;Vstm5;Treh;Lctl;Marchf3;Stab2;Lpar3;Scd1;Il22ra1;Mrap;Pnpla3;Trpv3;A530016L24Rik;P2ry4;Adig;Mc2r;Nat8l;Adra1b;Mogat2;Gpr182;Btnl7-ps;Unc93a;Xkr9;Cyp4v3;Bambi-ps1;Ugt1a6b;Gm20458;Gal3st2;Gm47173
11	GO:0051050	BP	positive regulation of transport	11/ 136	955/ 43792	0.0115183	0.00020567	0.0325411	ENSMUSG00000017344;ENSMUSG00000022376;ENSMUSG00000022602;ENSMUSG00000024521;ENSMUSG00000027832;ENSMUSG00000029380;ENSMUSG00000036832;ENSMUSG00000037411;ENSMUSG00000043029;ENSMUSG00000055114;ENSMUSG00000067786	Vtn;Adcy8;Arc;Pmaip1;Ptx3;Cxcl1;Lpar3;Serpine1;Trpv3;Anxa13;Nnat
11	GO:0032787	BP	monocarboxylic acid metabolic process	11/ 136	955/ 43792	0.0115183	0.00020567	0.0325411	ENSMUSG00000003123;ENSMUSG00000005360;ENSMUSG00000015568;ENSMUSG00000025479;ENSMUSG00000027359;ENSMUSG00000030972;ENSMUSG00000037071;ENSMUSG00000041653;ENSMUSG00000062515;ENSMUSG00000079057;ENSMUSG00000090145	Lipe;Slc1a3;Lpl;Cyp2e1;Slc27a2;Acsm5;Scd1;Pnpla3;Fabp4;Cyp4v3;Ugt1a6b
7	GO:0001664	MF	G protein-coupled receptor binding	7/ 136	323/ 43792	0.0216718	7.20558e-05	0.0392299	ENSMUSG00000000125;ENSMUSG00000029380;ENSMUSG00000039956;ENSMUSG00000057465;ENSMUSG00000074115;ENSMUSG00000081219;ENSMUSG00000094065	Wnt3;Cxcl1;Mrap;Saa2;Saa1;Bambi-ps1;Ccl21d
5	GO:0016298	MF	lipase activity	5/ 136	137/ 43792	0.0364964	7.21604e-05	0.0392299	ENSMUSG00000003123;ENSMUSG00000015568;ENSMUSG00000025091;ENSMUSG00000041653;ENSMUSG00000057400	Lipe;Lpl;Pnliprp2;Pnpla3;Ces1c
52	GO:0005515	MF	protein binding	52/ 136	10108/ 43792	0.00514444	8.75132e-05	0.0392299	ENSMUSG00000000125;ENSMUSG00000002289;ENSMUSG00000003123;ENSMUSG00000014543;ENSMUSG00000015568;ENSMUSG00000017344;ENSMUSG00000018387;ENSMUSG00000020334;ENSMUSG00000020609;ENSMUSG00000022376;ENSMUSG00000022602;ENSMUSG00000023019;ENSMUSG00000024313;ENSMUSG00000025479;ENSMUSG00000026586;ENSMUSG00000027359;ENSMUSG00000027832;ENSMUSG00000029380;ENSMUSG00000030364;ENSMUSG00000031495;ENSMUSG00000031722;…	Wnt3;Angptl4;Lipe;Klra17;Lpl;Vtn;Shroom1;Slc22a4;Apob;Adcy8;Arc;Gpd1;Mep1b;Cyp2e1;Prrx1;Slc27a2;Ptx3;Cxcl1;Clec2h;Cd209d;Hp;Rasd2;Thrsp;Lpar3;Lrg1;Il22ra1;Serpine1;Cdsn;Mrap;Adra1b;Maf;Saa2;Lep;Btnl7-ps;Fabp4;Flnc;Saa1;Ighv3-8;Alpi;Bambi-ps1;Ugt1a6b;Ccl21d;Ighv9-4;Ighv1-39;Ighv5-9-1;Ighv2-9-1;Ighv1-55;Ighv1-20;Ighv2-4;Ighv1-58;Ighv2-2;Ighv2-5
7	GO:0030246	MF	carbohydrate binding	7/ 136	335/ 43792	0.0208955	9.04156e-05	0.0392299	ENSMUSG00000014543;ENSMUSG00000017344;ENSMUSG00000027832;ENSMUSG00000028976;ENSMUSG00000030155;ENSMUSG00000030364;ENSMUSG00000031495	Klra17;Vtn;Ptx3;Slc2a5;Clec2e;Clec2h;Cd209d
2	GO:0003846	MF	2-acylglycerol O-acyltransferase activity	2/ 136	5/ 43792	0.4	9.51553e-05	0.0392299	ENSMUSG00000022555;ENSMUSG00000052396	Dgat1;Mogat2
2	GO:0042940	BP	D-amino acid transport	2/ 136	8/ 43792	0.25	0.000264809	0.0413944	ENSMUSG00000005360;ENSMUSG00000030495	Slc1a3;Slc7a10
19	GO:0044281	BP	small molecule metabolic process	19/ 136	2523/ 43792	0.00753072	0.000308256	0.0467559	ENSMUSG00000003123;ENSMUSG00000005360;ENSMUSG00000015568;ENSMUSG00000020609;ENSMUSG00000022376;ENSMUSG00000022555;ENSMUSG00000023019;ENSMUSG00000025479;ENSMUSG00000026621;ENSMUSG00000027359;ENSMUSG00000027983;ENSMUSG00000030972;ENSMUSG00000037071;ENSMUSG00000041653;ENSMUSG00000052396;ENSMUSG00000062515;ENSMUSG00000074115;ENSMUSG00000079057;ENSMUSG00000090145	Lipe;Slc1a3;Lpl;Apob;Adcy8;Dgat1;Gpd1;Cyp2e1;Mtarc1;Slc27a2;Cyp2u1;Acsm5;Scd1;Pnpla3;Mogat2;Fabp4;Saa1;Cyp4v3;Ugt1a6b
4	GO:0050729	BP	positive regulation of inflammatory response	4/ 136	103/ 43792	0.038835	0.000310077	0.0467559	ENSMUSG00000005800;ENSMUSG00000015568;ENSMUSG00000037411;ENSMUSG00000062515	Mmp8;Lpl;Serpine1;Fabp4
46	GO:0016021	CC	integral component of membrane	46/ 136	9186/ 43792	0.00500762	0.000458617	0.0588864	ENSMUSG00000005360;ENSMUSG00000014543;ENSMUSG00000020334;ENSMUSG00000020963;ENSMUSG00000022376;ENSMUSG00000022555;ENSMUSG00000024313;ENSMUSG00000024340;ENSMUSG00000024731;ENSMUSG00000025243;ENSMUSG00000026621;ENSMUSG00000026692;ENSMUSG00000027359;ENSMUSG00000027983;ENSMUSG00000028976;ENSMUSG00000030155;ENSMUSG00000030364;ENSMUSG00000030495;ENSMUSG00000031495;ENSMUSG00000031937;ENSMUSG00000032401;…	Slc1a3;Klra17;Slc22a4;Tshr;Adcy8;Dgat1;Mep1b;Btnl2;Ms4a10;Slc6a20b;Mtarc1;Fmo4;Slc27a2;Cyp2u1;Slc2a5;Clec2e;Clec2h;Slc7a10;Cd209d;Vstm5;Lctl;Marchf3;Stab2;Lpar3;Scd1;Il22ra1;Mrap;Pnpla3;Trpv3;A530016L24Rik;P2ry4;Adig;Mc2r;Nat8l;Adra1b;Mogat2;Gpr182;Btnl7-ps;Unc93a;Xkr9;Cyp4v3;Bambi-ps1;Ugt1a6b;Gm20458;Gal3st2;Gm47173
2	GO:0010744	BP	positive regulation of macrophage derived foam cell differentiation	2/ 136	10/ 43792	0.2	0.000423854	0.0610265	ENSMUSG00000015568;ENSMUSG00000020609	Lpl;Apob
2	GO:0010885	BP	regulation of cholesterol storage	2/ 136	10/ 43792	0.2	0.000423854	0.0610265	ENSMUSG00000015568;ENSMUSG00000020609	Lpl;Apob
4	GO:0001676	BP	long-chain fatty acid metabolic process	4/ 136	116/ 43792	0.0344828	0.000486788	0.0686629	ENSMUSG00000003123;ENSMUSG00000025479;ENSMUSG00000027359;ENSMUSG00000041653	Lipe;Cyp2e1;Slc27a2;Pnpla3
2	GO:0006968	BP	cellular defense response	2/ 136	12/ 43792	0.166667	0.000619124	0.0848966	ENSMUSG00000025091;ENSMUSG00000030364	Pnliprp2;Clec2h
2	GO:0048672	BP	positive regulation of collateral sprouting	2/ 136	12/ 43792	0.166667	0.000619124	0.0848966	ENSMUSG00000000125;ENSMUSG00000036832	Wnt3;Lpar3
23	GO:0010033	BP	response to organic substance	23/ 136	3492/ 43792	0.00658648	0.000625564	0.0849705	ENSMUSG00000005360;ENSMUSG00000015568;ENSMUSG00000020609;ENSMUSG00000020963;ENSMUSG00000021922;ENSMUSG00000022376;ENSMUSG00000023019;ENSMUSG00000025479;ENSMUSG00000027559;ENSMUSG00000028976;ENSMUSG00000029380;ENSMUSG00000029821;ENSMUSG00000031722;ENSMUSG00000032271;ENSMUSG00000037071;ENSMUSG00000037411;ENSMUSG00000044359;ENSMUSG00000057465;ENSMUSG00000062515;ENSMUSG00000067786;ENSMUSG00000079440;…	Slc1a3;Lpl;Apob;Tshr;Itih4;Adcy8;Gpd1;Cyp2e1;Car3;Slc2a5;Cxcl1;Gsdme;Hp;Nnmt;Scd1;Serpine1;P2ry4;Saa2;Fabp4;Nnat;Alpi;Defa27;Ccl21d
8	GO:0008610	BP	lipid biosynthetic process	8/ 136	609/ 43792	0.0131363	0.000663317	0.0892564	ENSMUSG00000015568;ENSMUSG00000022555;ENSMUSG00000027359;ENSMUSG00000030972;ENSMUSG00000037071;ENSMUSG00000041653;ENSMUSG00000052396;ENSMUSG00000094651	Lpl;Dgat1;Slc27a2;Acsm5;Scd1;Pnpla3;Mogat2;Gal3st2
2	GO:0042627	CC	chylomicron	2/ 136	14/ 43792	0.142857	0.00085017	0.102339	ENSMUSG00000015568;ENSMUSG00000020609	Lpl;Apob
13	GO:0006082	BP	organic acid metabolic process	13/ 136	1489/ 43792	0.00873069	0.000778703	0.103813	ENSMUSG00000003123;ENSMUSG00000005360;ENSMUSG00000015568;ENSMUSG00000025479;ENSMUSG00000026621;ENSMUSG00000027359;ENSMUSG00000027983;ENSMUSG00000030972;ENSMUSG00000037071;ENSMUSG00000041653;ENSMUSG00000062515;ENSMUSG00000079057;ENSMUSG00000090145	Lipe;Slc1a3;Lpl;Cyp2e1;Mtarc1;Slc27a2;Cyp2u1;Acsm5;Scd1;Pnpla3;Fabp4;Cyp4v3;Ugt1a6b
2	GO:1900452	BP	regulation of long-term synaptic depression	2/ 136	14/ 43792	0.142857	0.00085017	0.11128	ENSMUSG00000022376;ENSMUSG00000022602	Adcy8;Arc
2	GO:0010743	BP	regulation of macrophage derived foam cell differentiation	2/ 136	14/ 43792	0.142857	0.00085017	0.11128	ENSMUSG00000015568;ENSMUSG00000020609	Lpl;Apob
10	GO:0005789	CC	endoplasmic reticulum membrane	10/ 136	983/ 43792	0.0101729	0.00103746	0.117538	ENSMUSG00000022555;ENSMUSG00000025479;ENSMUSG00000026692;ENSMUSG00000027359;ENSMUSG00000027983;ENSMUSG00000032401;ENSMUSG00000037071;ENSMUSG00000039956;ENSMUSG00000052396;ENSMUSG00000079057	Dgat1;Cyp2e1;Fmo4;Slc27a2;Cyp2u1;Lctl;Scd1;Mrap;Mogat2;Cyp4v3
4	GO:0005788	CC	endoplasmic reticulum lumen	4/ 136	146/ 43792	0.0273973	0.00114948	0.122995	ENSMUSG00000000125;ENSMUSG00000017344;ENSMUSG00000027359;ENSMUSG00000057400	Wnt3;Vtn;Slc27a2;Ces1c
2	GO:0071379	BP	cellular response to prostaglandin stimulus	2/ 136	15/ 43792	0.133333	0.00097897	0.126984	ENSMUSG00000020609;ENSMUSG00000044359	Apob;P2ry4
6	GO:0016324	CC	apical plasma membrane	6/ 136	383/ 43792	0.0156658	0.001303	0.130716	ENSMUSG00000018387;ENSMUSG00000020334;ENSMUSG00000022376;ENSMUSG00000025243;ENSMUSG00000028976;ENSMUSG00000044359	Shroom1;Slc22a4;Adcy8;Slc6a20b;Slc2a5;P2ry4
16	GO:0032879	BP	regulation of localization	16/ 136	2174/ 43792	0.00735971	0.00120427	0.152079	ENSMUSG00000015568;ENSMUSG00000017344;ENSMUSG00000020609;ENSMUSG00000022376;ENSMUSG00000022555;ENSMUSG00000022602;ENSMUSG00000024521;ENSMUSG00000027832;ENSMUSG00000029380;ENSMUSG00000036832;ENSMUSG00000037411;ENSMUSG00000039956;ENSMUSG00000043029;ENSMUSG00000044359;ENSMUSG00000055114;ENSMUSG00000067786	Lpl;Vtn;Apob;Adcy8;Dgat1;Arc;Pmaip1;Ptx3;Cxcl1;Lpar3;Serpine1;Mrap;Trpv3;P2ry4;Anxa13;Nnat
7	GO:1901615	BP	organic hydroxy compound metabolic process	7/ 136	517/ 43792	0.0135397	0.00121123	0.152079	ENSMUSG00000003123;ENSMUSG00000020609;ENSMUSG00000023019;ENSMUSG00000025479;ENSMUSG00000027359;ENSMUSG00000052396;ENSMUSG00000074115	Lipe;Apob;Gpd1;Cyp2e1;Slc27a2;Mogat2;Saa1
15	GO:0010647	BP	positive regulation of cell communication	15/ 136	1967/ 43792	0.00762583	0.00121468	0.152079	ENSMUSG00000000125;ENSMUSG00000005360;ENSMUSG00000005800;ENSMUSG00000022376;ENSMUSG00000024521;ENSMUSG00000026586;ENSMUSG00000029821;ENSMUSG00000034472;ENSMUSG00000036832;ENSMUSG00000037095;ENSMUSG00000039956;ENSMUSG00000050541;ENSMUSG00000067786;ENSMUSG00000081219;ENSMUSG00000094065	Wnt3;Slc1a3;Mmp8;Adcy8;Pmaip1;Prrx1;Gsdme;Rasd2;Lpar3;Lrg1;Mrap;Adra1b;Nnat;Bambi-ps1;Ccl21d
5	GO:0052689	MF	carboxylic ester hydrolase activity	5/ 136	199/ 43792	0.0251256	0.000409653	0.154815	ENSMUSG00000003123;ENSMUSG00000015568;ENSMUSG00000025091;ENSMUSG00000041653;ENSMUSG00000057400	Lipe;Lpl;Pnliprp2;Pnpla3;Ces1c
2	GO:0034361	CC	very-low-density lipoprotein particle	2/ 136	21/ 43792	0.0952381	0.00193418	0.155218	ENSMUSG00000015568;ENSMUSG00000020609	Lpl;Apob
2	GO:0034385	CC	triglyceride-rich plasma lipoprotein particle	2/ 136	21/ 43792	0.0952381	0.00193418	0.155218	ENSMUSG00000015568;ENSMUSG00000020609	Lpl;Apob
15	GO:0023056	BP	positive regulation of signaling	15/ 136	1976/ 43792	0.00759109	0.00127066	0.157715	ENSMUSG00000000125;ENSMUSG00000005360;ENSMUSG00000005800;ENSMUSG00000022376;ENSMUSG00000024521;ENSMUSG00000026586;ENSMUSG00000029821;ENSMUSG00000034472;ENSMUSG00000036832;ENSMUSG00000037095;ENSMUSG00000039956;ENSMUSG00000050541;ENSMUSG00000067786;ENSMUSG00000081219;ENSMUSG00000094065	Wnt3;Slc1a3;Mmp8;Adcy8;Pmaip1;Prrx1;Gsdme;Rasd2;Lpar3;Lrg1;Mrap;Adra1b;Nnat;Bambi-ps1;Ccl21d
4	GO:0004553	MF	hydrolase activity, hydrolyzing O-glycosyl compounds	4/ 136	114/ 43792	0.0350877	0.00045583	0.159015	ENSMUSG00000032098;ENSMUSG00000032401;ENSMUSG00000036395;ENSMUSG00000074264	Treh;Lctl;Glb1l2;Amy1
4	GO:0006805	BP	xenobiotic metabolic process	4/ 136	153/ 43792	0.0261438	0.00136596	0.168095	ENSMUSG00000025479;ENSMUSG00000026692;ENSMUSG00000027983;ENSMUSG00000090145	Cyp2e1;Fmo4;Cyp2u1;Ugt1a6b
2	GO:0010866	BP	regulation of triglyceride biosynthetic process	2/ 136	18/ 43792	0.111111	0.00141782	0.172998	ENSMUSG00000022555;ENSMUSG00000035686	Dgat1;Thrsp
2	GO:0034369	BP	plasma lipoprotein particle remodeling	2/ 136	19/ 43792	0.105263	0.0015814	0.189741	ENSMUSG00000015568;ENSMUSG00000020609	Lpl;Apob
2	GO:0034368	BP	protein-lipid complex remodeling	2/ 136	19/ 43792	0.105263	0.0015814	0.189741	ENSMUSG00000015568;ENSMUSG00000020609	Lpl;Apob
4	GO:0030258	BP	lipid modification	4/ 136	160/ 43792	0.025	0.00160941	0.191506	ENSMUSG00000025479;ENSMUSG00000027359;ENSMUSG00000037071;ENSMUSG00000079057	Cyp2e1;Slc27a2;Scd1;Cyp4v3
4	GO:0072330	BP	monocarboxylic acid biosynthetic process	4/ 136	161/ 43792	0.0248447	0.00164648	0.193742	ENSMUSG00000015568;ENSMUSG00000027359;ENSMUSG00000030972;ENSMUSG00000037071	Lpl;Slc27a2;Acsm5;Scd1
5	GO:0031349	BP	positive regulation of defense response	5/ 136	272/ 43792	0.0183824	0.00165511	0.193742	ENSMUSG00000005800;ENSMUSG00000015568;ENSMUSG00000029380;ENSMUSG00000037411;ENSMUSG00000062515	Mmp8;Lpl;Cxcl1;Serpine1;Fabp4
131	GO:0005575	CC	cellular_component	131/ 136	38795/ 43792	0.00337672	0.00259739	0.200103	ENSMUSG00000000125;ENSMUSG00000001661;ENSMUSG00000002289;ENSMUSG00000002831;ENSMUSG00000003123;ENSMUSG00000005360;ENSMUSG00000005800;ENSMUSG00000014543;ENSMUSG00000015568;ENSMUSG00000017344;ENSMUSG00000018387;ENSMUSG00000020059;ENSMUSG00000020334;ENSMUSG00000020609;ENSMUSG00000020963;ENSMUSG00000021922;ENSMUSG00000022376;ENSMUSG00000022555;ENSMUSG00000022602;ENSMUSG00000023019;ENSMUSG00000024225;…	Wnt3;Hoxc6;Angptl4;Plin4;Lipe;Slc1a3;Mmp8;Klra17;Lpl;Vtn;Shroom1;Sycp3;Slc22a4;Apob;Tshr;Itih4;Adcy8;Dgat1;Arc;Gpd1;Clps;Mep1b;Btnl2;Pmaip1;Ms4a10;Cst6;Pnliprp2;Slc6a20b;Cyp2e1;Prrx1;Mtarc1;Fmo4;Slc27a2;Car3;Ptx3;Cyp2u1;Slc2a5;Cxcl1;Gsdme;Clec2e;Clec2h;Slc7a10;Acsm5;Car5b;Nxf7;Cd209d;Hp;Vstm5;Treh;Nnmt;Lctl;Rbp2;Marchf3;Rasd2;Stab2;Thrsp;Lpar3;Scd1;Lrg1;Il22ra1;Serpine1;Orm1;Cdsn;Mrap;Pnpla3;AA98…
46	GO:0016020	CC	membrane	46/ 136	9929/ 43792	0.00463289	0.00281207	0.200622	ENSMUSG00000002831;ENSMUSG00000003123;ENSMUSG00000005360;ENSMUSG00000015568;ENSMUSG00000018387;ENSMUSG00000020334;ENSMUSG00000020609;ENSMUSG00000020963;ENSMUSG00000021922;ENSMUSG00000022376;ENSMUSG00000022555;ENSMUSG00000022602;ENSMUSG00000024313;ENSMUSG00000024846;ENSMUSG00000025091;ENSMUSG00000025243;ENSMUSG00000025479;ENSMUSG00000026621;ENSMUSG00000026692;ENSMUSG00000027359;ENSMUSG00000027983;…	Plin4;Lipe;Slc1a3;Lpl;Shroom1;Slc22a4;Apob;Tshr;Itih4;Adcy8;Dgat1;Arc;Mep1b;Cst6;Pnliprp2;Slc6a20b;Cyp2e1;Mtarc1;Fmo4;Slc27a2;Cyp2u1;Slc2a5;Gsdme;Vstm5;Treh;Lctl;Marchf3;Rasd2;Lpar3;Scd1;Il22ra1;Mrap;AA986860;Trpv3;P2ry4;Mc2r;Nat8l;Adra1b;Mogat2;Anxa13;Unc93a;Xkr9;Flnc;Cyp4v3;Alpi;Bambi-ps1
2	GO:0048670	BP	regulation of collateral sprouting	2/ 136	20/ 43792	0.1	0.00175354	0.203608	ENSMUSG00000000125;ENSMUSG00000036832	Wnt3;Lpar3
3	GO:0008374	MF	O-acyltransferase activity	3/ 136	54/ 43792	0.0555556	0.000647148	0.20963	ENSMUSG00000022555;ENSMUSG00000041653;ENSMUSG00000052396	Dgat1;Pnpla3;Mogat2
1	GO:0034359	CC	mature chylomicron	1/ 136	1/ 43792	1	0.00310559	0.21362	ENSMUSG00000020609	Apob
3	GO:0042178	BP	xenobiotic catabolic process	3/ 136	78/ 43792	0.0384615	0.00188002	0.216548	ENSMUSG00000025479;ENSMUSG00000026692;ENSMUSG00000027983	Cyp2e1;Fmo4;Cyp2u1
2	GO:1901611	MF	phosphatidylglycerol binding	2/ 136	13/ 43792	0.153846	0.000730203	0.220765	ENSMUSG00000029821;ENSMUSG00000055114	Gsdme;Anxa13
2	GO:0034367	BP	protein-containing complex remodeling	2/ 136	21/ 43792	0.0952381	0.00193418	0.221019	ENSMUSG00000015568;ENSMUSG00000020609	Lpl;Apob
3	GO:0015179	MF	L-amino acid transmembrane transporter activity	3/ 136	59/ 43792	0.0508475	0.000838627	0.226795	ENSMUSG00000005360;ENSMUSG00000025243;ENSMUSG00000030495	Slc1a3;Slc6a20b;Slc7a10
2	GO:0047372	MF	acylglycerol lipase activity	2/ 136	14/ 43792	0.142857	0.00085017	0.226795	ENSMUSG00000003123;ENSMUSG00000025091	Lipe;Pnliprp2
4	GO:0009743	BP	response to carbohydrate	4/ 136	171/ 43792	0.0233918	0.0020505	0.232465	ENSMUSG00000020609;ENSMUSG00000022376;ENSMUSG00000028976;ENSMUSG00000067786	Apob;Adcy8;Slc2a5;Nnat
2	GO:0010884	BP	positive regulation of lipid storage	2/ 136	22/ 43792	0.0909091	0.00212328	0.238836	ENSMUSG00000015568;ENSMUSG00000020609	Lpl;Apob
12	GO:0043436	BP	oxoacid metabolic process	12/ 136	1472/ 43792	0.00815217	0.00219819	0.245345	ENSMUSG00000003123;ENSMUSG00000005360;ENSMUSG00000015568;ENSMUSG00000025479;ENSMUSG00000026621;ENSMUSG00000027359;ENSMUSG00000030972;ENSMUSG00000037071;ENSMUSG00000041653;ENSMUSG00000062515;ENSMUSG00000079057;ENSMUSG00000090145	Lipe;Slc1a3;Lpl;Cyp2e1;Mtarc1;Slc27a2;Acsm5;Scd1;Pnpla3;Fabp4;Cyp4v3;Ugt1a6b
2	GO:0005324	MF	long-chain fatty acid transporter activity	2/ 136	15/ 43792	0.133333	0.00097897	0.246646	ENSMUSG00000027359;ENSMUSG00000062515	Slc27a2;Fabp4
6	GO:0031012	CC	extracellular matrix	6/ 136	481/ 43792	0.012474	0.004032	0.253029	ENSMUSG00000000125;ENSMUSG00000005800;ENSMUSG00000017344;ENSMUSG00000021922;ENSMUSG00000027832;ENSMUSG00000037411	Wnt3;Mmp8;Vtn;Itih4;Ptx3;Serpine1
6	GO:0030312	CC	external encapsulating structure	6/ 136	482/ 43792	0.0124481	0.00407263	0.253029	ENSMUSG00000000125;ENSMUSG00000005800;ENSMUSG00000017344;ENSMUSG00000021922;ENSMUSG00000027832;ENSMUSG00000037411	Wnt3;Mmp8;Vtn;Itih4;Ptx3;Serpine1
4	GO:0046943	MF	carboxylic acid transmembrane transporter activity	4/ 136	146/ 43792	0.0273973	0.00114948	0.25457	ENSMUSG00000005360;ENSMUSG00000025243;ENSMUSG00000027359;ENSMUSG00000030495	Slc1a3;Slc6a20b;Slc27a2;Slc7a10
4	GO:0005342	MF	organic acid transmembrane transporter activity	4/ 136	147/ 43792	0.0272109	0.00117882	0.25457	ENSMUSG00000005360;ENSMUSG00000025243;ENSMUSG00000027359;ENSMUSG00000030495	Slc1a3;Slc6a20b;Slc27a2;Slc7a10
4	GO:0016798	MF	hydrolase activity, acting on glycosyl bonds	4/ 136	147/ 43792	0.0272109	0.00117882	0.25457	ENSMUSG00000032098;ENSMUSG00000032401;ENSMUSG00000036395;ENSMUSG00000074264	Treh;Lctl;Glb1l2;Amy1
2	GO:2000352	BP	negative regulation of endothelial cell apoptotic process	2/ 136	23/ 43792	0.0869565	0.00232078	0.255321	ENSMUSG00000002289;ENSMUSG00000037411	Angptl4;Serpine1
3	GO:0042632	BP	cholesterol homeostasis	3/ 136	84/ 43792	0.0357143	0.00232303	0.255321	ENSMUSG00000015568;ENSMUSG00000020609;ENSMUSG00000062515	Lpl;Apob;Fabp4
3	GO:0055092	BP	sterol homeostasis	3/ 136	85/ 43792	0.0352941	0.0024026	0.260095	ENSMUSG00000015568;ENSMUSG00000020609;ENSMUSG00000062515	Lpl;Apob;Fabp4
3	GO:0120162	BP	positive regulation of cold-induced thermogenesis	3/ 136	86/ 43792	0.0348837	0.00248383	0.266882	ENSMUSG00000020963;ENSMUSG00000037071;ENSMUSG00000062515	Tshr;Scd1;Fabp4
2	GO:0034694	BP	response to prostaglandin	2/ 136	25/ 43792	0.08	0.00274075	0.277163	ENSMUSG00000020609;ENSMUSG00000044359	Apob;P2ry4
24	GO:0042221	BP	response to chemical	24/ 136	4120/ 43792	0.00582524	0.00275369	0.277163	ENSMUSG00000005360;ENSMUSG00000015568;ENSMUSG00000020609;ENSMUSG00000020963;ENSMUSG00000021922;ENSMUSG00000022376;ENSMUSG00000023019;ENSMUSG00000024225;ENSMUSG00000025479;ENSMUSG00000027559;ENSMUSG00000028976;ENSMUSG00000029380;ENSMUSG00000029821;ENSMUSG00000031722;ENSMUSG00000032271;ENSMUSG00000037071;ENSMUSG00000037411;ENSMUSG00000044359;ENSMUSG00000057465;ENSMUSG00000062515;ENSMUSG00000067786;…	Slc1a3;Lpl;Apob;Tshr;Itih4;Adcy8;Gpd1;Clps;Cyp2e1;Car3;Slc2a5;Cxcl1;Gsdme;Hp;Nnmt;Scd1;Serpine1;P2ry4;Saa2;Fabp4;Nnat;Alpi;Defa27;Ccl21d
5	GO:0046394	BP	carboxylic acid biosynthetic process	5/ 136	306/ 43792	0.0163399	0.00275506	0.277163	ENSMUSG00000005360;ENSMUSG00000015568;ENSMUSG00000027359;ENSMUSG00000030972;ENSMUSG00000037071	Slc1a3;Lpl;Slc27a2;Acsm5;Scd1
5	GO:0016053	BP	organic acid biosynthetic process	5/ 136	308/ 43792	0.0162338	0.00283296	0.277163	ENSMUSG00000005360;ENSMUSG00000015568;ENSMUSG00000027359;ENSMUSG00000030972;ENSMUSG00000037071	Slc1a3;Lpl;Slc27a2;Acsm5;Scd1
1	GO:0140271	BP	hexose import across plasma membrane	1/ 136	1/ 43792	1	0.00310559	0.277163	ENSMUSG00000028976	Slc2a5
1	GO:1905474	BP	canonical Wnt signaling pathway involved in stem cell proliferation	1/ 136	1/ 43792	1	0.00310559	0.277163	ENSMUSG00000000125	Wnt3
1	GO:0098704	BP	carbohydrate import across plasma membrane	1/ 136	1/ 43792	1	0.00310559	0.277163	ENSMUSG00000028976	Slc2a5
1	GO:0042636	BP	negative regulation of hair cycle	1/ 136	1/ 43792	1	0.00310559	0.277163	ENSMUSG00000043029	Trpv3
1	GO:1902913	BP	positive regulation of neuroepithelial cell differentiation	1/ 136	1/ 43792	1	0.00310559	0.277163	ENSMUSG00000037411	Serpine1
1	GO:0110077	BP	vesicle-mediated intercellular transport	1/ 136	1/ 43792	1	0.00310559	0.277163	ENSMUSG00000022602	Arc
1	GO:0036153	BP	triglyceride acyl-chain remodeling	1/ 136	1/ 43792	1	0.00310559	0.277163	ENSMUSG00000041653	Pnpla3
1	GO:0042941	BP	D-alanine transport	1/ 136	1/ 43792	1	0.00310559	0.277163	ENSMUSG00000030495	Slc7a10
1	GO:0038194	BP	thyroid-stimulating hormone signaling pathway	1/ 136	1/ 43792	1	0.00310559	0.277163	ENSMUSG00000020963	Tshr
1	GO:0044258	BP	intestinal lipid catabolic process	1/ 136	1/ 43792	1	0.00310559	0.277163	ENSMUSG00000025091	Pnliprp2
1	GO:0060064	BP	Spemann organizer formation at the anterior end of the primitive streak	1/ 136	1/ 43792	1	0.00310559	0.277163	ENSMUSG00000000125	Wnt3
1	GO:0005993	BP	trehalose catabolic process	1/ 136	1/ 43792	1	0.00310559	0.277163	ENSMUSG00000032098	Treh
1	GO:0036155	BP	acylglycerol acyl-chain remodeling	1/ 136	1/ 43792	1	0.00310559	0.277163	ENSMUSG00000041653	Pnpla3
1	GO:2000295	BP	regulation of hydrogen peroxide catabolic process	1/ 136	1/ 43792	1	0.00310559	0.277163	ENSMUSG00000031722	Hp
1	GO:0035490	BP	regulation of leukotriene production involved in inflammatory response	1/ 136	1/ 43792	1	0.00310559	0.277163	ENSMUSG00000037411	Serpine1
1	GO:0046352	BP	disaccharide catabolic process	1/ 136	1/ 43792	1	0.00310559	0.277163	ENSMUSG00000032098	Treh
1	GO:1905229	BP	cellular response to thyrotropin-releasing hormone	1/ 136	1/ 43792	1	0.00310559	0.277163	ENSMUSG00000020963	Tshr
1	GO:0035491	BP	positive regulation of leukotriene production involved in inflammatory response	1/ 136	1/ 43792	1	0.00310559	0.277163	ENSMUSG00000037411	Serpine1
1	GO:0048697	BP	positive regulation of collateral sprouting in absence of injury	1/ 136	1/ 43792	1	0.00310559	0.277163	ENSMUSG00000000125	Wnt3
1	GO:0061044	BP	negative regulation of vascular wound healing	1/ 136	1/ 43792	1	0.00310559	0.277163	ENSMUSG00000037411	Serpine1
1	GO:1901331	BP	positive regulation of odontoblast differentiation	1/ 136	1/ 43792	1	0.00310559	0.277163	ENSMUSG00000037411	Serpine1
1	GO:1990539	BP	fructose import across plasma membrane	1/ 136	1/ 43792	1	0.00310559	0.277163	ENSMUSG00000028976	Slc2a5
1	GO:2000296	BP	negative regulation of hydrogen peroxide catabolic process	1/ 136	1/ 43792	1	0.00310559	0.277163	ENSMUSG00000031722	Hp
7	GO:0071396	BP	cellular response to lipid	7/ 136	612/ 43792	0.0114379	0.00311851	0.277163	ENSMUSG00000015568;ENSMUSG00000020609;ENSMUSG00000022376;ENSMUSG00000029380;ENSMUSG00000037411;ENSMUSG00000044359;ENSMUSG00000082211	Lpl;Apob;Adcy8;Cxcl1;Serpine1;P2ry4;Defa27
2	GO:0035987	BP	endodermal cell differentiation	2/ 136	28/ 43792	0.0714286	0.00343238	0.303186	ENSMUSG00000005800;ENSMUSG00000017344	Mmp8;Vtn
4	GO:0016323	CC	basolateral plasma membrane	4/ 136	220/ 43792	0.0181818	0.00504058	0.30338	ENSMUSG00000005360;ENSMUSG00000020963;ENSMUSG00000022376;ENSMUSG00000044359	Slc1a3;Tshr;Adcy8;P2ry4
10	GO:0042803	MF	protein homodimerization activity	10/ 136	1039/ 43792	0.00962464	0.00156455	0.306171	ENSMUSG00000015568;ENSMUSG00000022376;ENSMUSG00000023019;ENSMUSG00000031495;ENSMUSG00000031722;ENSMUSG00000035686;ENSMUSG00000039518;ENSMUSG00000055435;ENSMUSG00000079440;ENSMUSG00000090145	Lpl;Adcy8;Gpd1;Cd209d;Hp;Thrsp;Cdsn;Maf;Alpi;Ugt1a6b
2	GO:0004467	MF	long-chain fatty acid-CoA ligase activity	2/ 136	19/ 43792	0.105263	0.0015814	0.306171	ENSMUSG00000027359;ENSMUSG00000030972	Slc27a2;Acsm5
3	GO:0015171	MF	amino acid transmembrane transporter activity	3/ 136	76/ 43792	0.0394737	0.00174514	0.306171	ENSMUSG00000005360;ENSMUSG00000025243;ENSMUSG00000030495	Slc1a3;Slc6a20b;Slc7a10
2	GO:0015645	MF	fatty acid ligase activity	2/ 136	20/ 43792	0.1	0.00175354	0.306171	ENSMUSG00000027359;ENSMUSG00000030972	Slc27a2;Acsm5
5	GO:0016747	MF	acyltransferase activity, transferring groups other than amino-acyl groups	5/ 136	277/ 43792	0.0180505	0.001792	0.306171	ENSMUSG00000022555;ENSMUSG00000030972;ENSMUSG00000041653;ENSMUSG00000048142;ENSMUSG00000052396	Dgat1;Acsm5;Pnpla3;Nat8l;Mogat2
5	GO:0005539	MF	glycosaminoglycan binding	5/ 136	279/ 43792	0.0179211	0.00184901	0.306171	ENSMUSG00000015568;ENSMUSG00000017344;ENSMUSG00000020609;ENSMUSG00000035459;ENSMUSG00000074115	Lpl;Vtn;Apob;Stab2;Saa1
2	GO:0004089	MF	carbonate dehydratase activity	2/ 136	21/ 43792	0.0952381	0.00193418	0.306171	ENSMUSG00000027559;ENSMUSG00000031373	Car3;Car5b
2	GO:0071813	MF	lipoprotein particle binding	2/ 136	23/ 43792	0.0869565	0.00232078	0.306171	ENSMUSG00000015568;ENSMUSG00000035459	Lpl;Stab2
2	GO:0071814	MF	protein-lipid complex binding	2/ 136	23/ 43792	0.0869565	0.00232078	0.306171	ENSMUSG00000015568;ENSMUSG00000035459	Lpl;Stab2
9	GO:0008289	MF	lipid binding	9/ 136	916/ 43792	0.00982533	0.00233008	0.306171	ENSMUSG00000015568;ENSMUSG00000020609;ENSMUSG00000022555;ENSMUSG00000029821;ENSMUSG00000032454;ENSMUSG00000036832;ENSMUSG00000041653;ENSMUSG00000055114;ENSMUSG00000062515	Lpl;Apob;Dgat1;Gsdme;Rbp2;Lpar3;Pnpla3;Anxa13;Fabp4
5	GO:0016705	MF	oxidoreductase activity, acting on paired donors, with incorporation or reduction of molecular oxygen	5/ 136	301/ 43792	0.0166113	0.00256711	0.306171	ENSMUSG00000025479;ENSMUSG00000026692;ENSMUSG00000027983;ENSMUSG00000037071;ENSMUSG00000079057	Cyp2e1;Fmo4;Cyp2u1;Scd1;Cyp4v3
2	GO:0030247	MF	polysaccharide binding	2/ 136	25/ 43792	0.08	0.00274075	0.306171	ENSMUSG00000017344;ENSMUSG00000027832	Vtn;Ptx3
2	GO:0016405	MF	CoA-ligase activity	2/ 136	25/ 43792	0.08	0.00274075	0.306171	ENSMUSG00000027359;ENSMUSG00000030972	Slc27a2;Acsm5
1	GO:0004978	MF	corticotropin receptor activity	1/ 136	1/ 43792	1	0.00310559	0.306171	ENSMUSG00000045569	Mc2r
1	GO:0017188	MF	aspartate N-acetyltransferase activity	1/ 136	1/ 43792	1	0.00310559	0.306171	ENSMUSG00000048142	Nat8l
1	GO:0004996	MF	thyroid-stimulating hormone receptor activity	1/ 136	1/ 43792	1	0.00310559	0.306171	ENSMUSG00000020963	Tshr
1	GO:0008112	MF	nicotinamide N-methyltransferase activity	1/ 136	1/ 43792	1	0.00310559	0.306171	ENSMUSG00000032271	Nnmt
1	GO:0051264	MF	mono-olein transacylation activity	1/ 136	1/ 43792	1	0.00310559	0.306171	ENSMUSG00000041653	Pnpla3
1	GO:0017129	MF	triglyceride binding	1/ 136	1/ 43792	1	0.00310559	0.306171	ENSMUSG00000015568	Lpl
1	GO:0018601	MF	4-nitrophenol 2-monooxygenase activity	1/ 136	1/ 43792	1	0.00310559	0.306171	ENSMUSG00000025479	Cyp2e1
1	GO:0047714	MF	galactolipase activity	1/ 136	1/ 43792	1	0.00310559	0.306171	ENSMUSG00000025091	Pnliprp2
1	GO:0051265	MF	diolein transacylation activity	1/ 136	1/ 43792	1	0.00310559	0.306171	ENSMUSG00000041653	Pnpla3
1	GO:0102549	MF	1-18:1-2-16:0-monogalactosyldiacylglycerol lipase activity	1/ 136	1/ 43792	1	0.00310559	0.306171	ENSMUSG00000025091	Pnliprp2
5	GO:0019216	BP	regulation of lipid metabolic process	5/ 136	326/ 43792	0.0153374	0.00360749	0.314792	ENSMUSG00000002289;ENSMUSG00000020609;ENSMUSG00000022555;ENSMUSG00000035686;ENSMUSG00000037071	Angptl4;Apob;Dgat1;Thrsp;Scd1
2	GO:0070328	BP	triglyceride homeostasis	2/ 136	29/ 43792	0.0689655	0.00367915	0.3172	ENSMUSG00000002289;ENSMUSG00000015568	Angptl4;Lpl
2	GO:0055090	BP	acylglycerol homeostasis	2/ 136	29/ 43792	0.0689655	0.00367915	0.3172	ENSMUSG00000002289;ENSMUSG00000015568	Angptl4;Lpl
5	GO:0016746	MF	acyltransferase activity	5/ 136	322/ 43792	0.015528	0.00342361	0.330342	ENSMUSG00000022555;ENSMUSG00000030972;ENSMUSG00000041653;ENSMUSG00000048142;ENSMUSG00000052396	Dgat1;Acsm5;Pnpla3;Nat8l;Mogat2
2	GO:0007616	BP	long-term memory	2/ 136	30/ 43792	0.0666667	0.00393396	0.33715	ENSMUSG00000022376;ENSMUSG00000022602	Adcy8;Arc
2	GO:0051427	MF	hormone receptor binding	2/ 136	29/ 43792	0.0689655	0.00367915	0.340509	ENSMUSG00000059201;ENSMUSG00000062515	Lep;Fabp4
10	GO:0098590	CC	plasma membrane region	10/ 136	1256/ 43792	0.00796178	0.0059799	0.341266	ENSMUSG00000003123;ENSMUSG00000005360;ENSMUSG00000018387;ENSMUSG00000020334;ENSMUSG00000020963;ENSMUSG00000022376;ENSMUSG00000022602;ENSMUSG00000025243;ENSMUSG00000028976;ENSMUSG00000044359	Lipe;Slc1a3;Shroom1;Slc22a4;Tshr;Adcy8;Arc;Slc6a20b;Slc2a5;P2ry4
11	GO:0005887	CC	integral component of plasma membrane	11/ 136	1463/ 43792	0.0075188	0.00607469	0.341266	ENSMUSG00000005360;ENSMUSG00000020963;ENSMUSG00000022376;ENSMUSG00000024313;ENSMUSG00000025243;ENSMUSG00000028976;ENSMUSG00000030364;ENSMUSG00000030495;ENSMUSG00000035459;ENSMUSG00000043029;ENSMUSG00000044359	Slc1a3;Tshr;Adcy8;Mep1b;Slc6a20b;Slc2a5;Clec2h;Slc7a10;Stab2;Trpv3;P2ry4
1	GO:0017090	CC	meprin A complex	1/ 136	2/ 43792	0.5	0.00620161	0.341266	ENSMUSG00000024313	Mep1b
3	GO:0004620	MF	phospholipase activity	3/ 136	101/ 43792	0.029703	0.0039103	0.343087	ENSMUSG00000015568;ENSMUSG00000025091;ENSMUSG00000041653	Lpl;Pnliprp2;Pnpla3
2	GO:0015175	MF	neutral amino acid transmembrane transporter activity	2/ 136	30/ 43792	0.0666667	0.00393396	0.343087	ENSMUSG00000025243;ENSMUSG00000030495	Slc6a20b;Slc7a10
2	GO:0016878	MF	acid-thiol ligase activity	2/ 136	30/ 43792	0.0666667	0.00393396	0.343087	ENSMUSG00000027359;ENSMUSG00000030972	Slc27a2;Acsm5
2	GO:0045429	BP	positive regulation of nitric oxide biosynthetic process	2/ 136	31/ 43792	0.0645161	0.00419675	0.357543	ENSMUSG00000005800;ENSMUSG00000027832	Mmp8;Ptx3
2	GO:1904407	BP	positive regulation of nitric oxide metabolic process	2/ 136	32/ 43792	0.0625	0.00446746	0.378368	ENSMUSG00000005800;ENSMUSG00000027832	Mmp8;Ptx3
4	GO:0045017	BP	glycerolipid biosynthetic process	4/ 136	214/ 43792	0.0186916	0.00457386	0.385113	ENSMUSG00000015568;ENSMUSG00000022555;ENSMUSG00000041653;ENSMUSG00000052396	Lpl;Dgat1;Pnpla3;Mogat2
4	GO:0008201	MF	heparin binding	4/ 136	214/ 43792	0.0186916	0.00457386	0.391367	ENSMUSG00000015568;ENSMUSG00000017344;ENSMUSG00000020609;ENSMUSG00000074115	Lpl;Vtn;Apob;Saa1
5	GO:1901681	MF	sulfur compound binding	5/ 136	350/ 43792	0.0142857	0.00486266	0.400948	ENSMUSG00000015568;ENSMUSG00000017344;ENSMUSG00000020609;ENSMUSG00000041653;ENSMUSG00000074115	Lpl;Vtn;Apob;Pnpla3;Saa1
4	GO:0060326	BP	cell chemotaxis	4/ 136	217/ 43792	0.0184332	0.00480341	0.40209	ENSMUSG00000029380;ENSMUSG00000057465;ENSMUSG00000074115;ENSMUSG00000094065	Cxcl1;Saa2;Saa1;Ccl21d
4	GO:0004497	MF	monooxygenase activity	4/ 136	224/ 43792	0.0178571	0.00536886	0.407598	ENSMUSG00000025479;ENSMUSG00000026692;ENSMUSG00000027983;ENSMUSG00000079057	Cyp2e1;Fmo4;Cyp2u1;Cyp4v3
1	GO:0031780	MF	corticotropin hormone receptor binding	1/ 136	2/ 43792	0.5	0.00620161	0.407598	ENSMUSG00000039956	Mrap
1	GO:0045030	MF	G protein-coupled UTP receptor activity	1/ 136	2/ 43792	0.5	0.00620161	0.407598	ENSMUSG00000044359	P2ry4
1	GO:0001872	MF	(1->3)-beta-D-glucan binding	1/ 136	2/ 43792	0.5	0.00620161	0.407598	ENSMUSG00000027832	Ptx3
1	GO:0015927	MF	trehalase activity	1/ 136	2/ 43792	0.5	0.00620161	0.407598	ENSMUSG00000032098	Treh
1	GO:0005353	MF	fructose transmembrane transporter activity	1/ 136	2/ 43792	0.5	0.00620161	0.407598	ENSMUSG00000028976	Slc2a5
1	GO:0004368	MF	glycerol-3-phosphate dehydrogenase (quinone) activity	1/ 136	2/ 43792	0.5	0.00620161	0.407598	ENSMUSG00000023019	Gpd1
1	GO:0071553	MF	G protein-coupled pyrimidinergic nucleotide receptor activity	1/ 136	2/ 43792	0.5	0.00620161	0.407598	ENSMUSG00000044359	P2ry4
1	GO:0070251	MF	pristanate-CoA ligase activity	1/ 136	2/ 43792	0.5	0.00620161	0.407598	ENSMUSG00000027359	Slc27a2
1	GO:0033878	MF	hormone-sensitive lipase activity	1/ 136	2/ 43792	0.5	0.00620161	0.407598	ENSMUSG00000003123	Lipe
1	GO:0004555	MF	alpha,alpha-trehalase activity	1/ 136	2/ 43792	0.5	0.00620161	0.407598	ENSMUSG00000032098	Treh
1	GO:0031783	MF	type 5 melanocortin receptor binding	1/ 136	2/ 43792	0.5	0.00620161	0.407598	ENSMUSG00000039956	Mrap
1	GO:0016901	MF	oxidoreductase activity, acting on the CH-OH group of donors, quinone or similar compound as acceptor	1/ 136	2/ 43792	0.5	0.00620161	0.407598	ENSMUSG00000023019	Gpd1
1	GO:0050197	MF	phytanate-CoA ligase activity	1/ 136	2/ 43792	0.5	0.00620161	0.407598	ENSMUSG00000027359	Slc27a2
12	GO:0009967	BP	positive regulation of signal transduction	12/ 136	1644/ 43792	0.00729927	0.00530487	0.420865	ENSMUSG00000000125;ENSMUSG00000005800;ENSMUSG00000024521;ENSMUSG00000026586;ENSMUSG00000029821;ENSMUSG00000034472;ENSMUSG00000036832;ENSMUSG00000037095;ENSMUSG00000039956;ENSMUSG00000050541;ENSMUSG00000081219;ENSMUSG00000094065	Wnt3;Mmp8;Pmaip1;Prrx1;Gsdme;Rasd2;Lpar3;Lrg1;Mrap;Adra1b;Bambi-ps1;Ccl21d
2	GO:1900271	BP	regulation of long-term synaptic potentiation	2/ 136	36/ 43792	0.0555556	0.00562858	0.420865	ENSMUSG00000022376;ENSMUSG00000022602	Adcy8;Arc
11	GO:0019752	BP	carboxylic acid metabolic process	11/ 136	1454/ 43792	0.00756534	0.00580925	0.420865	ENSMUSG00000003123;ENSMUSG00000005360;ENSMUSG00000015568;ENSMUSG00000025479;ENSMUSG00000027359;ENSMUSG00000030972;ENSMUSG00000037071;ENSMUSG00000041653;ENSMUSG00000062515;ENSMUSG00000079057;ENSMUSG00000090145	Lipe;Slc1a3;Lpl;Cyp2e1;Slc27a2;Acsm5;Scd1;Pnpla3;Fabp4;Cyp4v3;Ugt1a6b
4	GO:0015849	BP	organic acid transport	4/ 136	230/ 43792	0.0173913	0.00588763	0.420865	ENSMUSG00000005360;ENSMUSG00000027359;ENSMUSG00000030495;ENSMUSG00000062515	Slc1a3;Slc27a2;Slc7a10;Fabp4
5	GO:0006066	BP	alcohol metabolic process	5/ 136	368/ 43792	0.013587	0.00598802	0.420865	ENSMUSG00000003123;ENSMUSG00000020609;ENSMUSG00000023019;ENSMUSG00000052396;ENSMUSG00000074115	Lipe;Apob;Gpd1;Mogat2;Saa1
3	GO:0006633	BP	fatty acid biosynthetic process	3/ 136	118/ 43792	0.0254237	0.00602823	0.420865	ENSMUSG00000015568;ENSMUSG00000030972;ENSMUSG00000037071	Lpl;Acsm5;Scd1
3	GO:0050829	BP	defense response to Gram-negative bacterium	3/ 136	119/ 43792	0.0252101	0.00617027	0.420865	ENSMUSG00000037157;ENSMUSG00000037411;ENSMUSG00000082211	Il22ra1;Serpine1;Defa27
1	GO:0044870	BP	modulation by host of viral glycoprotein metabolic process	1/ 136	2/ 43792	0.5	0.00620161	0.420865	ENSMUSG00000027832	Ptx3
1	GO:0140009	BP	L-aspartate import across plasma membrane	1/ 136	2/ 43792	0.5	0.00620161	0.420865	ENSMUSG00000005360	Slc1a3
1	GO:0055096	BP	low-density lipoprotein particle mediated signaling	1/ 136	2/ 43792	0.5	0.00620161	0.420865	ENSMUSG00000015568	Lpl
1	GO:2000098	BP	negative regulation of smooth muscle cell-matrix adhesion	1/ 136	2/ 43792	0.5	0.00620161	0.420865	ENSMUSG00000037411	Serpine1
1	GO:0070965	BP	positive regulation of neutrophil mediated killing of fungus	1/ 136	2/ 43792	0.5	0.00620161	0.420865	ENSMUSG00000029380	Cxcl1
1	GO:0010430	BP	fatty acid omega-oxidation	1/ 136	2/ 43792	0.5	0.00620161	0.420865	ENSMUSG00000079057	Cyp4v3
1	GO:1903015	BP	regulation of exo-alpha-sialidase activity	1/ 136	2/ 43792	0.5	0.00620161	0.420865	ENSMUSG00000027832	Ptx3
1	GO:1901738	BP	regulation of vitamin A metabolic process	1/ 136	2/ 43792	0.5	0.00620161	0.420865	ENSMUSG00000022555	Dgat1
1	GO:0071332	BP	cellular response to fructose stimulus	1/ 136	2/ 43792	0.5	0.00620161	0.420865	ENSMUSG00000028976	Slc2a5
1	GO:0044869	BP	negative regulation by host of viral exo-alpha-sialidase activity	1/ 136	2/ 43792	0.5	0.00620161	0.420865	ENSMUSG00000027832	Ptx3
1	GO:0070960	BP	positive regulation of neutrophil mediated cytotoxicity	1/ 136	2/ 43792	0.5	0.00620161	0.420865	ENSMUSG00000029380	Cxcl1
1	GO:0044338	BP	canonical Wnt signaling pathway involved in mesenchymal stem cell differentiation	1/ 136	2/ 43792	0.5	0.00620161	0.420865	ENSMUSG00000000125	Wnt3
1	GO:0034371	BP	chylomicron remodeling	1/ 136	2/ 43792	0.5	0.00620161	0.420865	ENSMUSG00000015568	Lpl
1	GO:0006127	BP	glycerophosphate shuttle	1/ 136	2/ 43792	0.5	0.00620161	0.420865	ENSMUSG00000023019	Gpd1
1	GO:0044867	BP	modulation by host of viral catalytic activity	1/ 136	2/ 43792	0.5	0.00620161	0.420865	ENSMUSG00000027832	Ptx3
1	GO:0070953	BP	regulation of neutrophil mediated killing of fungus	1/ 136	2/ 43792	0.5	0.00620161	0.420865	ENSMUSG00000029380	Cxcl1
1	GO:1905225	BP	response to thyrotropin-releasing hormone	1/ 136	2/ 43792	0.5	0.00620161	0.420865	ENSMUSG00000020963	Tshr
1	GO:0061302	BP	smooth muscle cell-matrix adhesion	1/ 136	2/ 43792	0.5	0.00620161	0.420865	ENSMUSG00000017344	Vtn
1	GO:0044871	BP	negative regulation by host of viral glycoprotein metabolic process	1/ 136	2/ 43792	0.5	0.00620161	0.420865	ENSMUSG00000027832	Ptx3
1	GO:0055095	BP	lipoprotein particle mediated signaling	1/ 136	2/ 43792	0.5	0.00620161	0.420865	ENSMUSG00000015568	Lpl
1	GO:0044866	BP	modulation by host of viral exo-alpha-sialidase activity	1/ 136	2/ 43792	0.5	0.00620161	0.420865	ENSMUSG00000027832	Ptx3
1	GO:0018960	BP	4-nitrophenol metabolic process	1/ 136	2/ 43792	0.5	0.00620161	0.420865	ENSMUSG00000025479	Cyp2e1
1	GO:0070961	BP	positive regulation of neutrophil mediated killing of symbiont cell	1/ 136	2/ 43792	0.5	0.00620161	0.420865	ENSMUSG00000029380	Cxcl1
1	GO:1904954	BP	canonical Wnt signaling pathway involved in midbrain dopaminergic neuron differentiation	1/ 136	2/ 43792	0.5	0.00620161	0.420865	ENSMUSG00000000125	Wnt3
1	GO:0044340	BP	canonical Wnt signaling pathway involved in regulation of cell proliferation	1/ 136	2/ 43792	0.5	0.00620161	0.420865	ENSMUSG00000000125	Wnt3
1	GO:1903016	BP	negative regulation of exo-alpha-sialidase activity	1/ 136	2/ 43792	0.5	0.00620161	0.420865	ENSMUSG00000027832	Ptx3
1	GO:1904588	BP	cellular response to glycoprotein	1/ 136	2/ 43792	0.5	0.00620161	0.420865	ENSMUSG00000020963	Tshr
1	GO:0048696	BP	regulation of collateral sprouting in absence of injury	1/ 136	2/ 43792	0.5	0.00620161	0.420865	ENSMUSG00000000125	Wnt3
1	GO:0070778	BP	L-aspartate transmembrane transport	1/ 136	2/ 43792	0.5	0.00620161	0.420865	ENSMUSG00000005360	Slc1a3
1	GO:0044339	BP	canonical Wnt signaling pathway involved in osteoblast differentiation	1/ 136	2/ 43792	0.5	0.00620161	0.420865	ENSMUSG00000000125	Wnt3
18	GO:0051239	BP	regulation of multicellular organismal process	18/ 136	3004/ 43792	0.00599201	0.0062302	0.420865	ENSMUSG00000000125;ENSMUSG00000005800;ENSMUSG00000015568;ENSMUSG00000020963;ENSMUSG00000022555;ENSMUSG00000031495;ENSMUSG00000031937;ENSMUSG00000036832;ENSMUSG00000037071;ENSMUSG00000037095;ENSMUSG00000037411;ENSMUSG00000043029;ENSMUSG00000050541;ENSMUSG00000055435;ENSMUSG00000061728;ENSMUSG00000062515;ENSMUSG00000081219;ENSMUSG00000094065	Wnt3;Mmp8;Lpl;Tshr;Dgat1;Cd209d;Vstm5;Lpar3;Scd1;Lrg1;Serpine1;Trpv3;Adra1b;Maf;Btnl7-ps;Fabp4;Bambi-ps1;Ccl21d
2	GO:2000351	BP	regulation of endothelial cell apoptotic process	2/ 136	38/ 43792	0.0526316	0.00625539	0.420865	ENSMUSG00000002289;ENSMUSG00000037411	Angptl4;Serpine1
3	GO:0048259	BP	regulation of receptor-mediated endocytosis	3/ 136	121/ 43792	0.0247934	0.00646033	0.432632	ENSMUSG00000017344;ENSMUSG00000022602;ENSMUSG00000037411	Vtn;Arc;Serpine1
3	GO:0008203	BP	cholesterol metabolic process	3/ 136	122/ 43792	0.0245902	0.00660835	0.438466	ENSMUSG00000003123;ENSMUSG00000020609;ENSMUSG00000074115	Lipe;Apob;Saa1
3	GO:0120161	BP	regulation of cold-induced thermogenesis	3/ 136	124/ 43792	0.0241935	0.00691044	0.454458	ENSMUSG00000020963;ENSMUSG00000037071;ENSMUSG00000062515	Tshr;Scd1;Fabp4
2	GO:1904036	BP	negative regulation of epithelial cell apoptotic process	2/ 136	40/ 43792	0.05	0.00691251	0.454458	ENSMUSG00000002289;ENSMUSG00000037411	Angptl4;Serpine1
3	GO:0031227	CC	intrinsic component of endoplasmic reticulum membrane	3/ 136	137/ 43792	0.0218978	0.0090733	0.458688	ENSMUSG00000025479;ENSMUSG00000027359;ENSMUSG00000037071	Cyp2e1;Slc27a2;Scd1
11	GO:0031226	CC	intrinsic component of plasma membrane	11/ 136	1552/ 43792	0.00708763	0.00924747	0.458688	ENSMUSG00000005360;ENSMUSG00000020963;ENSMUSG00000022376;ENSMUSG00000024313;ENSMUSG00000025243;ENSMUSG00000028976;ENSMUSG00000030364;ENSMUSG00000030495;ENSMUSG00000035459;ENSMUSG00000043029;ENSMUSG00000044359	Slc1a3;Tshr;Adcy8;Mep1b;Slc6a20b;Slc2a5;Clec2h;Slc7a10;Stab2;Trpv3;P2ry4
1	GO:1990578	CC	perinuclear endoplasmic reticulum membrane	1/ 136	3/ 43792	0.333333	0.00928808	0.458688	ENSMUSG00000052396	Mogat2
1	GO:0034363	CC	intermediate-density lipoprotein particle	1/ 136	3/ 43792	0.333333	0.00928808	0.458688	ENSMUSG00000020609	Apob
2	GO:0005109	MF	frizzled binding	2/ 136	41/ 43792	0.0487805	0.00725231	0.469846	ENSMUSG00000000125;ENSMUSG00000081219	Wnt3;Bambi-ps1
2	GO:0090207	BP	regulation of triglyceride metabolic process	2/ 136	41/ 43792	0.0487805	0.00725231	0.474631	ENSMUSG00000022555;ENSMUSG00000035686	Dgat1;Thrsp
3	GO:0007189	BP	adenylate cyclase-activating G protein-coupled receptor signaling pathway	3/ 136	127/ 43792	0.023622	0.00737874	0.48072	ENSMUSG00000020963;ENSMUSG00000022376;ENSMUSG00000045569	Tshr;Adcy8;Mc2r
6	GO:0060627	BP	regulation of vesicle-mediated transport	6/ 136	548/ 43792	0.0109489	0.00748899	0.485705	ENSMUSG00000017344;ENSMUSG00000022602;ENSMUSG00000027832;ENSMUSG00000037411;ENSMUSG00000044359;ENSMUSG00000055114	Vtn;Arc;Ptx3;Serpine1;P2ry4;Anxa13
2	GO:0048844	BP	artery morphogenesis	2/ 136	42/ 43792	0.047619	0.00759954	0.490664	ENSMUSG00000020609;ENSMUSG00000026586	Apob;Prrx1
13	GO:0051049	BP	regulation of transport	13/ 136	1832/ 43792	0.00709607	0.00769954	0.494902	ENSMUSG00000017344;ENSMUSG00000022376;ENSMUSG00000022555;ENSMUSG00000022602;ENSMUSG00000024521;ENSMUSG00000027832;ENSMUSG00000029380;ENSMUSG00000036832;ENSMUSG00000037411;ENSMUSG00000043029;ENSMUSG00000044359;ENSMUSG00000055114;ENSMUSG00000067786	Vtn;Adcy8;Dgat1;Arc;Pmaip1;Ptx3;Cxcl1;Lpar3;Serpine1;Trpv3;P2ry4;Anxa13;Nnat
8	GO:0048878	BP	chemical homeostasis	8/ 136	910/ 43792	0.00879121	0.0077364	0.495061	ENSMUSG00000002289;ENSMUSG00000015568;ENSMUSG00000020609;ENSMUSG00000022376;ENSMUSG00000022555;ENSMUSG00000037071;ENSMUSG00000044359;ENSMUSG00000062515	Angptl4;Lpl;Apob;Adcy8;Dgat1;Scd1;P2ry4;Fabp4
23	GO:0009893	BP	positive regulation of metabolic process	23/ 136	4206/ 43792	0.00546838	0.00780265	0.496694	ENSMUSG00000000125;ENSMUSG00000002289;ENSMUSG00000005800;ENSMUSG00000015568;ENSMUSG00000017344;ENSMUSG00000020609;ENSMUSG00000020963;ENSMUSG00000022376;ENSMUSG00000022555;ENSMUSG00000023019;ENSMUSG00000024521;ENSMUSG00000026586;ENSMUSG00000027832;ENSMUSG00000029380;ENSMUSG00000031495;ENSMUSG00000034472;ENSMUSG00000037071;ENSMUSG00000037411;ENSMUSG00000055435;ENSMUSG00000059201;ENSMUSG00000062515;…	Wnt3;Angptl4;Mmp8;Lpl;Vtn;Apob;Tshr;Adcy8;Dgat1;Gpd1;Pmaip1;Prrx1;Ptx3;Cxcl1;Cd209d;Rasd2;Scd1;Serpine1;Maf;Lep;Fabp4;Bambi-ps1;Gm11007
10	GO:0051094	BP	positive regulation of developmental process	10/ 136	1308/ 43792	0.00764526	0.00785225	0.496694	ENSMUSG00000000125;ENSMUSG00000015568;ENSMUSG00000020609;ENSMUSG00000020963;ENSMUSG00000031937;ENSMUSG00000036832;ENSMUSG00000037095;ENSMUSG00000037411;ENSMUSG00000044405;ENSMUSG00000081219	Wnt3;Lpl;Apob;Tshr;Vstm5;Lpar3;Lrg1;Serpine1;Adig;Bambi-ps1
3	GO:0016125	BP	sterol metabolic process	3/ 136	130/ 43792	0.0230769	0.00786542	0.496694	ENSMUSG00000003123;ENSMUSG00000020609;ENSMUSG00000074115	Lipe;Apob;Saa1
3	GO:0098657	BP	import into cell	3/ 136	131/ 43792	0.0229008	0.00803175	0.504983	ENSMUSG00000005360;ENSMUSG00000027359;ENSMUSG00000028976	Slc1a3;Slc27a2;Slc2a5
16	GO:0042802	MF	identical protein binding	16/ 136	2518/ 43792	0.00635425	0.00807437	0.515736	ENSMUSG00000002289;ENSMUSG00000015568;ENSMUSG00000017344;ENSMUSG00000022376;ENSMUSG00000023019;ENSMUSG00000024313;ENSMUSG00000027832;ENSMUSG00000031495;ENSMUSG00000031722;ENSMUSG00000035686;ENSMUSG00000039518;ENSMUSG00000039956;ENSMUSG00000055435;ENSMUSG00000068699;ENSMUSG00000079440;ENSMUSG00000090145	Angptl4;Lpl;Vtn;Adcy8;Gpd1;Mep1b;Ptx3;Cd209d;Hp;Thrsp;Cdsn;Mrap;Maf;Flnc;Alpi;Ugt1a6b
2	GO:2000379	BP	positive regulation of reactive oxygen species metabolic process	2/ 136	44/ 43792	0.0454545	0.00831608	0.516331	ENSMUSG00000005800;ENSMUSG00000029380	Mmp8;Cxcl1
3	GO:1902652	BP	secondary alcohol metabolic process	3/ 136	134/ 43792	0.0223881	0.00854316	0.516331	ENSMUSG00000003123;ENSMUSG00000020609;ENSMUSG00000074115	Lipe;Apob;Saa1
2	GO:0051480	BP	regulation of cytosolic calcium ion concentration	2/ 136	45/ 43792	0.0444444	0.0086853	0.516331	ENSMUSG00000022376;ENSMUSG00000044359	Adcy8;P2ry4
5	GO:0043410	BP	positive regulation of MAPK cascade	5/ 136	405/ 43792	0.0123457	0.00885561	0.516331	ENSMUSG00000005800;ENSMUSG00000029821;ENSMUSG00000036832;ENSMUSG00000050541;ENSMUSG00000094065	Mmp8;Gsdme;Lpar3;Adra1b;Ccl21d
8	GO:0048870	BP	cell motility	8/ 136	933/ 43792	0.00857449	0.00891452	0.516331	ENSMUSG00000017344;ENSMUSG00000020609;ENSMUSG00000022602;ENSMUSG00000029380;ENSMUSG00000057465;ENSMUSG00000074115;ENSMUSG00000081219;ENSMUSG00000094065	Vtn;Apob;Arc;Cxcl1;Saa2;Saa1;Bambi-ps1;Ccl21d
2	GO:0045428	BP	regulation of nitric oxide biosynthetic process	2/ 136	46/ 43792	0.0434783	0.00906175	0.516331	ENSMUSG00000005800;ENSMUSG00000027832	Mmp8;Ptx3
1	GO:0009750	BP	response to fructose	1/ 136	3/ 43792	0.333333	0.00928808	0.516331	ENSMUSG00000028976	Slc2a5
1	GO:0071315	BP	cellular response to morphine	1/ 136	3/ 43792	0.333333	0.00928808	0.516331	ENSMUSG00000022376	Adcy8
1	GO:0071317	BP	cellular response to isoquinoline alkaloid	1/ 136	3/ 43792	0.333333	0.00928808	0.516331	ENSMUSG00000022376	Adcy8
1	GO:1901329	BP	regulation of odontoblast differentiation	1/ 136	3/ 43792	0.333333	0.00928808	0.516331	ENSMUSG00000037411	Serpine1
1	GO:0006642	BP	triglyceride mobilization	1/ 136	3/ 43792	0.333333	0.00928808	0.516331	ENSMUSG00000020609	Apob
1	GO:0010255	BP	glucose mediated signaling pathway	1/ 136	3/ 43792	0.333333	0.00928808	0.516331	ENSMUSG00000022376	Adcy8
1	GO:0016098	BP	monoterpenoid metabolic process	1/ 136	3/ 43792	0.333333	0.00928808	0.516331	ENSMUSG00000025479	Cyp2e1
1	GO:0010182	BP	sugar mediated signaling pathway	1/ 136	3/ 43792	0.333333	0.00928808	0.516331	ENSMUSG00000022376	Adcy8
1	GO:1904891	BP	positive regulation of excitatory synapse assembly	1/ 136	3/ 43792	0.333333	0.00928808	0.516331	ENSMUSG00000031937	Vstm5
1	GO:1900150	BP	regulation of defense response to fungus	1/ 136	3/ 43792	0.333333	0.00928808	0.516331	ENSMUSG00000029380	Cxcl1
1	GO:1900739	BP	regulation of protein insertion into mitochondrial membrane involved in apoptotic signaling pathway	1/ 136	3/ 43792	0.333333	0.00928808	0.516331	ENSMUSG00000024521	Pmaip1
1	GO:0150076	BP	neuroinflammatory response	1/ 136	3/ 43792	0.333333	0.00928808	0.516331	ENSMUSG00000022376	Adcy8
1	GO:0001550	BP	ovarian cumulus expansion	1/ 136	3/ 43792	0.333333	0.00928808	0.516331	ENSMUSG00000027832	Ptx3
1	GO:0097089	BP	methyl-branched fatty acid metabolic process	1/ 136	3/ 43792	0.333333	0.00928808	0.516331	ENSMUSG00000027359	Slc27a2
1	GO:0070949	BP	regulation of neutrophil mediated killing of symbiont cell	1/ 136	3/ 43792	0.333333	0.00928808	0.516331	ENSMUSG00000029380	Cxcl1
1	GO:0015755	BP	fructose transmembrane transport	1/ 136	3/ 43792	0.333333	0.00928808	0.516331	ENSMUSG00000028976	Slc2a5
1	GO:0009757	BP	hexose mediated signaling	1/ 136	3/ 43792	0.333333	0.00928808	0.516331	ENSMUSG00000022376	Adcy8
1	GO:1900740	BP	positive regulation of protein insertion into mitochondrial membrane involved in apoptotic signaling pathway	1/ 136	3/ 43792	0.333333	0.00928808	0.516331	ENSMUSG00000024521	Pmaip1
1	GO:1903699	BP	tarsal gland development	1/ 136	3/ 43792	0.333333	0.00928808	0.516331	ENSMUSG00000037071	Scd1
1	GO:0060061	BP	Spemann organizer formation	1/ 136	3/ 43792	0.333333	0.00928808	0.516331	ENSMUSG00000000125	Wnt3
1	GO:0042942	BP	D-serine transport	1/ 136	3/ 43792	0.333333	0.00928808	0.516331	ENSMUSG00000030495	Slc7a10
1	GO:0044868	BP	modulation by host of viral molecular function	1/ 136	3/ 43792	0.333333	0.00928808	0.516331	ENSMUSG00000027832	Ptx3
1	GO:2000491	BP	positive regulation of hepatic stellate cell activation	1/ 136	3/ 43792	0.333333	0.00928808	0.516331	ENSMUSG00000022555	Dgat1
1	GO:0009756	BP	carbohydrate mediated signaling	1/ 136	3/ 43792	0.333333	0.00928808	0.516331	ENSMUSG00000022376	Adcy8
5	GO:0032103	BP	positive regulation of response to external stimulus	5/ 136	413/ 43792	0.0121065	0.00958172	0.530606	ENSMUSG00000005800;ENSMUSG00000015568;ENSMUSG00000029380;ENSMUSG00000037411;ENSMUSG00000062515	Mmp8;Lpl;Cxcl1;Serpine1;Fabp4
14	GO:0071310	BP	cellular response to organic substance	14/ 136	2203/ 43792	0.00635497	0.00963422	0.531469	ENSMUSG00000015568;ENSMUSG00000020609;ENSMUSG00000020963;ENSMUSG00000022376;ENSMUSG00000023019;ENSMUSG00000028976;ENSMUSG00000029380;ENSMUSG00000029821;ENSMUSG00000037411;ENSMUSG00000044359;ENSMUSG00000062515;ENSMUSG00000079440;ENSMUSG00000082211;ENSMUSG00000094065	Lpl;Apob;Tshr;Adcy8;Gpd1;Slc2a5;Cxcl1;Gsdme;Serpine1;P2ry4;Fabp4;Alpi;Defa27;Ccl21d
3	GO:0009746	BP	response to hexose	3/ 136	141/ 43792	0.0212766	0.00980951	0.538484	ENSMUSG00000022376;ENSMUSG00000028976;ENSMUSG00000067786	Adcy8;Slc2a5;Nnat
2	GO:0080164	BP	regulation of nitric oxide metabolic process	2/ 136	48/ 43792	0.0416667	0.00983618	0.538484	ENSMUSG00000005800;ENSMUSG00000027832	Mmp8;Ptx3
1	GO:0042015	MF	interleukin-20 binding	1/ 136	3/ 43792	0.333333	0.00928808	0.547032	ENSMUSG00000037157	Il22ra1
1	GO:0008940	MF	nitrate reductase activity	1/ 136	3/ 43792	0.333333	0.00928808	0.547032	ENSMUSG00000026621	Mtarc1
1	GO:0004465	MF	lipoprotein lipase activity	1/ 136	3/ 43792	0.333333	0.00928808	0.547032	ENSMUSG00000015568	Lpl
1	GO:0004937	MF	alpha1-adrenergic receptor activity	1/ 136	3/ 43792	0.333333	0.00928808	0.547032	ENSMUSG00000050541	Adra1b
1	GO:0050252	MF	retinol O-fatty-acyltransferase activity	1/ 136	3/ 43792	0.333333	0.00928808	0.547032	ENSMUSG00000022555	Dgat1
1	GO:0070996	MF	type 1 melanocortin receptor binding	1/ 136	3/ 43792	0.333333	0.00928808	0.547032	ENSMUSG00000039956	Mrap
2	GO:0070098	BP	chemokine-mediated signaling pathway	2/ 136	50/ 43792	0.04	0.010639	0.578037	ENSMUSG00000029380;ENSMUSG00000094065	Cxcl1;Ccl21d
2	GO:0043903	BP	regulation of biological process involved in symbiotic interaction	2/ 136	50/ 43792	0.04	0.010639	0.578037	ENSMUSG00000027832;ENSMUSG00000029380	Ptx3;Cxcl1
9	GO:1901701	BP	cellular response to oxygen-containing compound	9/ 136	1164/ 43792	0.00773196	0.0107137	0.579907	ENSMUSG00000015568;ENSMUSG00000020963;ENSMUSG00000022376;ENSMUSG00000023019;ENSMUSG00000028976;ENSMUSG00000029380;ENSMUSG00000037411;ENSMUSG00000044359;ENSMUSG00000082211	Lpl;Tshr;Adcy8;Gpd1;Slc2a5;Cxcl1;Serpine1;P2ry4;Defa27
3	GO:0034284	BP	response to monosaccharide	3/ 136	147/ 43792	0.0204082	0.0109774	0.591956	ENSMUSG00000022376;ENSMUSG00000028976;ENSMUSG00000067786	Adcy8;Slc2a5;Nnat
10	GO:0005783	CC	endoplasmic reticulum	10/ 136	1414/ 43792	0.00707214	0.0130457	0.612828	ENSMUSG00000017344;ENSMUSG00000020609;ENSMUSG00000025479;ENSMUSG00000027359;ENSMUSG00000031722;ENSMUSG00000032401;ENSMUSG00000037071;ENSMUSG00000039956;ENSMUSG00000052396;ENSMUSG00000090145	Vtn;Apob;Cyp2e1;Slc27a2;Hp;Lctl;Scd1;Mrap;Mogat2;Ugt1a6b
2	GO:0015909	BP	long-chain fatty acid transport	2/ 136	52/ 43792	0.0384615	0.0114697	0.616027	ENSMUSG00000027359;ENSMUSG00000062515	Slc27a2;Fabp4
12	GO:0051240	BP	positive regulation of multicellular organismal process	12/ 136	1714/ 43792	0.00700117	0.0116453	0.616027	ENSMUSG00000000125;ENSMUSG00000005800;ENSMUSG00000015568;ENSMUSG00000020963;ENSMUSG00000031495;ENSMUSG00000031937;ENSMUSG00000036832;ENSMUSG00000037071;ENSMUSG00000037095;ENSMUSG00000037411;ENSMUSG00000062515;ENSMUSG00000081219	Wnt3;Mmp8;Lpl;Tshr;Cd209d;Vstm5;Lpar3;Scd1;Lrg1;Serpine1;Fabp4;Bambi-ps1
4	GO:0006897	BP	endocytosis	4/ 136	281/ 43792	0.0142349	0.0116857	0.616027	ENSMUSG00000022602;ENSMUSG00000031495;ENSMUSG00000032656;ENSMUSG00000035459	Arc;Cd209d;Marchf3;Stab2
3	GO:0045834	BP	positive regulation of lipid metabolic process	3/ 136	151/ 43792	0.0198675	0.0117987	0.616027	ENSMUSG00000002289;ENSMUSG00000022555;ENSMUSG00000037071	Angptl4;Dgat1;Scd1
4	GO:0043270	BP	positive regulation of ion transport	4/ 136	282/ 43792	0.0141844	0.011826	0.616027	ENSMUSG00000022602;ENSMUSG00000029380;ENSMUSG00000036832;ENSMUSG00000043029	Arc;Cxcl1;Lpar3;Trpv3
2	GO:0010883	BP	regulation of lipid storage	2/ 136	53/ 43792	0.0377358	0.0118955	0.616027	ENSMUSG00000015568;ENSMUSG00000020609	Lpl;Apob
5	GO:0051260	BP	protein homooligomerization	5/ 136	437/ 43792	0.0114416	0.0120042	0.616027	ENSMUSG00000002289;ENSMUSG00000022376;ENSMUSG00000022602;ENSMUSG00000031937;ENSMUSG00000051648	Angptl4;Adcy8;Arc;Vstm5;Kctd19
3	GO:0050830	BP	defense response to Gram-positive bacterium	3/ 136	153/ 43792	0.0196078	0.0122223	0.616027	ENSMUSG00000035459;ENSMUSG00000037071;ENSMUSG00000082211	Stab2;Scd1;Defa27
2	GO:0045600	BP	positive regulation of fat cell differentiation	2/ 136	54/ 43792	0.037037	0.0123281	0.616027	ENSMUSG00000015568;ENSMUSG00000044405	Lpl;Adig
1	GO:0010193	BP	response to ozone	1/ 136	4/ 43792	0.25	0.012365	0.616027	ENSMUSG00000025479	Cyp2e1
1	GO:0019376	BP	galactolipid catabolic process	1/ 136	4/ 43792	0.25	0.012365	0.616027	ENSMUSG00000025091	Pnliprp2
1	GO:0042998	BP	positive regulation of Golgi to plasma membrane protein transport	1/ 136	4/ 43792	0.25	0.012365	0.616027	ENSMUSG00000055114	Anxa13
1	GO:0042158	BP	lipoprotein biosynthetic process	1/ 136	4/ 43792	0.25	0.012365	0.616027	ENSMUSG00000020609	Apob
1	GO:2000097	BP	regulation of smooth muscle cell-matrix adhesion	1/ 136	4/ 43792	0.25	0.012365	0.616027	ENSMUSG00000037411	Serpine1
1	GO:1904953	BP	Wnt signaling pathway involved in midbrain dopaminergic neuron differentiation	1/ 136	4/ 43792	0.25	0.012365	0.616027	ENSMUSG00000000125	Wnt3
1	GO:0010727	BP	negative regulation of hydrogen peroxide metabolic process	1/ 136	4/ 43792	0.25	0.012365	0.616027	ENSMUSG00000031722	Hp
1	GO:0009449	BP	gamma-aminobutyric acid biosynthetic process	1/ 136	4/ 43792	0.25	0.012365	0.616027	ENSMUSG00000005360	Slc1a3
1	GO:0034199	BP	activation of protein kinase A activity	1/ 136	4/ 43792	0.25	0.012365	0.616027	ENSMUSG00000022376	Adcy8
1	GO:0008228	BP	opsonization	1/ 136	4/ 43792	0.25	0.012365	0.616027	ENSMUSG00000027832	Ptx3
1	GO:0045062	BP	extrathymic T cell selection	1/ 136	4/ 43792	0.25	0.012365	0.616027	ENSMUSG00000061728	Btnl7-ps
1	GO:0005991	BP	trehalose metabolic process	1/ 136	4/ 43792	0.25	0.012365	0.616027	ENSMUSG00000032098	Treh
1	GO:0106071	BP	positive regulation of adenylate cyclase-activating G protein-coupled receptor signaling pathway	1/ 136	4/ 43792	0.25	0.012365	0.616027	ENSMUSG00000039956	Mrap
4	GO:0050727	BP	regulation of inflammatory response	4/ 136	287/ 43792	0.0139373	0.0125436	0.622766	ENSMUSG00000005800;ENSMUSG00000015568;ENSMUSG00000037411;ENSMUSG00000062515	Mmp8;Lpl;Serpine1;Fabp4
30	GO:0032502	BP	developmental process	30/ 136	6149/ 43792	0.00487884	0.0126317	0.624989	ENSMUSG00000000125;ENSMUSG00000001661;ENSMUSG00000002289;ENSMUSG00000005360;ENSMUSG00000005800;ENSMUSG00000017344;ENSMUSG00000018387;ENSMUSG00000020609;ENSMUSG00000020963;ENSMUSG00000022602;ENSMUSG00000024846;ENSMUSG00000026586;ENSMUSG00000029821;ENSMUSG00000031722;ENSMUSG00000031937;ENSMUSG00000032098;ENSMUSG00000032271;ENSMUSG00000032401;ENSMUSG00000037071;ENSMUSG00000037095;ENSMUSG00000037411;…	Wnt3;Hoxc6;Angptl4;Slc1a3;Mmp8;Vtn;Shroom1;Apob;Tshr;Arc;Cst6;Prrx1;Gsdme;Hp;Vstm5;Treh;Nnmt;Lctl;Scd1;Lrg1;Serpine1;Cdsn;Mrap;Adig;Mc2r;Maf;Lep;Fabp4;Nnat;Flnc
3	GO:0009952	BP	anterior/posterior pattern specification	3/ 136	156/ 43792	0.0192308	0.0128739	0.632621	ENSMUSG00000000125;ENSMUSG00000001661;ENSMUSG00000022602	Wnt3;Hoxc6;Arc
4	GO:0006869	BP	lipid transport	4/ 136	291/ 43792	0.0137457	0.0131373	0.643368	ENSMUSG00000020609;ENSMUSG00000027359;ENSMUSG00000062515;ENSMUSG00000067813	Apob;Slc27a2;Fabp4;Xkr9
7	GO:0016477	BP	cell migration	7/ 136	808/ 43792	0.00866337	0.0133984	0.653932	ENSMUSG00000017344;ENSMUSG00000022602;ENSMUSG00000029380;ENSMUSG00000057465;ENSMUSG00000074115;ENSMUSG00000081219;ENSMUSG00000094065	Vtn;Arc;Cxcl1;Saa2;Saa1;Bambi-ps1;Ccl21d
2	GO:0005044	MF	scavenger receptor activity	2/ 136	53/ 43792	0.0377358	0.0118955	0.667565	ENSMUSG00000017344;ENSMUSG00000035459	Vtn;Stab2
1	GO:0004144	MF	diacylglycerol O-acyltransferase activity	1/ 136	4/ 43792	0.25	0.012365	0.667565	ENSMUSG00000022555	Dgat1
1	GO:0070915	MF	lysophosphatidic acid receptor activity	1/ 136	4/ 43792	0.25	0.012365	0.667565	ENSMUSG00000036832	Lpar3
1	GO:0015501	MF	glutamate:sodium symporter activity	1/ 136	4/ 43792	0.25	0.012365	0.667565	ENSMUSG00000005360	Slc1a3
1	GO:0008294	MF	calcium- and calmodulin-responsive adenylate cyclase activity	1/ 136	4/ 43792	0.25	0.012365	0.667565	ENSMUSG00000022376	Adcy8
1	GO:0005314	MF	high-affinity L-glutamate transmembrane transporter activity	1/ 136	4/ 43792	0.25	0.012365	0.667565	ENSMUSG00000005360	Slc1a3
4	GO:0051222	BP	positive regulation of protein transport	4/ 136	297/ 43792	0.013468	0.014061	0.681649	ENSMUSG00000022376;ENSMUSG00000024521;ENSMUSG00000055114;ENSMUSG00000067786	Adcy8;Pmaip1;Anxa13;Nnat
3	GO:1905952	BP	regulation of lipid localization	3/ 136	167/ 43792	0.0179641	0.0154308	0.696543	ENSMUSG00000015568;ENSMUSG00000020609;ENSMUSG00000022555	Lpl;Apob;Dgat1
1	GO:0043490	BP	malate-aspartate shuttle	1/ 136	5/ 43792	0.2	0.0154325	0.696543	ENSMUSG00000005360	Slc1a3
1	GO:0042758	BP	long-chain fatty acid catabolic process	1/ 136	5/ 43792	0.2	0.0154325	0.696543	ENSMUSG00000003123	Lipe
1	GO:0070779	BP	D-aspartate import across plasma membrane	1/ 136	5/ 43792	0.2	0.0154325	0.696543	ENSMUSG00000005360	Slc1a3
1	GO:0051918	BP	negative regulation of fibrinolysis	1/ 136	5/ 43792	0.2	0.0154325	0.696543	ENSMUSG00000037411	Serpine1
1	GO:0061043	BP	regulation of vascular wound healing	1/ 136	5/ 43792	0.2	0.0154325	0.696543	ENSMUSG00000037411	Serpine1
1	GO:2000489	BP	regulation of hepatic stellate cell activation	1/ 136	5/ 43792	0.2	0.0154325	0.696543	ENSMUSG00000022555	Dgat1
1	GO:1903966	BP	monounsaturated fatty acid biosynthetic process	1/ 136	5/ 43792	0.2	0.0154325	0.696543	ENSMUSG00000037071	Scd1
1	GO:0002933	BP	lipid hydroxylation	1/ 136	5/ 43792	0.2	0.0154325	0.696543	ENSMUSG00000025479	Cyp2e1
1	GO:0046340	BP	diacylglycerol catabolic process	1/ 136	5/ 43792	0.2	0.0154325	0.696543	ENSMUSG00000003123	Lipe
1	GO:0006116	BP	NADH oxidation	1/ 136	5/ 43792	0.2	0.0154325	0.696543	ENSMUSG00000023019	Gpd1
1	GO:1902035	BP	positive regulation of hematopoietic stem cell proliferation	1/ 136	5/ 43792	0.2	0.0154325	0.696543	ENSMUSG00000029380	Cxcl1
1	GO:0070777	BP	D-aspartate transport	1/ 136	5/ 43792	0.2	0.0154325	0.696543	ENSMUSG00000005360	Slc1a3
1	GO:0010757	BP	negative regulation of plasminogen activation	1/ 136	5/ 43792	0.2	0.0154325	0.696543	ENSMUSG00000037411	Serpine1
1	GO:0030321	BP	transepithelial chloride transport	1/ 136	5/ 43792	0.2	0.0154325	0.696543	ENSMUSG00000044359	P2ry4
1	GO:0006537	BP	glutamate biosynthetic process	1/ 136	5/ 43792	0.2	0.0154325	0.696543	ENSMUSG00000005360	Slc1a3
1	GO:0032329	BP	serine transport	1/ 136	5/ 43792	0.2	0.0154325	0.696543	ENSMUSG00000030495	Slc7a10
1	GO:0042126	BP	nitrate metabolic process	1/ 136	5/ 43792	0.2	0.0154325	0.696543	ENSMUSG00000026621	Mtarc1
1	GO:1903964	BP	monounsaturated fatty acid metabolic process	1/ 136	5/ 43792	0.2	0.0154325	0.696543	ENSMUSG00000037071	Scd1
1	GO:0038003	BP	G protein-coupled opioid receptor signaling pathway	1/ 136	5/ 43792	0.2	0.0154325	0.696543	ENSMUSG00000022376	Adcy8
1	GO:0052403	BP	negative regulation by host of symbiont catalytic activity	1/ 136	5/ 43792	0.2	0.0154325	0.696543	ENSMUSG00000027832	Ptx3
1	GO:0070948	BP	regulation of neutrophil mediated cytotoxicity	1/ 136	5/ 43792	0.2	0.0154325	0.696543	ENSMUSG00000029380	Cxcl1
3	GO:0015293	MF	symporter activity	3/ 136	159/ 43792	0.0188679	0.013545	0.704302	ENSMUSG00000005360;ENSMUSG00000020334;ENSMUSG00000025243	Slc1a3;Slc22a4;Slc6a20b
2	GO:0005504	MF	fatty acid binding	2/ 136	57/ 43792	0.0350877	0.0136667	0.704302	ENSMUSG00000022555;ENSMUSG00000062515	Dgat1;Fabp4
2	GO:0008009	MF	chemokine activity	2/ 136	57/ 43792	0.0350877	0.0136667	0.704302	ENSMUSG00000029380;ENSMUSG00000094065	Cxcl1;Ccl21d
2	GO:0016709	MF	oxidoreductase activity, acting on paired donors, with incorporation or reduction of molecular oxygen, NAD(P)H as one donor, and incorporation of one atom of oxygen	2/ 136	57/ 43792	0.0350877	0.0136667	0.704302	ENSMUSG00000025479;ENSMUSG00000026692	Cyp2e1;Fmo4
7	GO:0045597	BP	positive regulation of cell differentiation	7/ 136	835/ 43792	0.00838323	0.0157705	0.709573	ENSMUSG00000000125;ENSMUSG00000015568;ENSMUSG00000020609;ENSMUSG00000036832;ENSMUSG00000037411;ENSMUSG00000044405;ENSMUSG00000081219	Wnt3;Lpl;Apob;Lpar3;Serpine1;Adig;Bambi-ps1
4	GO:0005811	CC	lipid droplet	4/ 136	306/ 43792	0.0130719	0.0155222	0.711804	ENSMUSG00000002831;ENSMUSG00000003123;ENSMUSG00000041653;ENSMUSG00000044405	Plin4;Lipe;Pnpla3;Adig
6	GO:0048018	MF	receptor ligand activity	6/ 136	642/ 43792	0.00934579	0.0153927	0.714147	ENSMUSG00000000125;ENSMUSG00000029380;ENSMUSG00000057465;ENSMUSG00000059201;ENSMUSG00000074115;ENSMUSG00000094065	Wnt3;Cxcl1;Saa2;Lep;Saa1;Ccl21d
1	GO:0031779	MF	melanocortin receptor binding	1/ 136	5/ 43792	0.2	0.0154325	0.714147	ENSMUSG00000039956	Mrap
1	GO:0031782	MF	type 4 melanocortin receptor binding	1/ 136	5/ 43792	0.2	0.0154325	0.714147	ENSMUSG00000039956	Mrap
1	GO:0032896	MF	palmitoyl-CoA 9-desaturase activity	1/ 136	5/ 43792	0.2	0.0154325	0.714147	ENSMUSG00000037071	Scd1
1	GO:0004321	MF	fatty-acyl-CoA synthase activity	1/ 136	5/ 43792	0.2	0.0154325	0.714147	ENSMUSG00000030972	Acsm5
1	GO:0008422	MF	beta-glucosidase activity	1/ 136	5/ 43792	0.2	0.0154325	0.714147	ENSMUSG00000032401	Lctl
1	GO:0015226	MF	carnitine transmembrane transporter activity	1/ 136	5/ 43792	0.2	0.0154325	0.714147	ENSMUSG00000020334	Slc22a4
1	GO:0004367	MF	glycerol-3-phosphate dehydrogenase [NAD+] activity	1/ 136	5/ 43792	0.2	0.0154325	0.714147	ENSMUSG00000023019	Gpd1
1	GO:0047952	MF	glycerol-3-phosphate dehydrogenase [NAD(P)+] activity	1/ 136	5/ 43792	0.2	0.0154325	0.714147	ENSMUSG00000023019	Gpd1
1	GO:0031781	MF	type 3 melanocortin receptor binding	1/ 136	5/ 43792	0.2	0.0154325	0.714147	ENSMUSG00000039956	Mrap
6	GO:0030546	MF	signaling receptor activator activity	6/ 136	647/ 43792	0.00927357	0.0159306	0.722453	ENSMUSG00000000125;ENSMUSG00000029380;ENSMUSG00000057465;ENSMUSG00000059201;ENSMUSG00000074115;ENSMUSG00000094065	Wnt3;Cxcl1;Saa2;Lep;Saa1;Ccl21d
3	GO:0005319	MF	lipid transporter activity	3/ 136	171/ 43792	0.0175439	0.0164264	0.730332	ENSMUSG00000020609;ENSMUSG00000027359;ENSMUSG00000062515	Apob;Slc27a2;Fabp4
3	GO:0031406	MF	carboxylic acid binding	3/ 136	175/ 43792	0.0171429	0.0174573	0.735566	ENSMUSG00000005360;ENSMUSG00000022555;ENSMUSG00000062515	Slc1a3;Dgat1;Fabp4
1	GO:0047760	MF	butyrate-CoA ligase activity	1/ 136	6/ 43792	0.166667	0.0184905	0.735566	ENSMUSG00000030972	Acsm5
1	GO:0046790	MF	virion binding	1/ 136	6/ 43792	0.166667	0.0184905	0.735566	ENSMUSG00000027832	Ptx3
1	GO:0035727	MF	lysophosphatidic acid binding	1/ 136	6/ 43792	0.166667	0.0184905	0.735566	ENSMUSG00000041653	Pnpla3
1	GO:0042134	MF	rRNA primary transcript binding	1/ 136	6/ 43792	0.166667	0.0184905	0.735566	ENSMUSG00000003123	Lipe
1	GO:0004565	MF	beta-galactosidase activity	1/ 136	6/ 43792	0.166667	0.0184905	0.735566	ENSMUSG00000036395	Glb1l2
1	GO:0004035	MF	alkaline phosphatase activity	1/ 136	6/ 43792	0.166667	0.0184905	0.735566	ENSMUSG00000079440	Alpi
1	GO:0070061	MF	fructose binding	1/ 136	6/ 43792	0.166667	0.0184905	0.735566	ENSMUSG00000028976	Slc2a5
1	GO:0004936	MF	alpha-adrenergic receptor activity	1/ 136	6/ 43792	0.166667	0.0184905	0.735566	ENSMUSG00000050541	Adra1b
1	GO:0015245	MF	fatty acid transmembrane transporter activity	1/ 136	6/ 43792	0.166667	0.0184905	0.735566	ENSMUSG00000027359	Slc27a2
1	GO:0031732	MF	CCR7 chemokine receptor binding	1/ 136	6/ 43792	0.166667	0.0184905	0.735566	ENSMUSG00000094065	Ccl21d
1	GO:0004556	MF	alpha-amylase activity	1/ 136	6/ 43792	0.166667	0.0184905	0.735566	ENSMUSG00000074264	Amy1
2	GO:0014910	BP	regulation of smooth muscle cell migration	2/ 136	63/ 43792	0.031746	0.0165229	0.736149	ENSMUSG00000017344;ENSMUSG00000037411	Vtn;Serpine1
8	GO:0033993	BP	response to lipid	8/ 136	1048/ 43792	0.00763359	0.0169119	0.746926	ENSMUSG00000015568;ENSMUSG00000020609;ENSMUSG00000022376;ENSMUSG00000029380;ENSMUSG00000037071;ENSMUSG00000037411;ENSMUSG00000044359;ENSMUSG00000082211	Lpl;Apob;Adcy8;Cxcl1;Scd1;Serpine1;P2ry4;Defa27
15	GO:0009056	BP	catabolic process	15/ 136	2584/ 43792	0.00580495	0.0169645	0.746957	ENSMUSG00000003123;ENSMUSG00000005800;ENSMUSG00000015568;ENSMUSG00000020609;ENSMUSG00000023019;ENSMUSG00000024225;ENSMUSG00000025091;ENSMUSG00000025479;ENSMUSG00000026692;ENSMUSG00000027359;ENSMUSG00000027983;ENSMUSG00000032098;ENSMUSG00000041653;ENSMUSG00000057400;ENSMUSG00000074264	Lipe;Mmp8;Lpl;Apob;Gpd1;Clps;Pnliprp2;Cyp2e1;Fmo4;Slc27a2;Cyp2u1;Treh;Pnpla3;Ces1c;Amy1
11	GO:0046914	MF	transition metal ion binding	11/ 136	1650/ 43792	0.00666667	0.0194347	0.761719	ENSMUSG00000005800;ENSMUSG00000024313;ENSMUSG00000025479;ENSMUSG00000026621;ENSMUSG00000027559;ENSMUSG00000027983;ENSMUSG00000031373;ENSMUSG00000032656;ENSMUSG00000037071;ENSMUSG00000079057;ENSMUSG00000079440	Mmp8;Mep1b;Cyp2e1;Mtarc1;Car3;Cyp2u1;Car5b;Marchf3;Scd1;Cyp4v3;Alpi
2	GO:0042056	MF	chemoattractant activity	2/ 136	69/ 43792	0.0289855	0.0196098	0.761719	ENSMUSG00000057465;ENSMUSG00000074115	Saa2;Saa1
5	GO:0005543	MF	phospholipid binding	5/ 136	496/ 43792	0.0100806	0.0196519	0.761719	ENSMUSG00000020609;ENSMUSG00000029821;ENSMUSG00000036832;ENSMUSG00000041653;ENSMUSG00000055114	Apob;Gsdme;Lpar3;Pnpla3;Anxa13
4	GO:0005506	MF	iron ion binding	4/ 136	330/ 43792	0.0121212	0.0198749	0.763835	ENSMUSG00000025479;ENSMUSG00000027983;ENSMUSG00000037071;ENSMUSG00000079057	Cyp2e1;Cyp2u1;Scd1;Cyp4v3
2	GO:0016877	MF	ligase activity, forming carbon-sulfur bonds	2/ 136	70/ 43792	0.0285714	0.020146	0.767751	ENSMUSG00000027359;ENSMUSG00000030972	Slc27a2;Acsm5
6	GO:0030545	MF	signaling receptor regulator activity	6/ 136	690/ 43792	0.00869565	0.0211031	0.775237	ENSMUSG00000000125;ENSMUSG00000029380;ENSMUSG00000057465;ENSMUSG00000059201;ENSMUSG00000074115;ENSMUSG00000094065	Wnt3;Cxcl1;Saa2;Lep;Saa1;Ccl21d
1	GO:0004768	MF	stearoyl-CoA 9-desaturase activity	1/ 136	7/ 43792	0.142857	0.0215391	0.775237	ENSMUSG00000037071	Scd1
1	GO:0016151	MF	nickel cation binding	1/ 136	7/ 43792	0.142857	0.0215391	0.775237	ENSMUSG00000027559	Car3
1	GO:0004977	MF	melanocortin receptor activity	1/ 136	7/ 43792	0.142857	0.0215391	0.775237	ENSMUSG00000045569	Mc2r
1	GO:0035473	MF	lipase binding	1/ 136	7/ 43792	0.142857	0.0215391	0.775237	ENSMUSG00000020609	Apob
1	GO:0001849	MF	complement component C1q complex binding	1/ 136	7/ 43792	0.142857	0.0215391	0.775237	ENSMUSG00000027832	Ptx3
1	GO:0016160	MF	amylase activity	1/ 136	7/ 43792	0.142857	0.0215391	0.775237	ENSMUSG00000074264	Amy1
4	GO:1904951	BP	positive regulation of establishment of protein localization	4/ 136	319/ 43792	0.0125392	0.0177964	0.77617	ENSMUSG00000022376;ENSMUSG00000024521;ENSMUSG00000055114;ENSMUSG00000067786	Adcy8;Pmaip1;Anxa13;Nnat
1	GO:0006361	BP	transcription initiation at RNA polymerase I promoter	1/ 136	6/ 43792	0.166667	0.0184905	0.77617	ENSMUSG00000003123	Lipe
1	GO:0052422	BP	modulation by host of symbiont catalytic activity	1/ 136	6/ 43792	0.166667	0.0184905	0.77617	ENSMUSG00000027832	Ptx3
1	GO:0034433	BP	steroid esterification	1/ 136	6/ 43792	0.166667	0.0184905	0.77617	ENSMUSG00000037071	Scd1
1	GO:0043589	BP	skin morphogenesis	1/ 136	6/ 43792	0.166667	0.0184905	0.77617	ENSMUSG00000039518	Cdsn
1	GO:0051005	BP	negative regulation of lipoprotein lipase activity	1/ 136	6/ 43792	0.166667	0.0184905	0.77617	ENSMUSG00000002289	Angptl4
1	GO:1990051	BP	activation of protein kinase C activity	1/ 136	6/ 43792	0.166667	0.0184905	0.77617	ENSMUSG00000059201	Lep
1	GO:0009950	BP	dorsal/ventral axis specification	1/ 136	6/ 43792	0.166667	0.0184905	0.77617	ENSMUSG00000000125	Wnt3
1	GO:0034379	BP	very-low-density lipoprotein particle assembly	1/ 136	6/ 43792	0.166667	0.0184905	0.77617	ENSMUSG00000022555	Dgat1
1	GO:0034435	BP	cholesterol esterification	1/ 136	6/ 43792	0.166667	0.0184905	0.77617	ENSMUSG00000037071	Scd1
1	GO:0034434	BP	sterol esterification	1/ 136	6/ 43792	0.166667	0.0184905	0.77617	ENSMUSG00000037071	Scd1
1	GO:0006651	BP	diacylglycerol biosynthetic process	1/ 136	6/ 43792	0.166667	0.0184905	0.77617	ENSMUSG00000052396	Mogat2
1	GO:0042760	BP	very long-chain fatty acid catabolic process	1/ 136	6/ 43792	0.166667	0.0184905	0.77617	ENSMUSG00000027359	Slc27a2
1	GO:0097187	BP	dentinogenesis	1/ 136	6/ 43792	0.166667	0.0184905	0.77617	ENSMUSG00000037411	Serpine1
1	GO:0006363	BP	termination of RNA polymerase I transcription	1/ 136	6/ 43792	0.166667	0.0184905	0.77617	ENSMUSG00000003123	Lipe
1	GO:0010496	BP	intercellular transport	1/ 136	6/ 43792	0.166667	0.0184905	0.77617	ENSMUSG00000022602	Arc
3	GO:1905475	BP	regulation of protein localization to membrane	3/ 136	180/ 43792	0.0166667	0.0187958	0.786691	ENSMUSG00000024521;ENSMUSG00000039956;ENSMUSG00000055114	Pmaip1;Mrap;Anxa13
3	GO:0048639	BP	positive regulation of developmental growth	3/ 136	181/ 43792	0.0165746	0.0190701	0.793958	ENSMUSG00000000125;ENSMUSG00000020963;ENSMUSG00000036832	Wnt3;Tshr;Lpar3
2	GO:0015908	BP	fatty acid transport	2/ 136	68/ 43792	0.0294118	0.0190797	0.793958	ENSMUSG00000027359;ENSMUSG00000062515	Slc27a2;Fabp4
2	GO:1904035	BP	regulation of epithelial cell apoptotic process	2/ 136	70/ 43792	0.0285714	0.020146	0.823487	ENSMUSG00000002289;ENSMUSG00000037411	Angptl4;Serpine1
2	GO:0070542	BP	response to fatty acid	2/ 136	70/ 43792	0.0285714	0.020146	0.823487	ENSMUSG00000015568;ENSMUSG00000037071	Lpl;Scd1
2	GO:0071331	BP	cellular response to hexose stimulus	2/ 136	70/ 43792	0.0285714	0.020146	0.823487	ENSMUSG00000022376;ENSMUSG00000028976	Adcy8;Slc2a5
2	GO:0030326	BP	embryonic limb morphogenesis	2/ 136	70/ 43792	0.0285714	0.020146	0.823487	ENSMUSG00000000125;ENSMUSG00000026586	Wnt3;Prrx1
2	GO:0035113	BP	embryonic appendage morphogenesis	2/ 136	70/ 43792	0.0285714	0.020146	0.823487	ENSMUSG00000000125;ENSMUSG00000026586	Wnt3;Prrx1
2	GO:0048260	BP	positive regulation of receptor-mediated endocytosis	2/ 136	70/ 43792	0.0285714	0.020146	0.823487	ENSMUSG00000017344;ENSMUSG00000037411	Vtn;Serpine1
3	GO:0046890	BP	regulation of lipid biosynthetic process	3/ 136	185/ 43792	0.0162162	0.0201897	0.823487	ENSMUSG00000020609;ENSMUSG00000022555;ENSMUSG00000035686	Apob;Dgat1;Thrsp
1	GO:0015925	MF	galactosidase activity	1/ 136	8/ 43792	0.125	0.0245783	0.838064	ENSMUSG00000036395	Glb1l2
1	GO:0005041	MF	low-density lipoprotein particle receptor activity	1/ 136	8/ 43792	0.125	0.0245783	0.838064	ENSMUSG00000035459	Stab2
1	GO:0031956	MF	medium-chain fatty acid-CoA ligase activity	1/ 136	8/ 43792	0.125	0.0245783	0.838064	ENSMUSG00000027359	Slc27a2
1	GO:0030151	MF	molybdenum ion binding	1/ 136	8/ 43792	0.125	0.0245783	0.838064	ENSMUSG00000026621	Mtarc1
1	GO:0102391	MF	decanoate-CoA ligase activity	1/ 136	8/ 43792	0.125	0.0245783	0.838064	ENSMUSG00000027359	Slc27a2
1	GO:0001733	MF	galactosylceramide sulfotransferase activity	1/ 136	8/ 43792	0.125	0.0245783	0.838064	ENSMUSG00000094651	Gal3st2
1	GO:0050694	MF	galactose 3-O-sulfotransferase activity	1/ 136	8/ 43792	0.125	0.0245783	0.838064	ENSMUSG00000094651	Gal3st2
2	GO:0071326	BP	cellular response to monosaccharide stimulus	2/ 136	71/ 43792	0.028169	0.0206884	0.839075	ENSMUSG00000022376;ENSMUSG00000028976	Adcy8;Slc2a5
1	GO:0099509	BP	regulation of presynaptic cytosolic calcium ion concentration	1/ 136	7/ 43792	0.142857	0.0215391	0.840433	ENSMUSG00000044359	P2ry4
1	GO:0032268	BP	regulation of cellular protein metabolic process	1/ 136	7/ 43792	0.142857	0.0215391	0.840433	ENSMUSG00000056162	Cndp1
1	GO:0015879	BP	carnitine transport	1/ 136	7/ 43792	0.142857	0.0215391	0.840433	ENSMUSG00000020334	Slc22a4
1	GO:0070782	BP	phosphatidylserine exposure on apoptotic cell surface	1/ 136	7/ 43792	0.142857	0.0215391	0.840433	ENSMUSG00000067813	Xkr9
1	GO:0019747	BP	regulation of isoprenoid metabolic process	1/ 136	7/ 43792	0.142857	0.0215391	0.840433	ENSMUSG00000022555	Dgat1
1	GO:0021517	BP	ventral spinal cord development	1/ 136	7/ 43792	0.142857	0.0215391	0.840433	ENSMUSG00000031937	Vstm5
1	GO:0034374	BP	low-density lipoprotein particle remodeling	1/ 136	7/ 43792	0.142857	0.0215391	0.840433	ENSMUSG00000020609	Apob
1	GO:0001561	BP	fatty acid alpha-oxidation	1/ 136	7/ 43792	0.142857	0.0215391	0.840433	ENSMUSG00000027359	Slc27a2
1	GO:0044793	BP	negative regulation by host of viral process	1/ 136	7/ 43792	0.142857	0.0215391	0.840433	ENSMUSG00000027832	Ptx3
1	GO:0048664	BP	neuron fate determination	1/ 136	7/ 43792	0.142857	0.0215391	0.840433	ENSMUSG00000026586	Prrx1
1	GO:0060174	BP	limb bud formation	1/ 136	7/ 43792	0.142857	0.0215391	0.840433	ENSMUSG00000000125	Wnt3
1	GO:1904587	BP	response to glycoprotein	1/ 136	7/ 43792	0.142857	0.0215391	0.840433	ENSMUSG00000020963	Tshr
1	GO:0046168	BP	glycerol-3-phosphate catabolic process	1/ 136	7/ 43792	0.142857	0.0215391	0.840433	ENSMUSG00000023019	Gpd1
1	GO:1903980	BP	positive regulation of microglial cell activation	1/ 136	7/ 43792	0.142857	0.0215391	0.840433	ENSMUSG00000005800	Mmp8
2	GO:0015370	MF	solute:sodium symporter activity	2/ 136	79/ 43792	0.0253165	0.0252419	0.854269	ENSMUSG00000005360;ENSMUSG00000025243	Slc1a3;Slc6a20b
3	GO:2000377	BP	regulation of reactive oxygen species metabolic process	3/ 136	192/ 43792	0.015625	0.0222345	0.865221	ENSMUSG00000005800;ENSMUSG00000029380;ENSMUSG00000031722	Mmp8;Cxcl1;Hp
11	GO:0046983	MF	protein dimerization activity	11/ 136	1781/ 43792	0.00617631	0.0268016	0.875543	ENSMUSG00000015568;ENSMUSG00000022376;ENSMUSG00000023019;ENSMUSG00000031495;ENSMUSG00000031722;ENSMUSG00000035686;ENSMUSG00000039518;ENSMUSG00000050541;ENSMUSG00000055435;ENSMUSG00000079440;ENSMUSG00000090145	Lpl;Adcy8;Gpd1;Cd209d;Hp;Thrsp;Cdsn;Adra1b;Maf;Alpi;Ugt1a6b
2	GO:0042379	MF	chemokine receptor binding	2/ 136	82/ 43792	0.0243902	0.0270451	0.875543	ENSMUSG00000029380;ENSMUSG00000094065	Cxcl1;Ccl21d
2	GO:0033293	MF	monocarboxylic acid binding	2/ 136	82/ 43792	0.0243902	0.0270451	0.875543	ENSMUSG00000022555;ENSMUSG00000062515	Dgat1;Fabp4
1	GO:0030492	MF	hemoglobin binding	1/ 136	9/ 43792	0.111111	0.0276081	0.875543	ENSMUSG00000031722	Hp
1	GO:0080030	MF	methyl indole-3-acetate esterase activity	1/ 136	9/ 43792	0.111111	0.0276081	0.875543	ENSMUSG00000057400	Ces1c
1	GO:0015193	MF	L-proline transmembrane transporter activity	1/ 136	9/ 43792	0.111111	0.0276081	0.875543	ENSMUSG00000025243	Slc6a20b
1	GO:0043546	MF	molybdopterin cofactor binding	1/ 136	9/ 43792	0.111111	0.0276081	0.875543	ENSMUSG00000026621	Mtarc1
1	GO:0019992	MF	diacylglycerol binding	1/ 136	9/ 43792	0.111111	0.0276081	0.875543	ENSMUSG00000022555	Dgat1
1	GO:0031957	MF	very long-chain fatty acid-CoA ligase activity	1/ 136	9/ 43792	0.111111	0.0276081	0.875543	ENSMUSG00000027359	Slc27a2
2	GO:0006821	BP	chloride transport	2/ 136	75/ 43792	0.0266667	0.022918	0.889416	ENSMUSG00000005360;ENSMUSG00000044359	Slc1a3;P2ry4
9	GO:0042592	BP	homeostatic process	9/ 136	1331/ 43792	0.00676183	0.0234266	0.906708	ENSMUSG00000002289;ENSMUSG00000015568;ENSMUSG00000020609;ENSMUSG00000022376;ENSMUSG00000022555;ENSMUSG00000024521;ENSMUSG00000037071;ENSMUSG00000044359;ENSMUSG00000062515	Angptl4;Lpl;Apob;Adcy8;Dgat1;Pmaip1;Scd1;P2ry4;Fabp4
2	GO:0048514	BP	blood vessel morphogenesis	2/ 136	76/ 43792	0.0263158	0.0234902	0.906736	ENSMUSG00000020609;ENSMUSG00000026586	Apob;Prrx1
3	GO:0007204	BP	positive regulation of cytosolic calcium ion concentration	3/ 136	198/ 43792	0.0151515	0.0240739	0.909712	ENSMUSG00000022376;ENSMUSG00000029380;ENSMUSG00000036832	Adcy8;Cxcl1;Lpar3
3	GO:0051099	BP	positive regulation of binding	3/ 136	198/ 43792	0.0151515	0.0240739	0.909712	ENSMUSG00000005800;ENSMUSG00000017344;ENSMUSG00000081219	Mmp8;Vtn;Bambi-ps1
1	GO:0150078	BP	positive regulation of neuroinflammatory response	1/ 136	8/ 43792	0.125	0.0245783	0.909712	ENSMUSG00000005800	Mmp8
1	GO:0010873	BP	positive regulation of cholesterol esterification	1/ 136	8/ 43792	0.125	0.0245783	0.909712	ENSMUSG00000037071	Scd1
1	GO:0005984	BP	disaccharide metabolic process	1/ 136	8/ 43792	0.125	0.0245783	0.909712	ENSMUSG00000032098	Treh
1	GO:0055089	BP	fatty acid homeostasis	1/ 136	8/ 43792	0.125	0.0245783	0.909712	ENSMUSG00000022555	Dgat1
1	GO:0032328	BP	alanine transport	1/ 136	8/ 43792	0.125	0.0245783	0.909712	ENSMUSG00000030495	Slc7a10
1	GO:2000969	BP	positive regulation of AMPA receptor activity	1/ 136	8/ 43792	0.125	0.0245783	0.909712	ENSMUSG00000022602	Arc
1	GO:0071377	BP	cellular response to glucagon stimulus	1/ 136	8/ 43792	0.125	0.0245783	0.909712	ENSMUSG00000022376	Adcy8
1	GO:0051917	BP	regulation of fibrinolysis	1/ 136	8/ 43792	0.125	0.0245783	0.909712	ENSMUSG00000037411	Serpine1
1	GO:0098712	BP	L-glutamate import across plasma membrane	1/ 136	8/ 43792	0.125	0.0245783	0.909712	ENSMUSG00000005360	Slc1a3
1	GO:0071380	BP	cellular response to prostaglandin E stimulus	1/ 136	8/ 43792	0.125	0.0245783	0.909712	ENSMUSG00000044359	P2ry4
1	GO:0010890	BP	positive regulation of sequestering of triglyceride	1/ 136	8/ 43792	0.125	0.0245783	0.909712	ENSMUSG00000015568	Lpl
1	GO:0034372	BP	very-low-density lipoprotein particle remodeling	1/ 136	8/ 43792	0.125	0.0245783	0.909712	ENSMUSG00000015568	Lpl
1	GO:0061180	BP	mammary gland epithelium development	1/ 136	8/ 43792	0.125	0.0245783	0.909712	ENSMUSG00000000125	Wnt3
2	GO:0016836	MF	hydro-lyase activity	2/ 136	85/ 43792	0.0235294	0.0288988	0.910113	ENSMUSG00000027559;ENSMUSG00000031373	Car3;Car5b
2	GO:0048029	MF	monosaccharide binding	2/ 136	86/ 43792	0.0232558	0.0295278	0.917181	ENSMUSG00000028976;ENSMUSG00000031495	Slc2a5;Cd209d
2	GO:0038024	MF	cargo receptor activity	2/ 136	86/ 43792	0.0232558	0.0295278	0.917181	ENSMUSG00000017344;ENSMUSG00000035459	Vtn;Stab2
4	GO:0097305	BP	response to alcohol	4/ 136	354/ 43792	0.0112994	0.0249127	0.919725	ENSMUSG00000022376;ENSMUSG00000025479;ENSMUSG00000027559;ENSMUSG00000044359	Adcy8;Cyp2e1;Car3;P2ry4
1	GO:0016661	MF	oxidoreductase activity, acting on other nitrogenous compounds as donors	1/ 136	10/ 43792	0.1	0.0306286	0.926004	ENSMUSG00000026621	Mtarc1
1	GO:0016215	MF	acyl-CoA desaturase activity	1/ 136	10/ 43792	0.1	0.0306286	0.926004	ENSMUSG00000037071	Scd1
1	GO:0045159	MF	myosin II binding	1/ 136	10/ 43792	0.1	0.0306286	0.926004	ENSMUSG00000018387	Shroom1
1	GO:0004499	MF	N,N-dimethylaniline monooxygenase activity	1/ 136	10/ 43792	0.1	0.0306286	0.926004	ENSMUSG00000026692	Fmo4
2	GO:0071322	BP	cellular response to carbohydrate stimulus	2/ 136	79/ 43792	0.0253165	0.0252419	0.929496	ENSMUSG00000022376;ENSMUSG00000028976	Adcy8;Slc2a5
6	GO:0007610	BP	behavior	6/ 136	720/ 43792	0.00833333	0.0253215	0.930049	ENSMUSG00000005360;ENSMUSG00000020963;ENSMUSG00000022376;ENSMUSG00000022602;ENSMUSG00000034472;ENSMUSG00000059201	Slc1a3;Tshr;Adcy8;Arc;Rasd2;Lep
5	GO:0009887	BP	animal organ morphogenesis	5/ 136	531/ 43792	0.0094162	0.025429	0.931622	ENSMUSG00000000125;ENSMUSG00000026586;ENSMUSG00000032098;ENSMUSG00000037411;ENSMUSG00000039518	Wnt3;Prrx1;Treh;Serpine1;Cdsn
1	GO:0009331	CC	glycerol-3-phosphate dehydrogenase complex	1/ 136	7/ 43792	0.142857	0.0215391	0.932665	ENSMUSG00000023019	Gpd1
2	GO:0005903	CC	brush border	2/ 136	73/ 43792	0.0273973	0.0217912	0.932665	ENSMUSG00000032098;ENSMUSG00000032401	Treh;Lctl
3	GO:0007188	BP	adenylate cyclase-modulating G protein-coupled receptor signaling pathway	3/ 136	203/ 43792	0.0147783	0.0256678	0.935609	ENSMUSG00000020963;ENSMUSG00000022376;ENSMUSG00000045569	Tshr;Adcy8;Mc2r
2	GO:0008395	MF	steroid hydroxylase activity	2/ 136	89/ 43792	0.0224719	0.0314471	0.944454	ENSMUSG00000025479;ENSMUSG00000027983	Cyp2e1;Cyp2u1
2	GO:0019395	BP	fatty acid oxidation	2/ 136	81/ 43792	0.0246914	0.0264384	0.956432	ENSMUSG00000027359;ENSMUSG00000079057	Slc27a2;Cyp4v3
2	GO:0032024	BP	positive regulation of insulin secretion	2/ 136	81/ 43792	0.0246914	0.0264384	0.956432	ENSMUSG00000022376;ENSMUSG00000067786	Adcy8;Nnat
2	GO:0034440	BP	lipid oxidation	2/ 136	82/ 43792	0.0243902	0.0270451	0.97125	ENSMUSG00000027359;ENSMUSG00000079057	Slc27a2;Cyp4v3
2	GO:0030593	BP	neutrophil chemotaxis	2/ 136	82/ 43792	0.0243902	0.0270451	0.97125	ENSMUSG00000029380;ENSMUSG00000094065	Cxcl1;Ccl21d
1	GO:1904729	BP	regulation of intestinal lipid absorption	1/ 136	9/ 43792	0.111111	0.0276081	0.97125	ENSMUSG00000022555	Dgat1
1	GO:1902033	BP	regulation of hematopoietic stem cell proliferation	1/ 136	9/ 43792	0.111111	0.0276081	0.97125	ENSMUSG00000029380	Cxcl1
1	GO:0090399	BP	replicative senescence	1/ 136	9/ 43792	0.111111	0.0276081	0.97125	ENSMUSG00000037411	Serpine1
1	GO:0009313	BP	oligosaccharide catabolic process	1/ 136	9/ 43792	0.111111	0.0276081	0.97125	ENSMUSG00000032098	Treh
1	GO:0046462	BP	monoacylglycerol metabolic process	1/ 136	9/ 43792	0.111111	0.0276081	0.97125	ENSMUSG00000052396	Mogat2
1	GO:0034370	BP	triglyceride-rich lipoprotein particle remodeling	1/ 136	9/ 43792	0.111111	0.0276081	0.97125	ENSMUSG00000015568	Lpl
1	GO:0008343	BP	adult feeding behavior	1/ 136	9/ 43792	0.111111	0.0276081	0.97125	ENSMUSG00000059201	Lep
1	GO:0034383	BP	low-density lipoprotein particle clearance	1/ 136	9/ 43792	0.111111	0.0276081	0.97125	ENSMUSG00000020609	Apob
1	GO:1900454	BP	positive regulation of long-term synaptic depression	1/ 136	9/ 43792	0.111111	0.0276081	0.97125	ENSMUSG00000022376	Adcy8
2	GO:0032755	BP	positive regulation of interleukin-6 production	2/ 136	83/ 43792	0.0240964	0.0276575	0.97125	ENSMUSG00000005800;ENSMUSG00000015568	Mmp8;Lpl
1	GO:0016595	MF	glutamate binding	1/ 136	11/ 43792	0.0909091	0.0336397	0.990624	ENSMUSG00000005360	Slc1a3
1	GO:0003841	MF	1-acylglycerol-3-phosphate O-acyltransferase activity	1/ 136	11/ 43792	0.0909091	0.0336397	0.990624	ENSMUSG00000041653	Pnpla3
1	GO:1901612	MF	cardiolipin binding	1/ 136	11/ 43792	0.0909091	0.0336397	0.990624	ENSMUSG00000029821	Gsdme
2	GO:0009062	BP	fatty acid catabolic process	2/ 136	86/ 43792	0.0232558	0.0295278	1	ENSMUSG00000003123;ENSMUSG00000027359	Lipe;Slc27a2
3	GO:0030100	BP	regulation of endocytosis	3/ 136	216/ 43792	0.0138889	0.0300716	1	ENSMUSG00000017344;ENSMUSG00000022602;ENSMUSG00000037411	Vtn;Arc;Serpine1
1	GO:0001878	BP	response to yeast	1/ 136	10/ 43792	0.1	0.0306286	1	ENSMUSG00000027832	Ptx3
1	GO:0060323	BP	head morphogenesis	1/ 136	10/ 43792	0.1	0.0306286	1	ENSMUSG00000000125	Wnt3
1	GO:0045821	BP	positive regulation of glycolytic process	1/ 136	10/ 43792	0.1	0.0306286	1	ENSMUSG00000023019	Gpd1
1	GO:0048733	BP	sebaceous gland development	1/ 136	10/ 43792	0.1	0.0306286	1	ENSMUSG00000037071	Scd1
1	GO:1902224	BP	ketone body metabolic process	1/ 136	10/ 43792	0.1	0.0306286	1	ENSMUSG00000022555	Dgat1
1	GO:0015838	BP	amino-acid betaine transport	1/ 136	10/ 43792	0.1	0.0306286	1	ENSMUSG00000020334	Slc22a4
10	GO:0044093	BP	positive regulation of molecular function	10/ 136	1554/ 43792	0.00643501	0.0307244	1	ENSMUSG00000005800;ENSMUSG00000017344;ENSMUSG00000020963;ENSMUSG00000022376;ENSMUSG00000022602;ENSMUSG00000024225;ENSMUSG00000024521;ENSMUSG00000059201;ENSMUSG00000081219;ENSMUSG00000094065	Mmp8;Vtn;Tshr;Adcy8;Arc;Clps;Pmaip1;Lep;Bambi-ps1;Ccl21d
2	GO:0071621	BP	granulocyte chemotaxis	2/ 136	88/ 43792	0.0227273	0.0308019	1	ENSMUSG00000029380;ENSMUSG00000094065	Cxcl1;Ccl21d
4	GO:0032870	BP	cellular response to hormone stimulus	4/ 136	381/ 43792	0.0104987	0.0314253	1	ENSMUSG00000020609;ENSMUSG00000020963;ENSMUSG00000022376;ENSMUSG00000044359	Apob;Tshr;Adcy8;P2ry4
2	GO:0035108	BP	limb morphogenesis	2/ 136	89/ 43792	0.0224719	0.0314471	1	ENSMUSG00000000125;ENSMUSG00000026586	Wnt3;Prrx1
2	GO:0035107	BP	appendage morphogenesis	2/ 136	89/ 43792	0.0224719	0.0314471	1	ENSMUSG00000000125;ENSMUSG00000026586	Wnt3;Prrx1
10	GO:0009653	BP	anatomical structure morphogenesis	10/ 136	1566/ 43792	0.0063857	0.031557	1	ENSMUSG00000000125;ENSMUSG00000005360;ENSMUSG00000018387;ENSMUSG00000020609;ENSMUSG00000020963;ENSMUSG00000026586;ENSMUSG00000032098;ENSMUSG00000032401;ENSMUSG00000037411;ENSMUSG00000039518	Wnt3;Slc1a3;Shroom1;Apob;Tshr;Prrx1;Treh;Lctl;Serpine1;Cdsn
4	GO:0006935	BP	chemotaxis	4/ 136	384/ 43792	0.0104167	0.0322051	1	ENSMUSG00000029380;ENSMUSG00000057465;ENSMUSG00000074115;ENSMUSG00000094065	Cxcl1;Saa2;Saa1;Ccl21d
4	GO:0042330	BP	taxis	4/ 136	384/ 43792	0.0104167	0.0322051	1	ENSMUSG00000029380;ENSMUSG00000057465;ENSMUSG00000074115;ENSMUSG00000094065	Cxcl1;Saa2;Saa1;Ccl21d
3	GO:0030198	BP	extracellular matrix organization	3/ 136	222/ 43792	0.0135135	0.03223	1	ENSMUSG00000005800;ENSMUSG00000017344;ENSMUSG00000027832	Mmp8;Vtn;Ptx3
3	GO:0045229	BP	external encapsulating structure organization	3/ 136	223/ 43792	0.0134529	0.0325974	1	ENSMUSG00000005800;ENSMUSG00000017344;ENSMUSG00000027832	Mmp8;Vtn;Ptx3
3	GO:0043062	BP	extracellular structure organization	3/ 136	224/ 43792	0.0133929	0.032967	1	ENSMUSG00000005800;ENSMUSG00000017344;ENSMUSG00000027832	Mmp8;Vtn;Ptx3
2	GO:0050772	BP	positive regulation of axonogenesis	2/ 136	92/ 43792	0.0217391	0.0334144	1	ENSMUSG00000000125;ENSMUSG00000036832	Wnt3;Lpar3
1	GO:1903978	BP	regulation of microglial cell activation	1/ 136	11/ 43792	0.0909091	0.0336397	1	ENSMUSG00000005800	Mmp8
1	GO:0034375	BP	high-density lipoprotein particle remodeling	1/ 136	11/ 43792	0.0909091	0.0336397	1	ENSMUSG00000015568	Lpl
1	GO:0052696	BP	flavonoid glucuronidation	1/ 136	11/ 43792	0.0909091	0.0336397	1	ENSMUSG00000090145	Ugt1a6b
1	GO:1903749	BP	positive regulation of establishment of protein localization to mitochondrion	1/ 136	11/ 43792	0.0909091	0.0336397	1	ENSMUSG00000024521	Pmaip1
1	GO:1901030	BP	positive regulation of mitochondrial outer membrane permeabilization involved in apoptotic signaling pathway	1/ 136	11/ 43792	0.0909091	0.0336397	1	ENSMUSG00000024521	Pmaip1
1	GO:0032060	BP	bleb assembly	1/ 136	11/ 43792	0.0909091	0.0336397	1	ENSMUSG00000036832	Lpar3
1	GO:1903998	BP	regulation of eating behavior	1/ 136	11/ 43792	0.0909091	0.0336397	1	ENSMUSG00000022555	Dgat1
1	GO:0070306	BP	lens fiber cell differentiation	1/ 136	11/ 43792	0.0909091	0.0336397	1	ENSMUSG00000055435	Maf
1	GO:0033629	BP	negative regulation of cell adhesion mediated by integrin	1/ 136	11/ 43792	0.0909091	0.0336397	1	ENSMUSG00000037411	Serpine1
1	GO:0044539	BP	long-chain fatty acid import into cell	1/ 136	11/ 43792	0.0909091	0.0336397	1	ENSMUSG00000027359	Slc27a2
1	GO:0010889	BP	regulation of sequestering of triglyceride	1/ 136	11/ 43792	0.0909091	0.0336397	1	ENSMUSG00000015568	Lpl
1	GO:0009437	BP	carnitine metabolic process	1/ 136	11/ 43792	0.0909091	0.0336397	1	ENSMUSG00000020334	Slc22a4
2	GO:0032760	BP	positive regulation of tumor necrosis factor production	2/ 136	94/ 43792	0.0212766	0.034752	1	ENSMUSG00000005800;ENSMUSG00000015568	Mmp8;Lpl
2	GO:1903557	BP	positive regulation of tumor necrosis factor superfamily cytokine production	2/ 136	95/ 43792	0.0210526	0.0354286	1	ENSMUSG00000005800;ENSMUSG00000015568	Mmp8;Lpl
2	GO:1905477	BP	positive regulation of protein localization to membrane	2/ 136	96/ 43792	0.0208333	0.0361103	1	ENSMUSG00000024521;ENSMUSG00000055114	Pmaip1;Anxa13
1	GO:0010310	BP	regulation of hydrogen peroxide metabolic process	1/ 136	12/ 43792	0.0833333	0.0366416	1	ENSMUSG00000031722	Hp
1	GO:0006171	BP	cAMP biosynthetic process	1/ 136	12/ 43792	0.0833333	0.0366416	1	ENSMUSG00000022376	Adcy8
1	GO:0031223	BP	auditory behavior	1/ 136	12/ 43792	0.0833333	0.0366416	1	ENSMUSG00000005360	Slc1a3
1	GO:0043652	BP	engulfment of apoptotic cell	1/ 136	12/ 43792	0.0833333	0.0366416	1	ENSMUSG00000067813	Xkr9
1	GO:0010872	BP	regulation of cholesterol esterification	1/ 136	12/ 43792	0.0833333	0.0366416	1	ENSMUSG00000037071	Scd1
1	GO:0010269	BP	response to selenium ion	1/ 136	12/ 43792	0.0833333	0.0366416	1	ENSMUSG00000020609	Apob
1	GO:0032930	BP	positive regulation of superoxide anion generation	1/ 136	12/ 43792	0.0833333	0.0366416	1	ENSMUSG00000029380	Cxcl1
1	GO:0033235	BP	positive regulation of protein sumoylation	1/ 136	12/ 43792	0.0833333	0.0366416	1	ENSMUSG00000034472	Rasd2
1	GO:0019374	BP	galactolipid metabolic process	1/ 136	12/ 43792	0.0833333	0.0366416	1	ENSMUSG00000025091	Pnliprp2
1	GO:0006699	BP	bile acid biosynthetic process	1/ 136	12/ 43792	0.0833333	0.0366416	1	ENSMUSG00000027359	Slc27a2
1	GO:0002089	BP	lens morphogenesis in camera-type eye	1/ 136	12/ 43792	0.0833333	0.0366416	1	ENSMUSG00000032401	Lctl
1	GO:0106072	BP	negative regulation of adenylate cyclase-activating G protein-coupled receptor signaling pathway	1/ 136	12/ 43792	0.0833333	0.0366416	1	ENSMUSG00000039956	Mrap
2	GO:1903076	BP	regulation of protein localization to plasma membrane	2/ 136	97/ 43792	0.0206186	0.036797	1	ENSMUSG00000039956;ENSMUSG00000055114	Mrap;Anxa13
2	GO:0031100	BP	animal organ regeneration	2/ 136	97/ 43792	0.0206186	0.036797	1	ENSMUSG00000017344;ENSMUSG00000032271	Vtn;Nnmt
4	GO:0040011	BP	locomotion	4/ 136	402/ 43792	0.00995025	0.0371215	1	ENSMUSG00000029380;ENSMUSG00000057465;ENSMUSG00000074115;ENSMUSG00000094065	Cxcl1;Saa2;Saa1;Ccl21d
6	GO:0044283	BP	small molecule biosynthetic process	6/ 136	790/ 43792	0.00759494	0.0372624	1	ENSMUSG00000005360;ENSMUSG00000015568;ENSMUSG00000023019;ENSMUSG00000027359;ENSMUSG00000030972;ENSMUSG00000037071	Slc1a3;Lpl;Gpd1;Slc27a2;Acsm5;Scd1
2	GO:0019218	BP	regulation of steroid metabolic process	2/ 136	98/ 43792	0.0204082	0.0374887	1	ENSMUSG00000020609;ENSMUSG00000037071	Apob;Scd1
2	GO:0006865	BP	amino acid transport	2/ 136	98/ 43792	0.0204082	0.0374887	1	ENSMUSG00000005360;ENSMUSG00000030495	Slc1a3;Slc7a10
5	GO:0031347	BP	regulation of defense response	5/ 136	593/ 43792	0.0084317	0.0381241	1	ENSMUSG00000005800;ENSMUSG00000015568;ENSMUSG00000029380;ENSMUSG00000037411;ENSMUSG00000062515	Mmp8;Lpl;Cxcl1;Serpine1;Fabp4
2	GO:0017015	BP	regulation of transforming growth factor beta receptor signaling pathway	2/ 136	99/ 43792	0.020202	0.0381855	1	ENSMUSG00000037095;ENSMUSG00000081219	Lrg1;Bambi-ps1
2	GO:0032092	BP	positive regulation of protein binding	2/ 136	99/ 43792	0.020202	0.0381855	1	ENSMUSG00000017344;ENSMUSG00000081219	Vtn;Bambi-ps1
2	GO:1905954	BP	positive regulation of lipid localization	2/ 136	99/ 43792	0.020202	0.0381855	1	ENSMUSG00000015568;ENSMUSG00000020609	Lpl;Apob
2	GO:0006637	BP	acyl-CoA metabolic process	2/ 136	100/ 43792	0.02	0.0388872	1	ENSMUSG00000022555;ENSMUSG00000030972	Dgat1;Acsm5
2	GO:0035383	BP	thioester metabolic process	2/ 136	100/ 43792	0.02	0.0388872	1	ENSMUSG00000022555;ENSMUSG00000030972	Dgat1;Acsm5
2	GO:0006721	BP	terpenoid metabolic process	2/ 136	100/ 43792	0.02	0.0388872	1	ENSMUSG00000025479;ENSMUSG00000032454	Cyp2e1;Rbp2
2	GO:0045598	BP	regulation of fat cell differentiation	2/ 136	101/ 43792	0.019802	0.0395938	1	ENSMUSG00000015568;ENSMUSG00000044405	Lpl;Adig
2	GO:0098739	BP	import across plasma membrane	2/ 136	101/ 43792	0.019802	0.0395938	1	ENSMUSG00000005360;ENSMUSG00000028976	Slc1a3;Slc2a5
1	GO:1904478	BP	regulation of intestinal absorption	1/ 136	13/ 43792	0.0769231	0.0396342	1	ENSMUSG00000022555	Dgat1
1	GO:0140354	BP	lipid import into cell	1/ 136	13/ 43792	0.0769231	0.0396342	1	ENSMUSG00000027359	Slc27a2
1	GO:0006654	BP	phosphatidic acid biosynthetic process	1/ 136	13/ 43792	0.0769231	0.0396342	1	ENSMUSG00000041653	Pnpla3
1	GO:1903428	BP	positive regulation of reactive oxygen species biosynthetic process	1/ 136	13/ 43792	0.0769231	0.0396342	1	ENSMUSG00000005800	Mmp8
1	GO:0052697	BP	xenobiotic glucuronidation	1/ 136	13/ 43792	0.0769231	0.0396342	1	ENSMUSG00000090145	Ugt1a6b
1	GO:0042996	BP	regulation of Golgi to plasma membrane protein transport	1/ 136	13/ 43792	0.0769231	0.0396342	1	ENSMUSG00000055114	Anxa13
1	GO:0044872	BP	lipoprotein localization	1/ 136	13/ 43792	0.0769231	0.0396342	1	ENSMUSG00000020609	Apob
1	GO:0042953	BP	lipoprotein transport	1/ 136	13/ 43792	0.0769231	0.0396342	1	ENSMUSG00000020609	Apob
1	GO:0030656	BP	regulation of vitamin metabolic process	1/ 136	13/ 43792	0.0769231	0.0396342	1	ENSMUSG00000022555	Dgat1
2	GO:1990266	BP	neutrophil migration	2/ 136	102/ 43792	0.0196078	0.0403053	1	ENSMUSG00000029380;ENSMUSG00000094065	Cxcl1;Ccl21d
2	GO:1903844	BP	regulation of cellular response to transforming growth factor beta stimulus	2/ 136	102/ 43792	0.0196078	0.0403053	1	ENSMUSG00000037095;ENSMUSG00000081219	Lrg1;Bambi-ps1
3	GO:0000902	BP	cell morphogenesis	3/ 136	243/ 43792	0.0123457	0.0404036	1	ENSMUSG00000000125;ENSMUSG00000005360;ENSMUSG00000018387	Wnt3;Slc1a3;Shroom1
3	GO:0003002	BP	regionalization	3/ 136	245/ 43792	0.0122449	0.0412318	1	ENSMUSG00000000125;ENSMUSG00000001661;ENSMUSG00000022602	Wnt3;Hoxc6;Arc
2	GO:0006664	BP	glycolipid metabolic process	2/ 136	104/ 43792	0.0192308	0.0417427	1	ENSMUSG00000025091;ENSMUSG00000094651	Pnliprp2;Gal3st2
4	GO:0032496	BP	response to lipopolysaccharide	4/ 136	419/ 43792	0.00954654	0.0421408	1	ENSMUSG00000020609;ENSMUSG00000029380;ENSMUSG00000037411;ENSMUSG00000082211	Apob;Cxcl1;Serpine1;Defa27
2	GO:1903509	BP	liposaccharide metabolic process	2/ 136	105/ 43792	0.0190476	0.0424686	1	ENSMUSG00000025091;ENSMUSG00000094651	Pnliprp2;Gal3st2
1	GO:0006072	BP	glycerol-3-phosphate metabolic process	1/ 136	14/ 43792	0.0714286	0.0426176	1	ENSMUSG00000023019	Gpd1
1	GO:0032793	BP	positive regulation of CREB transcription factor activity	1/ 136	14/ 43792	0.0714286	0.0426176	1	ENSMUSG00000022376	Adcy8
1	GO:0001963	BP	synaptic transmission, dopaminergic	1/ 136	14/ 43792	0.0714286	0.0426176	1	ENSMUSG00000034472	Rasd2
1	GO:0010867	BP	positive regulation of triglyceride biosynthetic process	1/ 136	14/ 43792	0.0714286	0.0426176	1	ENSMUSG00000022555	Dgat1
1	GO:0060119	BP	inner ear receptor cell development	1/ 136	14/ 43792	0.0714286	0.0426176	1	ENSMUSG00000020963	Tshr
1	GO:0009448	BP	gamma-aminobutyric acid metabolic process	1/ 136	14/ 43792	0.0714286	0.0426176	1	ENSMUSG00000005360	Slc1a3
1	GO:0070633	BP	transepithelial transport	1/ 136	14/ 43792	0.0714286	0.0426176	1	ENSMUSG00000044359	P2ry4
1	GO:0090280	BP	positive regulation of calcium ion import	1/ 136	14/ 43792	0.0714286	0.0426176	1	ENSMUSG00000043029	Trpv3
1	GO:0106070	BP	regulation of adenylate cyclase-activating G protein-coupled receptor signaling pathway	1/ 136	14/ 43792	0.0714286	0.0426176	1	ENSMUSG00000039956	Mrap
1	GO:0060192	BP	negative regulation of lipase activity	1/ 136	14/ 43792	0.0714286	0.0426176	1	ENSMUSG00000002289	Angptl4
14	GO:0070887	BP	cellular response to chemical stimulus	14/ 136	2601/ 43792	0.00538255	0.0428322	1	ENSMUSG00000015568;ENSMUSG00000020609;ENSMUSG00000020963;ENSMUSG00000022376;ENSMUSG00000023019;ENSMUSG00000028976;ENSMUSG00000029380;ENSMUSG00000029821;ENSMUSG00000037411;ENSMUSG00000044359;ENSMUSG00000062515;ENSMUSG00000079440;ENSMUSG00000082211;ENSMUSG00000094065	Lpl;Apob;Tshr;Adcy8;Gpd1;Slc2a5;Cxcl1;Gsdme;Serpine1;P2ry4;Fabp4;Alpi;Defa27;Ccl21d
2	GO:0072329	BP	monocarboxylic acid catabolic process	2/ 136	107/ 43792	0.0186916	0.0439345	1	ENSMUSG00000003123;ENSMUSG00000027359	Lipe;Slc27a2
14	GO:0050793	BP	regulation of developmental process	14/ 136	2626/ 43792	0.0053313	0.044403	1	ENSMUSG00000000125;ENSMUSG00000015568;ENSMUSG00000020609;ENSMUSG00000020963;ENSMUSG00000022602;ENSMUSG00000026586;ENSMUSG00000031937;ENSMUSG00000036832;ENSMUSG00000037095;ENSMUSG00000037411;ENSMUSG00000044405;ENSMUSG00000055435;ENSMUSG00000081219;ENSMUSG00000094065	Wnt3;Lpl;Apob;Tshr;Arc;Prrx1;Vstm5;Lpar3;Lrg1;Serpine1;Adig;Maf;Bambi-ps1;Ccl21d
12	GO:0071702	BP	organic substance transport	12/ 136	2152/ 43792	0.00557621	0.0445024	1	ENSMUSG00000005360;ENSMUSG00000020334;ENSMUSG00000020609;ENSMUSG00000022555;ENSMUSG00000022602;ENSMUSG00000027359;ENSMUSG00000028976;ENSMUSG00000030495;ENSMUSG00000031410;ENSMUSG00000062515;ENSMUSG00000067813;ENSMUSG00000090996	Slc1a3;Slc22a4;Apob;Dgat1;Arc;Slc27a2;Slc2a5;Slc7a10;Nxf7;Fabp4;Xkr9;Gm20458
2	GO:0015698	BP	inorganic anion transport	2/ 136	109/ 43792	0.0183486	0.0454191	1	ENSMUSG00000005360;ENSMUSG00000044359	Slc1a3;P2ry4
2	GO:0090277	BP	positive regulation of peptide hormone secretion	2/ 136	109/ 43792	0.0183486	0.0454191	1	ENSMUSG00000022376;ENSMUSG00000067786	Adcy8;Nnat
1	GO:0009812	BP	flavonoid metabolic process	1/ 136	15/ 43792	0.0666667	0.0455918	1	ENSMUSG00000090145	Ugt1a6b
1	GO:0006895	BP	Golgi to endosome transport	1/ 136	15/ 43792	0.0666667	0.0455918	1	ENSMUSG00000090996	Gm20458
1	GO:0032928	BP	regulation of superoxide anion generation	1/ 136	15/ 43792	0.0666667	0.0455918	1	ENSMUSG00000029380	Cxcl1
1	GO:1903019	BP	negative regulation of glycoprotein metabolic process	1/ 136	15/ 43792	0.0666667	0.0455918	1	ENSMUSG00000027832	Ptx3
1	GO:0031915	BP	positive regulation of synaptic plasticity	1/ 136	15/ 43792	0.0666667	0.0455918	1	ENSMUSG00000022376	Adcy8
1	GO:0007638	BP	mechanosensory behavior	1/ 136	15/ 43792	0.0666667	0.0455918	1	ENSMUSG00000005360	Slc1a3
1	GO:2000343	BP	positive regulation of chemokine (C-X-C motif) ligand 2 production	1/ 136	15/ 43792	0.0666667	0.0455918	1	ENSMUSG00000015568	Lpl
1	GO:0046847	BP	filopodium assembly	1/ 136	15/ 43792	0.0666667	0.0455918	1	ENSMUSG00000031937	Vstm5
1	GO:0046321	BP	positive regulation of fatty acid oxidation	1/ 136	15/ 43792	0.0666667	0.0455918	1	ENSMUSG00000022555	Dgat1
1	GO:0060113	BP	inner ear receptor cell differentiation	1/ 136	15/ 43792	0.0666667	0.0455918	1	ENSMUSG00000029821	Gsdme
1	GO:0032693	BP	negative regulation of interleukin-10 production	1/ 136	15/ 43792	0.0666667	0.0455918	1	ENSMUSG00000005800	Mmp8
1	GO:0071285	BP	cellular response to lithium ion	1/ 136	15/ 43792	0.0666667	0.0455918	1	ENSMUSG00000062515	Fabp4
120	GO:0008150	BP	biological_process	120/ 136	35701/ 43792	0.00336125	0.0458121	1	ENSMUSG00000000125;ENSMUSG00000001661;ENSMUSG00000002289;ENSMUSG00000003123;ENSMUSG00000005360;ENSMUSG00000005800;ENSMUSG00000015568;ENSMUSG00000017344;ENSMUSG00000018387;ENSMUSG00000020334;ENSMUSG00000020609;ENSMUSG00000020963;ENSMUSG00000021922;ENSMUSG00000022376;ENSMUSG00000022555;ENSMUSG00000022602;ENSMUSG00000023019;ENSMUSG00000024225;ENSMUSG00000024313;ENSMUSG00000024521;ENSMUSG00000024846;…	Wnt3;Hoxc6;Angptl4;Lipe;Slc1a3;Mmp8;Lpl;Vtn;Shroom1;Slc22a4;Apob;Tshr;Itih4;Adcy8;Dgat1;Arc;Gpd1;Clps;Mep1b;Pmaip1;Cst6;Pnliprp2;Cyp2e1;Prrx1;Mtarc1;Fmo4;Slc27a2;Car3;Ptx3;Cyp2u1;Slc2a5;Cxcl1;Gsdme;Clec2h;Slc7a10;Acsm5;Car5b;Nxf7;Cd209d;Hp;Vstm5;Treh;Nnmt;Lctl;Rbp2;Marchf3;Rasd2;Stab2;Thrsp;Glb1l2;Lpar3;Scd1;Lrg1;Il22ra1;Serpine1;Orm1;Ttc36;Cdsn;Mrap;Pnpla3;Trpv3;P2ry4;Adig;Mc2r;Adra1b;Kctd19;Akr…
5	GO:0043408	BP	regulation of MAPK cascade	5/ 136	625/ 43792	0.008	0.0459614	1	ENSMUSG00000005800;ENSMUSG00000029821;ENSMUSG00000036832;ENSMUSG00000050541;ENSMUSG00000094065	Mmp8;Gsdme;Lpar3;Adra1b;Ccl21d
4	GO:0002237	BP	response to molecule of bacterial origin	4/ 136	435/ 43792	0.0091954	0.0471989	1	ENSMUSG00000020609;ENSMUSG00000029380;ENSMUSG00000037411;ENSMUSG00000082211	Apob;Cxcl1;Serpine1;Defa27
2	GO:0045807	BP	positive regulation of endocytosis	2/ 136	112/ 43792	0.0178571	0.0476803	1	ENSMUSG00000017344;ENSMUSG00000037411	Vtn;Serpine1
2	GO:0002793	BP	positive regulation of peptide secretion	2/ 136	112/ 43792	0.0178571	0.0476803	1	ENSMUSG00000022376;ENSMUSG00000067786	Adcy8;Nnat
2	GO:0097530	BP	granulocyte migration	2/ 136	112/ 43792	0.0178571	0.0476803	1	ENSMUSG00000029380;ENSMUSG00000094065	Cxcl1;Ccl21d
3	GO:0019221	BP	cytokine-mediated signaling pathway	3/ 136	260/ 43792	0.0115385	0.0477138	1	ENSMUSG00000029380;ENSMUSG00000037157;ENSMUSG00000094065	Cxcl1;Il22ra1;Ccl21d
1	GO:1900048	BP	positive regulation of hemostasis	1/ 136	16/ 43792	0.0625	0.0485568	1	ENSMUSG00000037411	Serpine1
1	GO:0030194	BP	positive regulation of blood coagulation	1/ 136	16/ 43792	0.0625	0.0485568	1	ENSMUSG00000037411	Serpine1
1	GO:0019377	BP	glycolipid catabolic process	1/ 136	16/ 43792	0.0625	0.0485568	1	ENSMUSG00000025091	Pnliprp2
1	GO:0001836	BP	release of cytochrome c from mitochondria	1/ 136	16/ 43792	0.0625	0.0485568	1	ENSMUSG00000024521	Pmaip1
1	GO:0015813	BP	L-glutamate transmembrane transport	1/ 136	16/ 43792	0.0625	0.0485568	1	ENSMUSG00000005360	Slc1a3
2	GO:0061387	BP	regulation of extent of cell growth	2/ 136	114/ 43792	0.0175439	0.0492103	1	ENSMUSG00000000125;ENSMUSG00000036832	Wnt3;Lpar3
2	GO:0001816	BP	cytokine production	2/ 136	115/ 43792	0.0173913	0.0499819	1	ENSMUSG00000055435;ENSMUSG00000062515	Maf;Fabp4
1	GO:0048237	CC	rough endoplasmic reticulum lumen	1/ 136	8/ 43792	0.125	0.0245783	1	ENSMUSG00000017344	Vtn
19	GO:0031090	CC	organelle membrane	19/ 136	3587/ 43792	0.00529691	0.0263442	1	ENSMUSG00000005360;ENSMUSG00000020609;ENSMUSG00000022376;ENSMUSG00000022555;ENSMUSG00000022602;ENSMUSG00000025091;ENSMUSG00000025479;ENSMUSG00000026621;ENSMUSG00000026692;ENSMUSG00000027359;ENSMUSG00000027983;ENSMUSG00000032401;ENSMUSG00000032656;ENSMUSG00000037071;ENSMUSG00000039956;ENSMUSG00000048142;ENSMUSG00000050541;ENSMUSG00000052396;ENSMUSG00000079057	Slc1a3;Apob;Adcy8;Dgat1;Arc;Pnliprp2;Cyp2e1;Mtarc1;Fmo4;Slc27a2;Cyp2u1;Lctl;Marchf3;Scd1;Mrap;Nat8l;Adra1b;Mogat2;Cyp4v3
2	GO:0098862	CC	cluster of actin-based cell projections	2/ 136	85/ 43792	0.0235294	0.0288988	1	ENSMUSG00000032098;ENSMUSG00000032401	Treh;Lctl
27	GO:0005886	CC	plasma membrane	27/ 136	5719/ 43792	0.00472111	0.0290046	1	ENSMUSG00000002831;ENSMUSG00000005360;ENSMUSG00000015568;ENSMUSG00000020963;ENSMUSG00000021922;ENSMUSG00000022376;ENSMUSG00000022555;ENSMUSG00000022602;ENSMUSG00000024846;ENSMUSG00000025243;ENSMUSG00000028976;ENSMUSG00000029821;ENSMUSG00000031937;ENSMUSG00000032098;ENSMUSG00000034472;ENSMUSG00000036832;ENSMUSG00000037157;ENSMUSG00000039956;ENSMUSG00000042510;ENSMUSG00000045569;ENSMUSG00000050541;…	Plin4;Slc1a3;Lpl;Tshr;Itih4;Adcy8;Dgat1;Arc;Cst6;Slc6a20b;Slc2a5;Gsdme;Vstm5;Treh;Rasd2;Lpar3;Il22ra1;Mrap;AA986860;Mc2r;Adra1b;Anxa13;Unc93a;Xkr9;Flnc;Alpi;Bambi-ps1
1	GO:0016528	CC	sarcoplasm	1/ 136	10/ 43792	0.1	0.0306286	1	ENSMUSG00000068699	Flnc
1	GO:0031838	CC	haptoglobin-hemoglobin complex	1/ 136	10/ 43792	0.1	0.0306286	1	ENSMUSG00000031722	Hp
1	GO:0098845	CC	postsynaptic endosome	1/ 136	10/ 43792	0.1	0.0306286	1	ENSMUSG00000022602	Arc
2	GO:0005881	CC	cytoplasmic microtubule	2/ 136	91/ 43792	0.021978	0.0327533	1	ENSMUSG00000057465;ENSMUSG00000074115	Saa2;Saa1
2	GO:0005901	CC	caveola	2/ 136	93/ 43792	0.0215054	0.0340806	1	ENSMUSG00000003123;ENSMUSG00000022376	Lipe;Adcy8
1	GO:0042589	CC	zymogen granule membrane	1/ 136	12/ 43792	0.0833333	0.0366416	1	ENSMUSG00000025091	Pnliprp2
2	GO:0099056	CC	integral component of presynaptic membrane	2/ 136	97/ 43792	0.0206186	0.036797	1	ENSMUSG00000022376;ENSMUSG00000044359	Adcy8;P2ry4
4	GO:0045121	CC	membrane raft	4/ 136	404/ 43792	0.00990099	0.037693	1	ENSMUSG00000003123;ENSMUSG00000020963;ENSMUSG00000022376;ENSMUSG00000022602	Lipe;Tshr;Adcy8;Arc
4	GO:0098857	CC	membrane microdomain	4/ 136	406/ 43792	0.00985222	0.0382696	1	ENSMUSG00000003123;ENSMUSG00000020963;ENSMUSG00000022376;ENSMUSG00000022602	Lipe;Tshr;Adcy8;Arc
4	GO:0031300	CC	intrinsic component of organelle membrane	4/ 136	409/ 43792	0.00977995	0.039144	1	ENSMUSG00000025479;ENSMUSG00000027359;ENSMUSG00000037071;ENSMUSG00000090996	Cyp2e1;Slc27a2;Scd1;Gm20458
1	GO:0034362	CC	low-density lipoprotein particle	1/ 136	13/ 43792	0.0769231	0.0396342	1	ENSMUSG00000020609	Apob
6	GO:0043233	CC	organelle lumen	6/ 136	815/ 43792	0.00736196	0.0422744	1	ENSMUSG00000000125;ENSMUSG00000017344;ENSMUSG00000020609;ENSMUSG00000027359;ENSMUSG00000030972;ENSMUSG00000057400	Wnt3;Vtn;Apob;Slc27a2;Acsm5;Ces1c
6	GO:0031974	CC	membrane-enclosed lumen	6/ 136	815/ 43792	0.00736196	0.0422744	1	ENSMUSG00000000125;ENSMUSG00000017344;ENSMUSG00000020609;ENSMUSG00000027359;ENSMUSG00000030972;ENSMUSG00000057400	Wnt3;Vtn;Apob;Slc27a2;Acsm5;Ces1c
2	GO:0098889	CC	intrinsic component of presynaptic membrane	2/ 136	109/ 43792	0.0183486	0.0454191	1	ENSMUSG00000022376;ENSMUSG00000044359	Adcy8;P2ry4
1	GO:0072562	CC	blood microparticle	1/ 136	15/ 43792	0.0666667	0.0455918	1	ENSMUSG00000031722	Hp
1	GO:0000800	CC	lateral element	1/ 136	16/ 43792	0.0625	0.0485568	1	ENSMUSG00000020059	Sycp3
18	GO:0016787	MF	hydrolase activity	18/ 136	3474/ 43792	0.00518135	0.036387	1	ENSMUSG00000003123;ENSMUSG00000005800;ENSMUSG00000015568;ENSMUSG00000024313;ENSMUSG00000025091;ENSMUSG00000027559;ENSMUSG00000031722;ENSMUSG00000032098;ENSMUSG00000032401;ENSMUSG00000034472;ENSMUSG00000036395;ENSMUSG00000041653;ENSMUSG00000056162;ENSMUSG00000057400;ENSMUSG00000074264;ENSMUSG00000079440;ENSMUSG00000110040;ENSMUSG00000116358	Lipe;Mmp8;Lpl;Mep1b;Pnliprp2;Car3;Hp;Treh;Lctl;Rasd2;Glb1l2;Pnpla3;Cndp1;Ces1c;Amy1;Alpi;Gm49369;Gm49450
1	GO:0005313	MF	L-glutamate transmembrane transporter activity	1/ 136	12/ 43792	0.0833333	0.0366416	1	ENSMUSG00000005360	Slc1a3
1	GO:0005283	MF	amino acid:sodium symporter activity	1/ 136	12/ 43792	0.0833333	0.0366416	1	ENSMUSG00000005360	Slc1a3
1	GO:0004016	MF	adenylate cyclase activity	1/ 136	12/ 43792	0.0833333	0.0366416	1	ENSMUSG00000022376	Adcy8
1	GO:0019841	MF	retinol binding	1/ 136	12/ 43792	0.0833333	0.0366416	1	ENSMUSG00000032454	Rbp2
1	GO:0015926	MF	glucosidase activity	1/ 136	13/ 43792	0.0769231	0.0396342	1	ENSMUSG00000032401	Lctl
1	GO:0036042	MF	long-chain fatty acyl-CoA binding	1/ 136	13/ 43792	0.0769231	0.0396342	1	ENSMUSG00000041653	Pnpla3
1	GO:0042171	MF	lysophosphatidic acid acyltransferase activity	1/ 136	13/ 43792	0.0769231	0.0396342	1	ENSMUSG00000041653	Pnpla3
1	GO:0005328	MF	neurotransmitter:sodium symporter activity	1/ 136	14/ 43792	0.0714286	0.0426176	1	ENSMUSG00000025243	Slc6a20b
1	GO:0004771	MF	sterol esterase activity	1/ 136	14/ 43792	0.0714286	0.0426176	1	ENSMUSG00000057400	Ces1c
1	GO:0030228	MF	lipoprotein particle receptor activity	1/ 136	14/ 43792	0.0714286	0.0426176	1	ENSMUSG00000035459	Stab2
1	GO:0045125	MF	bioactive lipid receptor activity	1/ 136	14/ 43792	0.0714286	0.0426176	1	ENSMUSG00000036832	Lpar3
1	GO:0030169	MF	low-density lipoprotein particle binding	1/ 136	14/ 43792	0.0714286	0.0426176	1	ENSMUSG00000035459	Stab2
1	GO:0019103	MF	pyrimidine nucleotide binding	1/ 136	14/ 43792	0.0714286	0.0426176	1	ENSMUSG00000044359	P2ry4
1	GO:0015172	MF	acidic amino acid transmembrane transporter activity	1/ 136	14/ 43792	0.0714286	0.0426176	1	ENSMUSG00000005360	Slc1a3
2	GO:0015294	MF	solute:cation symporter activity	2/ 136	109/ 43792	0.0183486	0.0454191	1	ENSMUSG00000005360;ENSMUSG00000025243	Slc1a3;Slc6a20b
3	GO:0008237	MF	metallopeptidase activity	3/ 136	255/ 43792	0.0117647	0.0455003	1	ENSMUSG00000005800;ENSMUSG00000024313;ENSMUSG00000056162	Mmp8;Mep1b;Cndp1
1	GO:0045028	MF	G protein-coupled purinergic nucleotide receptor activity	1/ 136	15/ 43792	0.0666667	0.0455918	1	ENSMUSG00000044359	P2ry4
1	GO:0072349	MF	modified amino acid transmembrane transporter activity	1/ 136	15/ 43792	0.0666667	0.0455918	1	ENSMUSG00000020334	Slc22a4
82	GO:0005488	MF	binding	82/ 136	22556/ 43792	0.0036354	0.0477403	1	ENSMUSG00000000125;ENSMUSG00000001661;ENSMUSG00000002289;ENSMUSG00000003123;ENSMUSG00000005360;ENSMUSG00000005800;ENSMUSG00000014543;ENSMUSG00000015568;ENSMUSG00000017344;ENSMUSG00000018387;ENSMUSG00000020334;ENSMUSG00000020609;ENSMUSG00000020963;ENSMUSG00000022376;ENSMUSG00000022555;ENSMUSG00000022602;ENSMUSG00000023019;ENSMUSG00000024313;ENSMUSG00000025091;ENSMUSG00000025479;ENSMUSG00000026586;…	Wnt3;Hoxc6;Angptl4;Lipe;Slc1a3;Mmp8;Klra17;Lpl;Vtn;Shroom1;Slc22a4;Apob;Tshr;Adcy8;Dgat1;Arc;Gpd1;Mep1b;Pnliprp2;Cyp2e1;Prrx1;Mtarc1;Fmo4;Slc27a2;Car3;Ptx3;Cyp2u1;Slc2a5;Cxcl1;Gsdme;Clec2e;Clec2h;Acsm5;Car5b;Nxf7;Cd209d;Hp;Rbp2;Marchf3;Rasd2;Stab2;Thrsp;Lpar3;Scd1;Lrg1;Il22ra1;Serpine1;Cdsn;Mrap;Pnpla3;P2ry4;Adra1b;Anxa13;Maf;Cndp1;Saa2;Lep;Btnl7-ps;Fabp4;Gm10132;Flnc;Saa1;Amy1;Ighv3-8;Cyp4v3;Alp…
1	GO:0016918	MF	retinal binding	1/ 136	16/ 43792	0.0625	0.0485568	1	ENSMUSG00000032454	Rbp2
1	GO:0005416	MF	amino acid:cation symporter activity	1/ 136	16/ 43792	0.0625	0.0485568	1	ENSMUSG00000005360	Slc1a3
1	GO:0015651	MF	quaternary ammonium group transmembrane transporter activity	1/ 136	16/ 43792	0.0625	0.0485568	1	ENSMUSG00000020334	Slc22a4
2	GO:0016712	MF	oxidoreductase activity, acting on paired donors, with incorporation or reduction of molecular oxygen, reduced flavin or flavoprotein as one donor, and incorporation of one atom of oxygen	2/ 136	115/ 43792	0.0173913	0.0499819	1	ENSMUSG00000025479;ENSMUSG00000027983	Cyp2e1;Cyp2u1

## Sheet: S4
Number	Pathway ID	Pathway description	Database	Ratio_in_study	Ratio_in_pop	Rich factor	Pvalue	Padjust	First Category	Second Category	Gene_ids		Gene_names
3	mmu04061	Viral protein interaction with cytokine and cytokine receptor	KEGG PATHWAY	3/ 18	92/ 15578	0.0326087	0.000152538	0.0132708	Environmental Information Processing	Signaling molecules and interaction	ENSMUSG00000094065|ENSMUSG00000029380|ENSMUSG00000037157		Ccl21d;Cxcl1;Il22ra1
3	mmu04062	Chemokine signaling pathway	KEGG PATHWAY	3/ 18	188/ 15578	0.0159574	0.00123505	0.0537246	Organismal Systems	Immune system	ENSMUSG00000094065|ENSMUSG00000022376|ENSMUSG00000029380		Ccl21d;Adcy8;Cxcl1
2	mmu04972	Pancreatic secretion	KEGG PATHWAY	2/ 18	110/ 15578	0.0181818	0.00702182	0.101816	Organismal Systems	Digestive system	ENSMUSG00000022376|ENSMUSG00000025091		Adcy8;Pnliprp2
2	mmu04610	Complement and coagulation cascades	KEGG PATHWAY	2/ 18	91/ 15578	0.021978	0.00485899	0.105683	Organismal Systems	Immune system	ENSMUSG00000037411|ENSMUSG00000017344		Serpine1;Vtn
2	mmu04064	NF-kappa B signaling pathway	KEGG PATHWAY	2/ 18	105/ 15578	0.0190476	0.00641704	0.111657	Environmental Information Processing	Signal transduction	ENSMUSG00000094065|ENSMUSG00000029380		Ccl21d;Cxcl1
3	mmu04060	Cytokine-cytokine receptor interaction	KEGG PATHWAY	3/ 18	288/ 15578	0.0104167	0.00415357	0.120453	Environmental Information Processing	Signaling molecules and interaction	ENSMUSG00000094065|ENSMUSG00000029380|ENSMUSG00000037157		Ccl21d;Cxcl1;Il22ra1
2	mmu04936	Alcoholic liver disease	KEGG PATHWAY	2/ 18	141/ 15578	0.0141844	0.0113188	0.123092	Human Diseases	Endocrine and metabolic disease	ENSMUSG00000037071|ENSMUSG00000029380		Scd1;Cxcl1
2	mmu04371	Apelin signaling pathway	KEGG PATHWAY	2/ 18	136/ 15578	0.0147059	0.0105634	0.131288	Environmental Information Processing	Signal transduction	ENSMUSG00000022376|ENSMUSG00000037411		Adcy8;Serpine1
1	mmu04750	Inflammatory mediator regulation of TRP channels	KEGG PATHWAY	1/ 18	126/ 15578	0.00793651	0.136069	0.207684	Organismal Systems	Sensory system	ENSMUSG00000022376		Adcy8
1	mmu04926	Relaxin signaling pathway	KEGG PATHWAY	1/ 18	129/ 15578	0.00775194	0.139085	0.208627	Organismal Systems	Endocrine system	ENSMUSG00000022376		Adcy8
1	mmu04935	Growth hormone synthesis, secretion and action	KEGG PATHWAY	1/ 18	115/ 15578	0.00869565	0.124925	0.209009	Organismal Systems	Endocrine system	ENSMUSG00000022376		Adcy8
1	mmu04114	Oocyte meiosis	KEGG PATHWAY	1/ 18	120/ 15578	0.00833333	0.130007	0.209456	Cellular Processes	Cell growth and death	ENSMUSG00000022376		Adcy8
1	mmu04611	Platelet activation	KEGG PATHWAY	1/ 18	125/ 15578	0.008	0.135061	0.209827	Organismal Systems	Immune system	ENSMUSG00000022376		Adcy8
1	mmu05150	Staphylococcus aureus infection	KEGG PATHWAY	1/ 18	118/ 15578	0.00847458	0.127978	0.210076	Human Diseases	Infectious disease: bacterial	ENSMUSG00000082211		Defa27
1	mmu04152	AMPK signaling pathway	KEGG PATHWAY	1/ 18	123/ 15578	0.00813008	0.133043	0.21045	Environmental Information Processing	Signal transduction	ENSMUSG00000037071		Scd1
1	mmu04915	Estrogen signaling pathway	KEGG PATHWAY	1/ 18	133/ 15578	0.0075188	0.14309	0.210998	Organismal Systems	Endocrine system	ENSMUSG00000022376		Adcy8
1	mmu00230	Purine metabolism	KEGG PATHWAY	1/ 18	133/ 15578	0.0075188	0.14309	0.210998	Metabolism	Nucleotide metabolism	ENSMUSG00000022376		Adcy8
1	mmu04261	Adrenergic signaling in cardiomyocytes	KEGG PATHWAY	1/ 18	148/ 15578	0.00675676	0.157955	0.211417	Organismal Systems	Circulatory system	ENSMUSG00000022376		Adcy8
1	mmu04072	Phospholipase D signaling pathway	KEGG PATHWAY	1/ 18	147/ 15578	0.00680272	0.156972	0.213384	Environmental Information Processing	Signal transduction	ENSMUSG00000022376		Adcy8
1	mmu04921	Oxytocin signaling pathway	KEGG PATHWAY	1/ 18	152/ 15578	0.00657895	0.161878	0.213385	Organismal Systems	Endocrine system	ENSMUSG00000022376		Adcy8
1	mmu04668	TNF signaling pathway	KEGG PATHWAY	1/ 18	113/ 15578	0.00884956	0.122884	0.213819	Environmental Information Processing	Signal transduction	ENSMUSG00000029380		Cxcl1
1	mmu04724	Glutamatergic synapse	KEGG PATHWAY	1/ 18	113/ 15578	0.00884956	0.122884	0.213819	Organismal Systems	Nervous system	ENSMUSG00000022376		Adcy8
2	mmu04621	NOD-like receptor signaling pathway	KEGG PATHWAY	2/ 18	201/ 15578	0.00995025	0.0221283	0.213906	Organismal Systems	Immune system	ENSMUSG00000029380|ENSMUSG00000082211		Cxcl1;Defa27
1	mmu04390	Hippo signaling pathway	KEGG PATHWAY	1/ 18	155/ 15578	0.00645161	0.164809	0.214005	Environmental Information Processing	Signal transduction	ENSMUSG00000037411		Serpine1
1	mmu05162	Measles	KEGG PATHWAY	1/ 18	145/ 15578	0.00689655	0.155002	0.21405	Human Diseases	Infectious disease: viral	ENSMUSG00000031495		Cd209d
1	mmu04723	Retrograde endocannabinoid signaling	KEGG PATHWAY	1/ 18	144/ 15578	0.00694444	0.154015	0.216118	Organismal Systems	Nervous system	ENSMUSG00000022376		Adcy8
1	mmu04270	Vascular smooth muscle contraction	KEGG PATHWAY	1/ 18	142/ 15578	0.00704225	0.152039	0.216842	Organismal Systems	Circulatory system	ENSMUSG00000022376		Adcy8
1	mmu04934	Cushing syndrome	KEGG PATHWAY	1/ 18	162/ 15578	0.00617284	0.171609	0.219559	Human Diseases	Endocrine and metabolic disease	ENSMUSG00000022376		Adcy8
1	mmu04928	Parathyroid hormone synthesis, secretion and action	KEGG PATHWAY	1/ 18	107/ 15578	0.00934579	0.116735	0.220782	Organismal Systems	Endocrine system	ENSMUSG00000022376		Adcy8
1	mmu04218	Cellular senescence	KEGG PATHWAY	1/ 18	174/ 15578	0.00574713	0.183146	0.221302	Cellular Processes	Cell growth and death	ENSMUSG00000037411		Serpine1
1	mmu04145	Phagosome	KEGG PATHWAY	1/ 18	169/ 15578	0.00591716	0.178358	0.221673	Cellular Processes	Transport and catabolism	ENSMUSG00000031495		Cd209d
1	mmu04974	Protein digestion and absorption	KEGG PATHWAY	1/ 18	105/ 15578	0.00952381	0.114677	0.221708	Organismal Systems	Digestive system	ENSMUSG00000024313		Mep1b
1	mmu04022	cGMP-PKG signaling pathway	KEGG PATHWAY	1/ 18	172/ 15578	0.00581395	0.181234	0.222075	Environmental Information Processing	Signal transduction	ENSMUSG00000022376		Adcy8
1	mmu04630	JAK-STAT signaling pathway	KEGG PATHWAY	1/ 18	167/ 15578	0.00598802	0.176435	0.222461	Environmental Information Processing	Signal transduction	ENSMUSG00000037157		Il22ra1
1	mmu05152	Tuberculosis	KEGG PATHWAY	1/ 18	179/ 15578	0.00558659	0.187908	0.223945	Human Diseases	Infectious disease: bacterial	ENSMUSG00000031495		Cd209d
1	mmu05146	Amoebiasis	KEGG PATHWAY	1/ 18	104/ 15578	0.00961539	0.113646	0.224708	Human Diseases	Infectious disease: parasitic	ENSMUSG00000029380		Cxcl1
1	mmu04625	C-type lectin receptor signaling pathway	KEGG PATHWAY	1/ 18	112/ 15578	0.00892857	0.121862	0.225575	Organismal Systems	Immune system	ENSMUSG00000031495		Cd209d
1	mmu04066	HIF-1 signaling pathway	KEGG PATHWAY	1/ 18	112/ 15578	0.00892857	0.121862	0.225575	Environmental Information Processing	Signal transduction	ENSMUSG00000037411		Serpine1
1	mmu04725	Cholinergic synapse	KEGG PATHWAY	1/ 18	112/ 15578	0.00892857	0.121862	0.225575	Organismal Systems	Nervous system	ENSMUSG00000022376		Adcy8
2	mmu05167	Kaposi sarcoma-associated herpesvirus infection	KEGG PATHWAY	2/ 18	219/ 15578	0.00913242	0.0259604	0.225855	Human Diseases	Infectious disease: viral	ENSMUSG00000030364|ENSMUSG00000029380		Clec2h;Cxcl1
1	mmu04925	Aldosterone synthesis and secretion	KEGG PATHWAY	1/ 18	103/ 15578	0.00970874	0.112613	0.227846	Organismal Systems	Endocrine system	ENSMUSG00000022376		Adcy8
1	mmu05142	Chagas disease	KEGG PATHWAY	1/ 18	102/ 15578	0.00980392	0.11158	0.23113	Human Diseases	Infectious disease: parasitic	ENSMUSG00000037411		Serpine1
1	mmu05205	Proteoglycans in cancer	KEGG PATHWAY	1/ 18	201/ 15578	0.00497512	0.208551	0.238737	Human Diseases	Cancer: overview	ENSMUSG00000017344		Vtn
1	mmu04933	AGE-RAGE signaling pathway in diabetic complications	KEGG PATHWAY	1/ 18	101/ 15578	0.00990099	0.110546	0.240437	Human Diseases	Endocrine and metabolic disease	ENSMUSG00000037411		Serpine1
1	mmu04916	Melanogenesis	KEGG PATHWAY	1/ 18	101/ 15578	0.00990099	0.110546	0.240437	Organismal Systems	Endocrine system	ENSMUSG00000022376		Adcy8
1	mmu05202	Transcriptional misregulation in cancer	KEGG PATHWAY	1/ 18	200/ 15578	0.005	0.207624	0.240844	Human Diseases	Cancer: overview	ENSMUSG00000082211		Defa27
1	mmu04510	Focal adhesion	KEGG PATHWAY	1/ 18	198/ 15578	0.00505051	0.205766	0.241914	Cellular Processes	Cellular community - eukaryotes	ENSMUSG00000017344		Vtn
1	mmu05207	Chemical carcinogenesis - receptor activation	KEGG PATHWAY	1/ 18	208/ 15578	0.00480769	0.215015	0.242939	Human Diseases	Cancer: overview	ENSMUSG00000022376		Adcy8
1	mmu04024	cAMP signaling pathway	KEGG PATHWAY	1/ 18	219/ 15578	0.00456621	0.225072	0.244766	Environmental Information Processing	Signal transduction	ENSMUSG00000022376		Adcy8
1	mmu05417	Lipid and atherosclerosis	KEGG PATHWAY	1/ 18	217/ 15578	0.0046083	0.223252	0.24586	Human Diseases	Cardiovascular disease	ENSMUSG00000029380		Cxcl1
1	mmu04015	Rap1 signaling pathway	KEGG PATHWAY	1/ 18	214/ 15578	0.0046729	0.220516	0.24596	Environmental Information Processing	Signal transduction	ENSMUSG00000022376		Adcy8
1	mmu04976	Bile secretion	KEGG PATHWAY	1/ 18	98/ 15578	0.0102041	0.107436	0.245971	Organismal Systems	Digestive system	ENSMUSG00000022376		Adcy8
1	mmu04713	Circadian entrainment	KEGG PATHWAY	1/ 18	98/ 15578	0.0102041	0.107436	0.245971	Organismal Systems	Environmental adaptation	ENSMUSG00000022376		Adcy8
1	mmu05414	Dilated cardiomyopathy	KEGG PATHWAY	1/ 18	93/ 15578	0.0107527	0.102229	0.247054	Human Diseases	Cardiovascular disease	ENSMUSG00000022376		Adcy8
1	mmu04657	IL-17 signaling pathway	KEGG PATHWAY	1/ 18	93/ 15578	0.0107527	0.102229	0.247054	Organismal Systems	Immune system	ENSMUSG00000029380		Cxcl1
1	mmu04714	Thermogenesis	KEGG PATHWAY	1/ 18	226/ 15578	0.00442478	0.231408	0.248549	Organismal Systems	Environmental adaptation	ENSMUSG00000022376		Adcy8
1	mmu05166	Human T-cell leukemia virus 1 infection	KEGG PATHWAY	1/ 18	241/ 15578	0.00414938	0.244821	0.25662	Human Diseases	Infectious disease: viral	ENSMUSG00000022376		Adcy8
1	mmu04020	Calcium signaling pathway	KEGG PATHWAY	1/ 18	239/ 15578	0.0041841	0.243046	0.257865	Environmental Information Processing	Signal transduction	ENSMUSG00000022376		Adcy8
1	mmu05163	Human cytomegalovirus infection	KEGG PATHWAY	1/ 18	249/ 15578	0.00401606	0.251884	0.26088	Human Diseases	Infectious disease: viral	ENSMUSG00000022376		Adcy8
1	mmu04742	Taste transduction	KEGG PATHWAY	1/ 18	92/ 15578	0.0108696	0.101184	0.275095	Organismal Systems	Sensory system	ENSMUSG00000022376		Adcy8
1	mmu01522	Endocrine resistance	KEGG PATHWAY	1/ 18	92/ 15578	0.0108696	0.101184	0.275095	Human Diseases	Drug resistance: antineoplastic	ENSMUSG00000022376		Adcy8
1	mmu04914	Progesterone-mediated oocyte maturation	KEGG PATHWAY	1/ 18	92/ 15578	0.0108696	0.101184	0.275095	Organismal Systems	Endocrine system	ENSMUSG00000022376		Adcy8
1	mmu04912	GnRH signaling pathway	KEGG PATHWAY	1/ 18	92/ 15578	0.0108696	0.101184	0.275095	Organismal Systems	Endocrine system	ENSMUSG00000022376		Adcy8
1	mmu05032	Morphine addiction	KEGG PATHWAY	1/ 18	91/ 15578	0.010989	0.100138	0.281034	Human Diseases	Substance dependence	ENSMUSG00000022376		Adcy8
1	mmu04211	Longevity regulating pathway	KEGG PATHWAY	1/ 18	89/ 15578	0.011236	0.0980432	0.29413	Organismal Systems	Aging	ENSMUSG00000022376		Adcy8
1	mmu03320	PPAR signaling pathway	KEGG PATHWAY	1/ 18	89/ 15578	0.011236	0.0980432	0.29413	Organismal Systems	Endocrine system	ENSMUSG00000037071		Scd1
1	mmu01040	Biosynthesis of unsaturated fatty acids	KEGG PATHWAY	1/ 18	33/ 15578	0.030303	0.0374719	0.296369	Metabolism	Lipid metabolism	ENSMUSG00000037071		Scd1
1	mmu04727	GABAergic synapse	KEGG PATHWAY	1/ 18	88/ 15578	0.0113636	0.0969939	0.301374	Organismal Systems	Nervous system	ENSMUSG00000022376		Adcy8
1	mmu04971	Gastric acid secretion	KEGG PATHWAY	1/ 18	75/ 15578	0.0133333	0.0832473	0.329205	Organismal Systems	Digestive system	ENSMUSG00000022376		Adcy8
1	mmu05323	Rheumatoid arthritis	KEGG PATHWAY	1/ 18	86/ 15578	0.0116279	0.0948918	0.330223	Human Diseases	Immune disease	ENSMUSG00000029380		Cxcl1
1	mmu04512	ECM-receptor interaction	KEGG PATHWAY	1/ 18	86/ 15578	0.0116279	0.0948918	0.330223	Environmental Information Processing	Signaling molecules and interaction	ENSMUSG00000017344		Vtn
1	mmu04911	Insulin secretion	KEGG PATHWAY	1/ 18	86/ 15578	0.0116279	0.0948918	0.330223	Organismal Systems	Endocrine system	ENSMUSG00000022376		Adcy8
1	mmu05165	Human papillomavirus infection	KEGG PATHWAY	1/ 18	345/ 15578	0.00289855	0.331917	0.339726	Human Diseases	Infectious disease: viral	ENSMUSG00000017344		Vtn
1	mmu04540	Gap junction	KEGG PATHWAY	1/ 18	85/ 15578	0.0117647	0.093839	0.340166	Cellular Processes	Cellular community - eukaryotes	ENSMUSG00000022376		Adcy8
1	mmu04918	Thyroid hormone synthesis	KEGG PATHWAY	1/ 18	74/ 15578	0.0135135	0.0821817	0.340467	Organismal Systems	Endocrine system	ENSMUSG00000022376		Adcy8
1	mmu04151	PI3K-Akt signaling pathway	KEGG PATHWAY	1/ 18	351/ 15578	0.002849	0.33664	0.340554	Environmental Information Processing	Signal transduction	ENSMUSG00000017344		Vtn
1	mmu04970	Salivary secretion	KEGG PATHWAY	1/ 18	83/ 15578	0.0120482	0.0917299	0.346979	Organismal Systems	Digestive system	ENSMUSG00000022376		Adcy8
1	mmu04975	Fat digestion and absorption	KEGG PATHWAY	1/ 18	43/ 15578	0.0232558	0.0485626	0.352079	Organismal Systems	Digestive system	ENSMUSG00000025091		Pnliprp2
1	mmu04720	Long-term potentiation	KEGG PATHWAY	1/ 18	66/ 15578	0.0151515	0.0736149	0.355805	Organismal Systems	Nervous system	ENSMUSG00000022376		Adcy8
1	mmu04913	Ovarian steroidogenesis	KEGG PATHWAY	1/ 18	63/ 15578	0.015873	0.0703829	0.360195	Organismal Systems	Endocrine system	ENSMUSG00000022376		Adcy8
1	mmu04927	Cortisol synthesis and secretion	KEGG PATHWAY	1/ 18	72/ 15578	0.0138889	0.080047	0.366531	Organismal Systems	Endocrine system	ENSMUSG00000022376		Adcy8
1	mmu04115	p53 signaling pathway	KEGG PATHWAY	1/ 18	72/ 15578	0.0138889	0.080047	0.366531	Cellular Processes	Cell growth and death	ENSMUSG00000037411		Serpine1
1	mmu00561	Glycerolipid metabolism	KEGG PATHWAY	1/ 18	62/ 15578	0.016129	0.0693032	0.376836	Metabolism	Lipid metabolism	ENSMUSG00000025091		Pnliprp2
1	mmu05134	Legionellosis	KEGG PATHWAY	1/ 18	61/ 15578	0.0163934	0.0682223	0.423953	Human Diseases	Infectious disease: bacterial	ENSMUSG00000029380		Cxcl1
1	mmu04213	Longevity regulating pathway - multiple species	KEGG PATHWAY	1/ 18	61/ 15578	0.0163934	0.0682223	0.423953	Organismal Systems	Aging	ENSMUSG00000022376		Adcy8
1	mmu04923	Regulation of lipolysis in adipocytes	KEGG PATHWAY	1/ 18	57/ 15578	0.0175439	0.0638869	0.427551	Organismal Systems	Endocrine system	ENSMUSG00000022376		Adcy8
1	mmu05200	Pathways in cancer	KEGG PATHWAY	1/ 18	541/ 15578	0.00184843	0.4709	0.4709	Human Diseases	Cancer: overview	ENSMUSG00000022376		Adcy8

## Sheet: S5
Number	GO ID	Term type	Description	Ratio_in_study	Ratio_in_pop	Rich factor	Pvalue	Padjust	Gene_ids	Gene_names
57	GO:0005615	CC	extracellular space	57/ 274	2078/ 43792	0.0274302	2.89932e-21	5.58408e-18	ENSMUSG00000000125;ENSMUSG00000002289;ENSMUSG00000002992;ENSMUSG00000005800;ENSMUSG00000012705;ENSMUSG00000015405;ENSMUSG00000017697;ENSMUSG00000018623;ENSMUSG00000020614;ENSMUSG00000020826;ENSMUSG00000021278;ENSMUSG00000022225;ENSMUSG00000023235;ENSMUSG00000024371;ENSMUSG00000024503;ENSMUSG00000025091;ENSMUSG00000027832;ENSMUSG00000028885;ENSMUSG00000029380;ENSMUSG00000029618;ENSMUSG00000029819;…	Wnt3;Angptl4;Apoc2;Mmp8;Retn;Ace2;Ada;Mmp7;Fam20a;Nos2;Amn;Cma1;Ccl25;C2;Spink1;Pnliprp2;Ptx3;Smpdl3b;Cxcl1;Ocm;Npy;Sval1;Reg3g;Hp;Tgfbi;Anpep;Orm1;Il36g;Mmp10;Saa2;Cxcl2;Pla2g2a;Cfi;Lep;Lyz1;Serpina1b;Reg3b;Gm8909;Saa1;Amy1;Defa28;Defa-ps18;Igkv12-98;Igkv4-50;Igkv8-21;Igkv6-13;Gm11127;Reg3a;Defa27;Igkv8-28;Igkv6-15;Igkv4-51;Igkv12-41;Defa-ps6;Igkv6-14;Igkv2-109;-
113	GO:0050896	BP	response to stimulus	113/ 274	7346/ 43792	0.0153825	8.56714e-22	1.2335e-17	ENSMUSG00000002289;ENSMUSG00000005268;ENSMUSG00000006567;ENSMUSG00000012705;ENSMUSG00000015627;ENSMUSG00000017697;ENSMUSG00000018623;ENSMUSG00000020407;ENSMUSG00000020447;ENSMUSG00000020614;ENSMUSG00000020826;ENSMUSG00000020838;ENSMUSG00000020963;ENSMUSG00000021565;ENSMUSG00000022126;ENSMUSG00000022376;ENSMUSG00000022878;ENSMUSG00000023019;ENSMUSG00000023132;ENSMUSG00000023235;ENSMUSG00000024087;…	Angptl4;Prlr;Atp7b;Retn;Gata5;Ada;Mmp7;Upp1;Npc1l1;Fam20a;Nos2;Slc6a4;Tshr;Slc6a19;Acod1;Adcy8;Adipoq;Gpd1;Gzma;Ccl25;Cyp1b1;Clps;Mep1b;C2;Pmaip1;Pnliprp2;Abcc2;Cyp2e1;Cps1;Cxcr2;Cubn;Card9;Car3;Mme;Ptx3;Mttp;Aldob;Pla2g2f;Smpdl3b;Slc34a2;Cxcl1;Ccr9;Ocm;Gsdme;Reg3g;Otc;Car5b;Adrb3;Ido1;Hp;Nnmt;Dpp4;Ubd;Thrsp;Scd1;Vnn1;Itln1;Orm1;Ltb4r2;Abcg5;Chil3;Trem1;Il36g;P2ry4;Slitrk6;Osr1;Suox;Fabp1;Saa2;Cx…
36	GO:0009617	BP	response to bacterium	36/ 274	769/ 43792	0.046814	7.78538e-21	5.6047e-17	ENSMUSG00000005268;ENSMUSG00000020614;ENSMUSG00000020826;ENSMUSG00000023132;ENSMUSG00000024225;ENSMUSG00000025091;ENSMUSG00000025479;ENSMUSG00000026726;ENSMUSG00000026928;ENSMUSG00000027559;ENSMUSG00000030017;ENSMUSG00000031373;ENSMUSG00000031722;ENSMUSG00000035686;ENSMUSG00000037071;ENSMUSG00000062515;ENSMUSG00000069515;ENSMUSG00000071356;ENSMUSG00000074115;ENSMUSG00000074264;ENSMUSG00000074434;…	Prlr;Fam20a;Nos2;Gzma;Clps;Pnliprp2;Cyp2e1;Cubn;Card9;Car3;Reg3g;Car5b;Hp;Thrsp;Scd1;Fabp4;Lyz1;Reg3b;Saa1;Amy1;Defa28;Defa-ps18;Ighv3-8;Defa27;Ighv2-3;Ighv1-56;Ighv1-59;Ighv5-9-1;Defa-ps6;Ighv1-20;Ighv1-58;Ighv1-19;Ighv1-5;Ighv1-63;Igkv6-14;Naip3-ps1
54	GO:0044419	BP	biological process involved in interspecies interaction between organisms	54/ 274	1925/ 43792	0.0280519	1.42237e-20	6.82642e-17	ENSMUSG00000005268;ENSMUSG00000015405;ENSMUSG00000020614;ENSMUSG00000020826;ENSMUSG00000023132;ENSMUSG00000024225;ENSMUSG00000024371;ENSMUSG00000025091;ENSMUSG00000025479;ENSMUSG00000026726;ENSMUSG00000026880;ENSMUSG00000026928;ENSMUSG00000027559;ENSMUSG00000027832;ENSMUSG00000028749;ENSMUSG00000028885;ENSMUSG00000029380;ENSMUSG00000029821;ENSMUSG00000030017;ENSMUSG00000031373;ENSMUSG00000031722;…	Prlr;Ace2;Fam20a;Nos2;Gzma;Clps;C2;Pnliprp2;Cyp2e1;Cubn;Stom;Card9;Car3;Ptx3;Pla2g2f;Smpdl3b;Cxcl1;Gsdme;Reg3g;Car5b;Hp;Thrsp;Scd1;Vnn1;Itln1;Trem1;Cxcl2;Cfi;Fabp4;Ifit1bl2;Duox2;Lyz1;Reg3b;Saa1;Amy1;Defa28;Defa-ps18;Ighv3-8;Reg3a;Defa27;Ighv2-3;Ighv1-56;Ighv1-59;Ighv5-9-1;Defa-ps6;Ighv1-20;Ighv1-58;Ighv1-19;Ighv1-5;Ighv1-63;Igkv6-14;Gm46223;Gm47404;Naip3-ps1
63	GO:0009605	BP	response to external stimulus	63/ 274	2786/ 43792	0.0226131	2.8744e-19	1.03464e-15	ENSMUSG00000002289;ENSMUSG00000005268;ENSMUSG00000017697;ENSMUSG00000018623;ENSMUSG00000020407;ENSMUSG00000020614;ENSMUSG00000020826;ENSMUSG00000020838;ENSMUSG00000021565;ENSMUSG00000023132;ENSMUSG00000024225;ENSMUSG00000024371;ENSMUSG00000025091;ENSMUSG00000025194;ENSMUSG00000025479;ENSMUSG00000025991;ENSMUSG00000026726;ENSMUSG00000026928;ENSMUSG00000027559;ENSMUSG00000027832;ENSMUSG00000028749;…	Angptl4;Prlr;Ada;Mmp7;Upp1;Fam20a;Nos2;Slc6a4;Slc6a19;Gzma;Clps;C2;Pnliprp2;Abcc2;Cyp2e1;Cps1;Cubn;Card9;Car3;Ptx3;Pla2g2f;Smpdl3b;Cxcl1;Gsdme;Reg3g;Otc;Car5b;Ido1;Hp;Thrsp;Scd1;Vnn1;Itln1;Abcg5;Trem1;Slitrk6;Suox;Cxcl2;Cfi;Fabp4;Ifit1bl2;Duox2;Lyz1;Reg3b;Saa1;Amy1;Defa28;Defa-ps18;Ighv3-8;Reg3a;Defa27;Ighv2-3;Ighv1-56;Ighv1-59;Ighv5-9-1;Defa-ps6;Ighv1-20;Ighv1-58;Ighv1-19;Ighv1-5;Ighv1-63;Igkv6-…
50	GO:0051707	BP	response to other organism	50/ 274	1781/ 43792	0.0280741	4.53507e-19	1.0935e-15	ENSMUSG00000005268;ENSMUSG00000020614;ENSMUSG00000020826;ENSMUSG00000023132;ENSMUSG00000024225;ENSMUSG00000024371;ENSMUSG00000025091;ENSMUSG00000025479;ENSMUSG00000026726;ENSMUSG00000026928;ENSMUSG00000027559;ENSMUSG00000027832;ENSMUSG00000028749;ENSMUSG00000028885;ENSMUSG00000029380;ENSMUSG00000029821;ENSMUSG00000030017;ENSMUSG00000031373;ENSMUSG00000031722;ENSMUSG00000035686;ENSMUSG00000037071;…	Prlr;Fam20a;Nos2;Gzma;Clps;C2;Pnliprp2;Cyp2e1;Cubn;Card9;Car3;Ptx3;Pla2g2f;Smpdl3b;Cxcl1;Gsdme;Reg3g;Car5b;Hp;Thrsp;Scd1;Vnn1;Itln1;Trem1;Cxcl2;Cfi;Fabp4;Ifit1bl2;Duox2;Lyz1;Reg3b;Saa1;Amy1;Defa28;Defa-ps18;Ighv3-8;Reg3a;Defa27;Ighv2-3;Ighv1-56;Ighv1-59;Ighv5-9-1;Defa-ps6;Ighv1-20;Ighv1-58;Ighv1-19;Ighv1-5;Ighv1-63;Igkv6-14;Naip3-ps1
58	GO:0002376	BP	immune system process	58/ 274	2397/ 43792	0.0241969	4.5569e-19	1.0935e-15	ENSMUSG00000017697;ENSMUSG00000020963;ENSMUSG00000022126;ENSMUSG00000023235;ENSMUSG00000024105;ENSMUSG00000024371;ENSMUSG00000024521;ENSMUSG00000026180;ENSMUSG00000026928;ENSMUSG00000027832;ENSMUSG00000028749;ENSMUSG00000028885;ENSMUSG00000029380;ENSMUSG00000029530;ENSMUSG00000030017;ENSMUSG00000031551;ENSMUSG00000031722;ENSMUSG00000035000;ENSMUSG00000035186;ENSMUSG00000037440;ENSMUSG00000042265;…	Ada;Tshr;Acod1;Ccl25;Themis3;C2;Pmaip1;Cxcr2;Card9;Ptx3;Pla2g2f;Smpdl3b;Cxcl1;Ccr9;Reg3g;Ido1;Hp;Dpp4;Ubd;Vnn1;Trem1;Il36g;Cxcl2;Cfi;Btnl7-ps;Itgad;Reg3b;Gm8909;Defa28;Defa-ps18;Igkv12-98;Igkv4-50;Igkv8-21;Igkv6-13;Ighv3-8;C7;Gm11127;Reg3a;Defa27;H2-Q3;Ighv2-3;Igkv8-28;Igkv6-15;Ighv1-56;Igkv4-51;Igkv12-41;Ighv1-59;Ighv5-9-1;Defa-ps6;Ighv1-20;Ighv1-58;Ighv1-19;Ighv1-5;Ighv1-63;Igkv6-14;Igkv2-109;N…
53	GO:0043207	BP	response to external biotic stimulus	53/ 274	2052/ 43792	0.0258285	1.24523e-18	2.56126e-15	ENSMUSG00000005268;ENSMUSG00000020614;ENSMUSG00000020826;ENSMUSG00000023132;ENSMUSG00000024225;ENSMUSG00000024371;ENSMUSG00000025091;ENSMUSG00000025194;ENSMUSG00000025479;ENSMUSG00000025991;ENSMUSG00000026726;ENSMUSG00000026928;ENSMUSG00000027559;ENSMUSG00000027832;ENSMUSG00000028749;ENSMUSG00000028885;ENSMUSG00000029380;ENSMUSG00000029821;ENSMUSG00000030017;ENSMUSG00000031373;ENSMUSG00000031551;…	Prlr;Fam20a;Nos2;Gzma;Clps;C2;Pnliprp2;Abcc2;Cyp2e1;Cps1;Cubn;Card9;Car3;Ptx3;Pla2g2f;Smpdl3b;Cxcl1;Gsdme;Reg3g;Car5b;Ido1;Hp;Thrsp;Scd1;Vnn1;Itln1;Trem1;Cxcl2;Cfi;Fabp4;Ifit1bl2;Duox2;Lyz1;Reg3b;Saa1;Amy1;Defa28;Defa-ps18;Ighv3-8;Reg3a;Defa27;Ighv2-3;Ighv1-56;Ighv1-59;Ighv5-9-1;Defa-ps6;Ighv1-20;Ighv1-58;Ighv1-19;Ighv1-5;Ighv1-63;Igkv6-14;Naip3-ps1
53	GO:0009607	BP	response to biotic stimulus	53/ 274	2080/ 43792	0.0254808	2.22931e-18	4.01219e-15	ENSMUSG00000005268;ENSMUSG00000020614;ENSMUSG00000020826;ENSMUSG00000023132;ENSMUSG00000024225;ENSMUSG00000024371;ENSMUSG00000025091;ENSMUSG00000025194;ENSMUSG00000025479;ENSMUSG00000025991;ENSMUSG00000026726;ENSMUSG00000026928;ENSMUSG00000027559;ENSMUSG00000027832;ENSMUSG00000028749;ENSMUSG00000028885;ENSMUSG00000029380;ENSMUSG00000029821;ENSMUSG00000030017;ENSMUSG00000031373;ENSMUSG00000031551;…	Prlr;Fam20a;Nos2;Gzma;Clps;C2;Pnliprp2;Abcc2;Cyp2e1;Cps1;Cubn;Card9;Car3;Ptx3;Pla2g2f;Smpdl3b;Cxcl1;Gsdme;Reg3g;Car5b;Ido1;Hp;Thrsp;Scd1;Vnn1;Itln1;Trem1;Cxcl2;Cfi;Fabp4;Ifit1bl2;Duox2;Lyz1;Reg3b;Saa1;Amy1;Defa28;Defa-ps18;Ighv3-8;Reg3a;Defa27;Ighv2-3;Ighv1-56;Ighv1-59;Ighv5-9-1;Defa-ps6;Ighv1-20;Ighv1-58;Ighv1-19;Ighv1-5;Ighv1-63;Igkv6-14;Naip3-ps1
49	GO:0006952	BP	defense response	49/ 274	1830/ 43792	0.026776	7.28142e-18	1.16487e-14	ENSMUSG00000020826;ENSMUSG00000022126;ENSMUSG00000022376;ENSMUSG00000023235;ENSMUSG00000024313;ENSMUSG00000024371;ENSMUSG00000025091;ENSMUSG00000026180;ENSMUSG00000026928;ENSMUSG00000027832;ENSMUSG00000028749;ENSMUSG00000028885;ENSMUSG00000029380;ENSMUSG00000030017;ENSMUSG00000031551;ENSMUSG00000031722;ENSMUSG00000035000;ENSMUSG00000037071;ENSMUSG00000037440;ENSMUSG00000039196;ENSMUSG00000040432;…	Nos2;Acod1;Adcy8;Ccl25;Mep1b;C2;Pnliprp2;Cxcr2;Card9;Ptx3;Pla2g2f;Smpdl3b;Cxcl1;Reg3g;Ido1;Hp;Dpp4;Scd1;Vnn1;Orm1;Ltb4r2;Chil3;Trem1;Il36g;Saa2;Cxcl2;Cfi;Ifit1bl2;Duox2;Lyz1;Serpina1b;Reg3b;Saa1;Defa28;Defa-ps18;Ighv3-8;Reg3a;Defa27;Ighv2-3;Ighv1-56;Ighv1-59;Ighv5-9-1;Defa-ps6;Ighv1-20;Ighv1-58;Ighv1-19;Ighv1-5;Ighv1-63;Naip3-ps1
40	GO:0006629	BP	lipid metabolic process	40/ 274	1327/ 43792	0.0301432	2.22272e-16	3.20027e-13	ENSMUSG00000002289;ENSMUSG00000002992;ENSMUSG00000020447;ENSMUSG00000021620;ENSMUSG00000022555;ENSMUSG00000023019;ENSMUSG00000023045;ENSMUSG00000024087;ENSMUSG00000024225;ENSMUSG00000024292;ENSMUSG00000025004;ENSMUSG00000025091;ENSMUSG00000025396;ENSMUSG00000025479;ENSMUSG00000025991;ENSMUSG00000026726;ENSMUSG00000028158;ENSMUSG00000028749;ENSMUSG00000028885;ENSMUSG00000029059;ENSMUSG00000030303;…	Angptl4;Apoc2;Npc1l1;Acot12;Dgat1;Gpd1;Soat2;Cyp1b1;Clps;Cyp4f14;Cyp2c40;Pnliprp2;Hsd17b6;Cyp2e1;Cps1;Cubn;Mttp;Pla2g2f;Smpdl3b;Prxl2b;Far2;Plin1;Bco1;Apoa1;Thrsp;Scd1;Rdh7;Pnpla3;Tmem86b;Agmo;Akr1b7;Mogat2;Adh6a;Abcd2;Pla2g2a;Fabp4;Saa1;Cyp2c68;Cyp4v3;Gal3st2
13	GO:0031526	CC	brush border membrane	13/ 274	71/ 43792	0.183099	7.11628e-16	6.85298e-13	ENSMUSG00000011034;ENSMUSG00000015405;ENSMUSG00000020447;ENSMUSG00000021278;ENSMUSG00000021565;ENSMUSG00000025194;ENSMUSG00000026726;ENSMUSG00000028024;ENSMUSG00000028158;ENSMUSG00000028427;ENSMUSG00000029188;ENSMUSG00000038209;ENSMUSG00000039062	Slc5a1;Ace2;Npc1l1;Amn;Slc6a19;Abcc2;Cubn;Enpep;Mttp;Aqp7;Slc34a2;Itln1;Anpep
44	GO:0006955	BP	immune response	44/ 274	1652/ 43792	0.0266344	5.29301e-16	6.92806e-13	ENSMUSG00000024371;ENSMUSG00000026180;ENSMUSG00000026928;ENSMUSG00000027832;ENSMUSG00000028749;ENSMUSG00000028885;ENSMUSG00000029380;ENSMUSG00000029530;ENSMUSG00000030017;ENSMUSG00000037440;ENSMUSG00000044103;ENSMUSG00000058427;ENSMUSG00000058952;ENSMUSG00000071356;ENSMUSG00000073402;ENSMUSG00000074434;ENSMUSG00000074436;ENSMUSG00000076526;ENSMUSG00000076562;ENSMUSG00000076586;ENSMUSG00000076594;…	C2;Cxcr2;Card9;Ptx3;Pla2g2f;Smpdl3b;Cxcl1;Ccr9;Reg3g;Vnn1;Il36g;Cxcl2;Cfi;Reg3b;Gm8909;Defa28;Defa-ps18;Igkv12-98;Igkv4-50;Igkv8-21;Igkv6-13;Ighv3-8;C7;Gm11127;Reg3a;Defa27;H2-Q3;Ighv2-3;Igkv8-28;Igkv6-15;Ighv1-56;Igkv4-51;Igkv12-41;Ighv1-59;Ighv5-9-1;Defa-ps6;Ighv1-20;Ighv1-58;Ighv1-19;Ighv1-5;Ighv1-63;Igkv6-14;Igkv2-109;Naip3-ps1
12	GO:0002526	BP	acute inflammatory response	12/ 274	75/ 43792	0.16	5.20418e-14	6.24414e-11	ENSMUSG00000026180;ENSMUSG00000029380;ENSMUSG00000030017;ENSMUSG00000031722;ENSMUSG00000037440;ENSMUSG00000039196;ENSMUSG00000042265;ENSMUSG00000057465;ENSMUSG00000071178;ENSMUSG00000071356;ENSMUSG00000074115;ENSMUSG00000079516	Cxcr2;Cxcl1;Reg3g;Hp;Vnn1;Orm1;Trem1;Saa2;Serpina1b;Reg3b;Saa1;Reg3a
23	GO:0006954	BP	inflammatory response	23/ 274	485/ 43792	0.0474227	8.45221e-14	9.36115e-11	ENSMUSG00000020826;ENSMUSG00000022376;ENSMUSG00000023235;ENSMUSG00000024313;ENSMUSG00000026180;ENSMUSG00000028885;ENSMUSG00000029380;ENSMUSG00000030017;ENSMUSG00000031551;ENSMUSG00000031722;ENSMUSG00000037440;ENSMUSG00000039196;ENSMUSG00000040432;ENSMUSG00000040809;ENSMUSG00000042265;ENSMUSG00000044103;ENSMUSG00000057465;ENSMUSG00000058427;ENSMUSG00000071178;ENSMUSG00000071356;ENSMUSG00000074115;…	Nos2;Adcy8;Ccl25;Mep1b;Cxcr2;Smpdl3b;Cxcl1;Reg3g;Ido1;Hp;Vnn1;Orm1;Ltb4r2;Chil3;Trem1;Il36g;Saa2;Cxcl2;Serpina1b;Reg3b;Saa1;Reg3a;Naip3-ps1
249	GO:0110165	CC	cellular anatomical entity	249/ 274	31991/ 43792	0.00778344	2.61323e-13	1.25827e-10	ENSMUSG00000000125;ENSMUSG00000000958;ENSMUSG00000001657;ENSMUSG00000002289;ENSMUSG00000002992;ENSMUSG00000003526;ENSMUSG00000005268;ENSMUSG00000005800;ENSMUSG00000006567;ENSMUSG00000009378;ENSMUSG00000011034;ENSMUSG00000012705;ENSMUSG00000015405;ENSMUSG00000015627;ENSMUSG00000017453;ENSMUSG00000017688;ENSMUSG00000017697;ENSMUSG00000018604;ENSMUSG00000018623;ENSMUSG00000019838;ENSMUSG00000020407;…	Wnt3;Slc7a7;Hoxc8;Angptl4;Apoc2;Prodh;Prlr;Mmp8;Atp7b;Slc16a12;Slc5a1;Retn;Ace2;Gata5;Pipox;Hnf4g;Ada;Tbx3;Mmp7;Slc16a10;Upp1;Npc1l1;Fam20a;Nos2;Slc6a4;Krt12;Tshr;Amn;Slc25a48;Slc28a3;Slc6a19;Acot12;Cma1;Adcy8;Dgat1;Adipoq;Gpd1;Soat2;Gzma;Ccl25;Slc26a6;Rhebl1;Cyp1b1;Themis3;Clps;Cyp4f14;Mep1b;C2;Myot;Spink1;Pmaip1;Cndp2;Ms4a10;Cst6;Slc1a1;Cyp2c40;Pnliprp2;Abcc2;Hsd17b6;Prap1;Cyp2e1;Slc15a1;Cps1;C…
65	GO:0006950	BP	response to stress	65/ 274	3943/ 43792	0.0164849	3.04475e-13	3.13131e-10	ENSMUSG00000002289;ENSMUSG00000017697;ENSMUSG00000020407;ENSMUSG00000020447;ENSMUSG00000020826;ENSMUSG00000020838;ENSMUSG00000022126;ENSMUSG00000022376;ENSMUSG00000023235;ENSMUSG00000024087;ENSMUSG00000024313;ENSMUSG00000024371;ENSMUSG00000024521;ENSMUSG00000025091;ENSMUSG00000025194;ENSMUSG00000025479;ENSMUSG00000025991;ENSMUSG00000026180;ENSMUSG00000026928;ENSMUSG00000027559;ENSMUSG00000027832;…	Angptl4;Ada;Upp1;Npc1l1;Nos2;Slc6a4;Acod1;Adcy8;Ccl25;Cyp1b1;Mep1b;C2;Pmaip1;Pnliprp2;Abcc2;Cyp2e1;Cps1;Cxcr2;Card9;Car3;Ptx3;Pla2g2f;Smpdl3b;Cxcl1;Ocm;Reg3g;Adrb3;Ido1;Hp;Dpp4;Scd1;Vnn1;Orm1;Ltb4r2;Chil3;Trem1;Il36g;Fabp1;Saa2;Cxcl2;Cfi;Mapk15;Ifit1bl2;Duox2;Lyz1;Serpina1b;Reg3b;Saa1;Defa28;Defa-ps18;Ighv3-8;Reg3a;Defa27;Ighv2-3;Ighv1-56;Ighv1-59;Ighv5-9-1;Defa-ps6;Ighv1-20;Ighv1-58;Ighv1-19;Igh…
22	GO:0042742	BP	defense response to bacterium	22/ 274	493/ 43792	0.0446247	9.97578e-13	9.57542e-10	ENSMUSG00000020826;ENSMUSG00000026928;ENSMUSG00000030017;ENSMUSG00000031722;ENSMUSG00000037071;ENSMUSG00000069515;ENSMUSG00000071356;ENSMUSG00000074434;ENSMUSG00000074436;ENSMUSG00000076674;ENSMUSG00000082211;ENSMUSG00000094164;ENSMUSG00000094862;ENSMUSG00000095197;ENSMUSG00000095210;ENSMUSG00000095328;ENSMUSG00000095761;ENSMUSG00000095889;ENSMUSG00000096410;ENSMUSG00000096499;ENSMUSG00000096672;…	Nos2;Card9;Reg3g;Hp;Scd1;Lyz1;Reg3b;Defa28;Defa-ps18;Ighv3-8;Defa27;Ighv2-3;Ighv1-56;Ighv1-59;Ighv5-9-1;Defa-ps6;Ighv1-20;Ighv1-58;Ighv1-19;Ighv1-5;Ighv1-63;Naip3-ps1
49	GO:0044281	BP	small molecule metabolic process	49/ 274	2523/ 43792	0.0194213	1.5355e-12	1.38176e-09	ENSMUSG00000003526;ENSMUSG00000017453;ENSMUSG00000017697;ENSMUSG00000020407;ENSMUSG00000020447;ENSMUSG00000020826;ENSMUSG00000021620;ENSMUSG00000022376;ENSMUSG00000022555;ENSMUSG00000023019;ENSMUSG00000023045;ENSMUSG00000024087;ENSMUSG00000024292;ENSMUSG00000025004;ENSMUSG00000025194;ENSMUSG00000025479;ENSMUSG00000025991;ENSMUSG00000026726;ENSMUSG00000027360;ENSMUSG00000027820;ENSMUSG00000027983;…	Prodh;Pipox;Ada;Upp1;Npc1l1;Nos2;Acot12;Adcy8;Dgat1;Gpd1;Soat2;Cyp1b1;Cyp4f14;Cyp2c40;Abcc2;Cyp2e1;Cps1;Cubn;Hdc;Mme;Cyp2u1;Mttp;Aldob;Prxl2b;Khk;Far2;Otc;Ido1;Bco1;Apoa1;Tkfc;Scd1;Vnn1;Rdh7;Pnpla3;Dao;Bhmt2;Tmem86b;Nags;Suox;Agmo;Mogat2;Adh6a;Abcd2;Fabp4;Saa1;Bhmt;Cyp2c68;Cyp4v3
22	GO:0009897	CC	external side of plasma membrane	22/ 274	576/ 43792	0.0381944	2.06856e-11	7.96811e-09	ENSMUSG00000005268;ENSMUSG00000017697;ENSMUSG00000026180;ENSMUSG00000028024;ENSMUSG00000029530;ENSMUSG00000039062;ENSMUSG00000061728;ENSMUSG00000073402;ENSMUSG00000076674;ENSMUSG00000076752;ENSMUSG00000076754;ENSMUSG00000079492;ENSMUSG00000094164;ENSMUSG00000094862;ENSMUSG00000095197;ENSMUSG00000095210;ENSMUSG00000095761;ENSMUSG00000095889;ENSMUSG00000096410;ENSMUSG00000096499;ENSMUSG00000096672;…	Prlr;Ada;Cxcr2;Enpep;Ccr9;Anpep;Btnl7-ps;Gm8909;Ighv3-8;Trgc2;Trgv2;Gm11127;Ighv2-3;Ighv1-56;Ighv1-59;Ighv5-9-1;Ighv1-20;Ighv1-58;Ighv1-19;Ighv1-5;Ighv1-63;-
29	GO:0044255	BP	cellular lipid metabolic process	29/ 274	1035/ 43792	0.0280193	2.27489e-11	1.9267e-08	ENSMUSG00000021620;ENSMUSG00000022555;ENSMUSG00000023019;ENSMUSG00000023045;ENSMUSG00000024087;ENSMUSG00000024292;ENSMUSG00000025004;ENSMUSG00000025091;ENSMUSG00000025479;ENSMUSG00000025991;ENSMUSG00000028158;ENSMUSG00000028749;ENSMUSG00000028885;ENSMUSG00000029059;ENSMUSG00000031845;ENSMUSG00000037071;ENSMUSG00000040134;ENSMUSG00000041653;ENSMUSG00000045282;ENSMUSG00000050103;ENSMUSG00000052131;…	Acot12;Dgat1;Gpd1;Soat2;Cyp1b1;Cyp4f14;Cyp2c40;Pnliprp2;Cyp2e1;Cps1;Mttp;Pla2g2f;Smpdl3b;Prxl2b;Bco1;Scd1;Rdh7;Pnpla3;Tmem86b;Agmo;Akr1b7;Mogat2;Adh6a;Abcd2;Pla2g2a;Fabp4;Cyp2c68;Cyp4v3;Gal3st2
23	GO:0098552	CC	side of membrane	23/ 274	681/ 43792	0.0337739	8.1715e-11	2.62305e-08	ENSMUSG00000005268;ENSMUSG00000017697;ENSMUSG00000026180;ENSMUSG00000028024;ENSMUSG00000029530;ENSMUSG00000039062;ENSMUSG00000061728;ENSMUSG00000073402;ENSMUSG00000076674;ENSMUSG00000076752;ENSMUSG00000076754;ENSMUSG00000079492;ENSMUSG00000094164;ENSMUSG00000094862;ENSMUSG00000095197;ENSMUSG00000095210;ENSMUSG00000095761;ENSMUSG00000095889;ENSMUSG00000096410;ENSMUSG00000096499;ENSMUSG00000096672;…	Prlr;Ada;Cxcr2;Enpep;Ccr9;Anpep;Btnl7-ps;Gm8909;Ighv3-8;Trgc2;Trgv2;Gm11127;Ighv2-3;Ighv1-56;Ighv1-59;Ighv5-9-1;Ighv1-20;Ighv1-58;Ighv1-19;Ighv1-5;Ighv1-63;Gm5739;-
10	GO:0098862	CC	cluster of actin-based cell projections	10/ 274	85/ 43792	0.117647	1.61584e-10	4.44587e-08	ENSMUSG00000023045;ENSMUSG00000025557;ENSMUSG00000026726;ENSMUSG00000027790;ENSMUSG00000027820;ENSMUSG00000028024;ENSMUSG00000029188;ENSMUSG00000031551;ENSMUSG00000032098;ENSMUSG00000109295	Soat2;Slc15a1;Cubn;Sis;Mme;Enpep;Slc34a2;Ido1;Treh;Gm5739
105	GO:0031224	CC	intrinsic component of membrane	105/ 274	9402/ 43792	0.0111678	1.91439e-10	4.60889e-08	ENSMUSG00000000958;ENSMUSG00000005268;ENSMUSG00000006567;ENSMUSG00000009378;ENSMUSG00000011034;ENSMUSG00000015405;ENSMUSG00000019838;ENSMUSG00000020447;ENSMUSG00000020838;ENSMUSG00000020963;ENSMUSG00000021278;ENSMUSG00000021509;ENSMUSG00000021553;ENSMUSG00000021565;ENSMUSG00000022376;ENSMUSG00000022555;ENSMUSG00000023045;ENSMUSG00000023259;ENSMUSG00000024313;ENSMUSG00000024731;ENSMUSG00000024935;…	Slc7a7;Prlr;Atp7b;Slc16a12;Slc5a1;Ace2;Slc16a10;Npc1l1;Slc6a4;Tshr;Amn;Slc25a48;Slc28a3;Slc6a19;Adcy8;Dgat1;Soat2;Slc26a6;Mep1b;Ms4a10;Slc1a1;Abcc2;Cyp2e1;Slc15a1;Cxcr2;Fmo4;Stom;Slc28a2;Duoxa2;Sis;Tm4sf4;Mme;Cyp2u1;Enpep;Aqp7;Smpdl3b;Slc34a2;Ccr9;Slc46a3;Clec2e;Fam234b;Far2;Ceacam18;Slc7a10;Slc5a11;Slc25a15;Adrb3;Vstm5;Treh;Dpp4;Slc51a;Myrf;Tm6sf2;Slc6a20a;Xpnpep2;Scd1;Vnn1;Slc43a2;Itln1;Anpep;M…
22	GO:0006959	BP	humoral immune response	22/ 274	612/ 43792	0.0359477	6.58539e-11	5.26758e-08	ENSMUSG00000024371;ENSMUSG00000029380;ENSMUSG00000030017;ENSMUSG00000058427;ENSMUSG00000058952;ENSMUSG00000071356;ENSMUSG00000074434;ENSMUSG00000074436;ENSMUSG00000076674;ENSMUSG00000079105;ENSMUSG00000079516;ENSMUSG00000082211;ENSMUSG00000094164;ENSMUSG00000094862;ENSMUSG00000095197;ENSMUSG00000095210;ENSMUSG00000095328;ENSMUSG00000095761;ENSMUSG00000095889;ENSMUSG00000096410;ENSMUSG00000096499;…	C2;Cxcl1;Reg3g;Cxcl2;Cfi;Reg3b;Defa28;Defa-ps18;Ighv3-8;C7;Reg3a;Defa27;Ighv2-3;Ighv1-56;Ighv1-59;Ighv5-9-1;Defa-ps6;Ighv1-20;Ighv1-58;Ighv1-19;Ighv1-5;Ighv1-63
8	GO:0006953	BP	acute-phase response	8/ 274	38/ 43792	0.210526	8.81399e-11	6.52184e-08	ENSMUSG00000030017;ENSMUSG00000031722;ENSMUSG00000039196;ENSMUSG00000057465;ENSMUSG00000071178;ENSMUSG00000071356;ENSMUSG00000074115;ENSMUSG00000079516	Reg3g;Hp;Orm1;Saa2;Serpina1b;Reg3b;Saa1;Reg3a
35	GO:0002682	BP	regulation of immune system process	35/ 274	1568/ 43792	0.0223214	9.05936e-11	6.52184e-08	ENSMUSG00000005800;ENSMUSG00000017697;ENSMUSG00000022126;ENSMUSG00000023235;ENSMUSG00000024105;ENSMUSG00000024371;ENSMUSG00000026180;ENSMUSG00000026928;ENSMUSG00000028749;ENSMUSG00000028885;ENSMUSG00000029380;ENSMUSG00000029865;ENSMUSG00000030017;ENSMUSG00000031551;ENSMUSG00000034371;ENSMUSG00000035000;ENSMUSG00000037440;ENSMUSG00000039196;ENSMUSG00000052229;ENSMUSG00000058952;ENSMUSG00000061728;…	Mmp8;Ada;Acod1;Ccl25;Themis3;C2;Cxcr2;Card9;Pla2g2f;Smpdl3b;Cxcl1;Sval1;Reg3g;Ido1;Tkfc;Dpp4;Vnn1;Orm1;Gpr17;Cfi;Btnl7-ps;Gm8909;Ighv3-8;C7;Gm11127;Ighv2-3;Ighv1-56;Ighv1-59;Ighv5-9-1;Ighv1-20;Ighv1-58;Ighv1-19;Ighv1-5;Ighv1-63;Gm5739
33	GO:0098542	BP	defense response to other organism	33/ 274	1422/ 43792	0.0232068	1.21927e-10	8.35957e-08	ENSMUSG00000020826;ENSMUSG00000024371;ENSMUSG00000026928;ENSMUSG00000027832;ENSMUSG00000028749;ENSMUSG00000028885;ENSMUSG00000029380;ENSMUSG00000030017;ENSMUSG00000031722;ENSMUSG00000037071;ENSMUSG00000037440;ENSMUSG00000042265;ENSMUSG00000058427;ENSMUSG00000058952;ENSMUSG00000067297;ENSMUSG00000069515;ENSMUSG00000071356;ENSMUSG00000074434;ENSMUSG00000074436;ENSMUSG00000076674;ENSMUSG00000079516;…	Nos2;C2;Card9;Ptx3;Pla2g2f;Smpdl3b;Cxcl1;Reg3g;Hp;Scd1;Vnn1;Trem1;Cxcl2;Cfi;Ifit1bl2;Lyz1;Reg3b;Defa28;Defa-ps18;Ighv3-8;Reg3a;Defa27;Ighv2-3;Ighv1-56;Ighv1-59;Ighv5-9-1;Defa-ps6;Ighv1-20;Ighv1-58;Ighv1-19;Ighv1-5;Ighv1-63;Naip3-ps1
27	GO:0050776	BP	regulation of immune response	27/ 274	977/ 43792	0.0276356	1.57021e-10	1.02763e-07	ENSMUSG00000017697;ENSMUSG00000022126;ENSMUSG00000024105;ENSMUSG00000024371;ENSMUSG00000026928;ENSMUSG00000028885;ENSMUSG00000030017;ENSMUSG00000031551;ENSMUSG00000034371;ENSMUSG00000035000;ENSMUSG00000052229;ENSMUSG00000058952;ENSMUSG00000061728;ENSMUSG00000073402;ENSMUSG00000076674;ENSMUSG00000079105;ENSMUSG00000079492;ENSMUSG00000094164;ENSMUSG00000094862;ENSMUSG00000095197;ENSMUSG00000095210;…	Ada;Acod1;Themis3;C2;Card9;Smpdl3b;Reg3g;Ido1;Tkfc;Dpp4;Gpr17;Cfi;Btnl7-ps;Gm8909;Ighv3-8;C7;Gm11127;Ighv2-3;Ighv1-56;Ighv1-59;Ighv5-9-1;Ighv1-20;Ighv1-58;Ighv1-19;Ighv1-5;Ighv1-63;Gm5739
45	GO:0048584	BP	positive regulation of response to stimulus	45/ 274	2504/ 43792	0.0179712	1.79841e-10	1.1258e-07	ENSMUSG00000000125;ENSMUSG00000005800;ENSMUSG00000015627;ENSMUSG00000017697;ENSMUSG00000022126;ENSMUSG00000023235;ENSMUSG00000024087;ENSMUSG00000024105;ENSMUSG00000024371;ENSMUSG00000024521;ENSMUSG00000026180;ENSMUSG00000026586;ENSMUSG00000026928;ENSMUSG00000029380;ENSMUSG00000029618;ENSMUSG00000029819;ENSMUSG00000029821;ENSMUSG00000030017;ENSMUSG00000031489;ENSMUSG00000031551;ENSMUSG00000035186;…	Wnt3;Mmp8;Gata5;Ada;Acod1;Ccl25;Cyp1b1;Themis3;C2;Pmaip1;Cxcr2;Prrx1;Card9;Cxcl1;Ocm;Npy;Gsdme;Reg3g;Adrb3;Ido1;Ubd;Mrap;Unc5cl;Gpr17;Pla2g2a;Cfi;Btnl7-ps;Fabp4;Duox2;Gm8909;Tnfaip8l3;Ighv3-8;C7;Gm11127;Reg3a;Ighv2-3;Ighv1-56;Ighv1-59;Ighv5-9-1;Ighv1-20;Ighv1-58;Ighv1-19;Ighv1-5;Ighv1-63;Naip3-ps1
14	GO:0015849	BP	organic acid transport	14/ 274	230/ 43792	0.0608696	2.69489e-10	1.56349e-07	ENSMUSG00000015405;ENSMUSG00000021565;ENSMUSG00000024935;ENSMUSG00000025194;ENSMUSG00000028749;ENSMUSG00000030495;ENSMUSG00000031482;ENSMUSG00000035699;ENSMUSG00000036814;ENSMUSG00000038178;ENSMUSG00000053862;ENSMUSG00000054422;ENSMUSG00000058908;ENSMUSG00000062515	Ace2;Slc6a19;Slc1a1;Abcc2;Pla2g2f;Slc7a10;Slc25a15;Slc51a;Slc6a20a;Slc43a2;Slc51b;Fabp1;Pla2g2a;Fabp4
9	GO:0005903	CC	brush border	9/ 274	73/ 43792	0.123288	8.81835e-10	1.88713e-07	ENSMUSG00000023045;ENSMUSG00000025557;ENSMUSG00000026726;ENSMUSG00000027790;ENSMUSG00000027820;ENSMUSG00000028024;ENSMUSG00000029188;ENSMUSG00000032098;ENSMUSG00000109295	Soat2;Slc15a1;Cubn;Sis;Mme;Enpep;Slc34a2;Treh;Gm5739
37	GO:1901700	BP	response to oxygen-containing compound	37/ 274	1824/ 43792	0.0202851	3.58833e-10	1.98711e-07	ENSMUSG00000012705;ENSMUSG00000017697;ENSMUSG00000020826;ENSMUSG00000020838;ENSMUSG00000020963;ENSMUSG00000022376;ENSMUSG00000022878;ENSMUSG00000023019;ENSMUSG00000024087;ENSMUSG00000025194;ENSMUSG00000025479;ENSMUSG00000025991;ENSMUSG00000026928;ENSMUSG00000027559;ENSMUSG00000028307;ENSMUSG00000029380;ENSMUSG00000030017;ENSMUSG00000031173;ENSMUSG00000031551;ENSMUSG00000031722;ENSMUSG00000037071;…	Retn;Ada;Nos2;Slc6a4;Tshr;Adcy8;Adipoq;Gpd1;Cyp1b1;Abcc2;Cyp2e1;Cps1;Card9;Car3;Aldob;Cxcl1;Reg3g;Otc;Ido1;Hp;Scd1;P2ry4;Osr1;Fabp1;Cxcl2;Mapk15;Nnat;Duox2;Serpina1b;Reg3b;Defa28;Defa-ps18;Reg3a;Defa27;Defa-ps6;Gm5739;Cbx3-ps8
13	GO:0046942	BP	carboxylic acid transport	13/ 274	198/ 43792	0.0656566	4.67458e-10	2.49276e-07	ENSMUSG00000009378;ENSMUSG00000015405;ENSMUSG00000020826;ENSMUSG00000024935;ENSMUSG00000025194;ENSMUSG00000028749;ENSMUSG00000030495;ENSMUSG00000031482;ENSMUSG00000035699;ENSMUSG00000036814;ENSMUSG00000038178;ENSMUSG00000053862;ENSMUSG00000058908	Slc16a12;Ace2;Nos2;Slc1a1;Abcc2;Pla2g2f;Slc7a10;Slc25a15;Slc51a;Slc6a20a;Slc43a2;Slc51b;Pla2g2a
15	GO:0006869	BP	lipid transport	15/ 274	291/ 43792	0.0515464	6.20766e-10	3.16104e-07	ENSMUSG00000002992;ENSMUSG00000020447;ENSMUSG00000020826;ENSMUSG00000023045;ENSMUSG00000025194;ENSMUSG00000028158;ENSMUSG00000028749;ENSMUSG00000032081;ENSMUSG00000035699;ENSMUSG00000040505;ENSMUSG00000053862;ENSMUSG00000054422;ENSMUSG00000058908;ENSMUSG00000062515;ENSMUSG00000074345	Apoc2;Npc1l1;Nos2;Soat2;Abcc2;Mttp;Pla2g2f;Apoc3;Slc51a;Abcg5;Slc51b;Fabp1;Pla2g2a;Fabp4;Tnfaip8l3
13	GO:0006956	BP	complement activation	13/ 274	210/ 43792	0.0619048	9.62193e-10	4.61788e-07	ENSMUSG00000024371;ENSMUSG00000058952;ENSMUSG00000076674;ENSMUSG00000079105;ENSMUSG00000094164;ENSMUSG00000094862;ENSMUSG00000095197;ENSMUSG00000095210;ENSMUSG00000095761;ENSMUSG00000095889;ENSMUSG00000096410;ENSMUSG00000096499;ENSMUSG00000096672	C2;Cfi;Ighv3-8;C7;Ighv2-3;Ighv1-56;Ighv1-59;Ighv5-9-1;Ighv1-20;Ighv1-58;Ighv1-19;Ighv1-5;Ighv1-63
26	GO:0002684	BP	positive regulation of immune system process	26/ 274	994/ 43792	0.0261569	1.10809e-09	5.14656e-07	ENSMUSG00000005800;ENSMUSG00000017697;ENSMUSG00000022126;ENSMUSG00000024105;ENSMUSG00000024371;ENSMUSG00000026180;ENSMUSG00000026928;ENSMUSG00000029380;ENSMUSG00000031551;ENSMUSG00000035000;ENSMUSG00000037440;ENSMUSG00000058952;ENSMUSG00000061728;ENSMUSG00000073402;ENSMUSG00000076674;ENSMUSG00000079105;ENSMUSG00000079492;ENSMUSG00000094164;ENSMUSG00000094862;ENSMUSG00000095197;ENSMUSG00000095210;…	Mmp8;Ada;Acod1;Themis3;C2;Cxcr2;Card9;Cxcl1;Ido1;Dpp4;Vnn1;Cfi;Btnl7-ps;Gm8909;Ighv3-8;C7;Gm11127;Ighv2-3;Ighv1-56;Ighv1-59;Ighv5-9-1;Ighv1-20;Ighv1-58;Ighv1-19;Ighv1-5;Ighv1-63
100	GO:0016021	CC	integral component of membrane	100/ 274	9186/ 43792	0.0108861	3.78956e-09	7.29869e-07	ENSMUSG00000000958;ENSMUSG00000005268;ENSMUSG00000006567;ENSMUSG00000009378;ENSMUSG00000011034;ENSMUSG00000015405;ENSMUSG00000019838;ENSMUSG00000020447;ENSMUSG00000020838;ENSMUSG00000020963;ENSMUSG00000021278;ENSMUSG00000021509;ENSMUSG00000021553;ENSMUSG00000021565;ENSMUSG00000022376;ENSMUSG00000022555;ENSMUSG00000023045;ENSMUSG00000023259;ENSMUSG00000024313;ENSMUSG00000024731;ENSMUSG00000024935;…	Slc7a7;Prlr;Atp7b;Slc16a12;Slc5a1;Ace2;Slc16a10;Npc1l1;Slc6a4;Tshr;Amn;Slc25a48;Slc28a3;Slc6a19;Adcy8;Dgat1;Soat2;Slc26a6;Mep1b;Ms4a10;Slc1a1;Abcc2;Slc15a1;Cxcr2;Fmo4;Stom;Slc28a2;Duoxa2;Sis;Tm4sf4;Mme;Cyp2u1;Enpep;Aqp7;Slc34a2;Ccr9;Slc46a3;Clec2e;Fam234b;Far2;Ceacam18;Slc7a10;Slc5a11;Slc25a15;Adrb3;Vstm5;Dpp4;Slc51a;Myrf;Tm6sf2;Slc6a20a;Scd1;Vnn1;Slc43a2;Anpep;Mfsd4b2;Mrap;Ltb4r2;Abcg5;Pnpla3;Sl…
21	GO:0050778	BP	positive regulation of immune response	21/ 274	662/ 43792	0.0317221	1.69783e-09	7.63917e-07	ENSMUSG00000017697;ENSMUSG00000022126;ENSMUSG00000024105;ENSMUSG00000024371;ENSMUSG00000026928;ENSMUSG00000031551;ENSMUSG00000058952;ENSMUSG00000061728;ENSMUSG00000073402;ENSMUSG00000076674;ENSMUSG00000079105;ENSMUSG00000079492;ENSMUSG00000094164;ENSMUSG00000094862;ENSMUSG00000095197;ENSMUSG00000095210;ENSMUSG00000095761;ENSMUSG00000095889;ENSMUSG00000096410;ENSMUSG00000096499;ENSMUSG00000096672	Ada;Acod1;Themis3;C2;Card9;Ido1;Cfi;Btnl7-ps;Gm8909;Ighv3-8;C7;Gm11127;Ighv2-3;Ighv1-56;Ighv1-59;Ighv5-9-1;Ighv1-20;Ighv1-58;Ighv1-19;Ighv1-5;Ighv1-63
87	GO:0048518	BP	positive regulation of biological process	87/ 274	7427/ 43792	0.011714	1.95124e-09	8.5133e-07	ENSMUSG00000000125;ENSMUSG00000002289;ENSMUSG00000002992;ENSMUSG00000005268;ENSMUSG00000005800;ENSMUSG00000012705;ENSMUSG00000015405;ENSMUSG00000015627;ENSMUSG00000017688;ENSMUSG00000017697;ENSMUSG00000018604;ENSMUSG00000020614;ENSMUSG00000020826;ENSMUSG00000020838;ENSMUSG00000020963;ENSMUSG00000022126;ENSMUSG00000022225;ENSMUSG00000022376;ENSMUSG00000022555;ENSMUSG00000023019;ENSMUSG00000023132;…	Wnt3;Angptl4;Apoc2;Prlr;Mmp8;Retn;Ace2;Gata5;Hnf4g;Ada;Tbx3;Fam20a;Nos2;Slc6a4;Tshr;Acod1;Cma1;Adcy8;Dgat1;Gpd1;Gzma;Ccl25;Cyp1b1;Themis3;C2;Pmaip1;Slc1a1;Cxcr2;Prrx1;Stom;Card9;Duoxa2;Mme;Ptx3;Cxcl1;Ocm;Npy;Gsdme;Reg3g;Adrb3;Ido1;Hp;Vstm5;Dpp4;Ubd;Myrf;Scd1;Vnn1;Itln1;Mrap;Unc5cl;Adig;Slitrk6;Osr1;Gpr17;Slc51b;Fabp1;Anxa13;Maf;Abcd2;Pla2g2a;Cfi;Lep;Btnl7-ps;Fabp4;Mapk15;Gm10184;Nnat;Duox2;Reg3b;…
16	GO:0010467	BP	gene expression	16/ 274	369/ 43792	0.0433604	2.01692e-09	8.54105e-07	ENSMUSG00000020826;ENSMUSG00000022225;ENSMUSG00000031551;ENSMUSG00000042265;ENSMUSG00000055435;ENSMUSG00000062515;ENSMUSG00000076526;ENSMUSG00000076562;ENSMUSG00000076586;ENSMUSG00000076594;ENSMUSG00000094356;ENSMUSG00000094797;ENSMUSG00000094993;ENSMUSG00000095007;ENSMUSG00000096844;ENSMUSG00000105606	Nos2;Cma1;Ido1;Trem1;Maf;Fabp4;Igkv12-98;Igkv4-50;Igkv8-21;Igkv6-13;Igkv8-28;Igkv6-15;Igkv4-51;Igkv12-41;Igkv6-14;Igkv2-109
10	GO:0015850	BP	organic hydroxy compound transport	10/ 274	111/ 43792	0.0900901	2.30782e-09	9.22998e-07	ENSMUSG00000002992;ENSMUSG00000020447;ENSMUSG00000020838;ENSMUSG00000023045;ENSMUSG00000025194;ENSMUSG00000028427;ENSMUSG00000035699;ENSMUSG00000040505;ENSMUSG00000053862;ENSMUSG00000063704	Apoc2;Npc1l1;Slc6a4;Soat2;Abcc2;Aqp7;Slc51a;Abcg5;Slc51b;Mapk15
34	GO:0005215	MF	transporter activity	34/ 274	1541/ 43792	0.0220636	2.33223e-10	1.05766e-06	ENSMUSG00000000958;ENSMUSG00000006567;ENSMUSG00000009378;ENSMUSG00000011034;ENSMUSG00000019838;ENSMUSG00000020447;ENSMUSG00000020838;ENSMUSG00000021509;ENSMUSG00000021553;ENSMUSG00000021565;ENSMUSG00000023259;ENSMUSG00000024935;ENSMUSG00000025194;ENSMUSG00000025557;ENSMUSG00000027219;ENSMUSG00000028158;ENSMUSG00000028427;ENSMUSG00000029188;ENSMUSG00000030495;ENSMUSG00000030769;ENSMUSG00000031482;…	Slc7a7;Atp7b;Slc16a12;Slc5a1;Slc16a10;Npc1l1;Slc6a4;Slc25a48;Slc28a3;Slc6a19;Slc26a6;Slc1a1;Abcc2;Slc15a1;Slc28a2;Mttp;Aqp7;Slc34a2;Slc7a10;Slc5a11;Slc25a15;Slc51a;Slc6a20a;Slc43a2;Mfsd4b2;Abcg5;Slc35f2;Slc51b;Fabp1;Abcd2;Fabp4;Clca4b;Tnfaip8l3;Mfsd4b2
39	GO:0071702	BP	organic substance transport	39/ 274	2152/ 43792	0.0181227	2.7491e-09	1.06977e-06	ENSMUSG00000002992;ENSMUSG00000009378;ENSMUSG00000015405;ENSMUSG00000017697;ENSMUSG00000020447;ENSMUSG00000020826;ENSMUSG00000020838;ENSMUSG00000021278;ENSMUSG00000021509;ENSMUSG00000021553;ENSMUSG00000021565;ENSMUSG00000022555;ENSMUSG00000023045;ENSMUSG00000024935;ENSMUSG00000025194;ENSMUSG00000025557;ENSMUSG00000026726;ENSMUSG00000027219;ENSMUSG00000027225;ENSMUSG00000028158;ENSMUSG00000028427;…	Apoc2;Slc16a12;Ace2;Ada;Npc1l1;Nos2;Slc6a4;Amn;Slc25a48;Slc28a3;Slc6a19;Dgat1;Soat2;Slc1a1;Abcc2;Slc15a1;Cubn;Slc28a2;Duoxa2;Mttp;Aqp7;Pla2g2f;Slc7a10;Nxf7;Slc25a15;Apoc3;Slc51a;Slc6a20a;Slc43a2;Abcg5;Slc51b;Fabp1;Pla2g2a;Fabp4;Mapk15;Gm10184;Tnfaip8l3;Gm20458;Gm5739
12	GO:0006958	BP	complement activation, classical pathway	12/ 274	191/ 43792	0.0628272	3.62738e-09	1.37439e-06	ENSMUSG00000024371;ENSMUSG00000058952;ENSMUSG00000076674;ENSMUSG00000094164;ENSMUSG00000094862;ENSMUSG00000095197;ENSMUSG00000095210;ENSMUSG00000095761;ENSMUSG00000095889;ENSMUSG00000096410;ENSMUSG00000096499;ENSMUSG00000096672	C2;Cfi;Ighv3-8;Ighv2-3;Ighv1-56;Ighv1-59;Ighv5-9-1;Ighv1-20;Ighv1-58;Ighv1-19;Ighv1-5;Ighv1-63
9	GO:0016597	MF	amino acid binding	9/ 274	73/ 43792	0.123288	8.81835e-10	1.4885e-06	ENSMUSG00000003526;ENSMUSG00000020826;ENSMUSG00000024935;ENSMUSG00000025991;ENSMUSG00000027360;ENSMUSG00000031173;ENSMUSG00000031551;ENSMUSG00000046814;ENSMUSG00000048217	Prodh;Nos2;Slc1a1;Cps1;Hdc;Otc;Ido1;Gchfr;Nags
37	GO:0005102	MF	signaling receptor binding	37/ 274	1924/ 43792	0.0192308	1.52671e-09	1.4885e-06	ENSMUSG00000000125;ENSMUSG00000012705;ENSMUSG00000017453;ENSMUSG00000020826;ENSMUSG00000021278;ENSMUSG00000022878;ENSMUSG00000023235;ENSMUSG00000029380;ENSMUSG00000029819;ENSMUSG00000031489;ENSMUSG00000032083;ENSMUSG00000035000;ENSMUSG00000035493;ENSMUSG00000039956;ENSMUSG00000042096;ENSMUSG00000044103;ENSMUSG00000052229;ENSMUSG00000057465;ENSMUSG00000058427;ENSMUSG00000059201;ENSMUSG00000061728;…	Wnt3;Retn;Pipox;Nos2;Amn;Adipoq;Ccl25;Cxcl1;Npy;Adrb3;Apoa1;Dpp4;Tgfbi;Mrap;Dao;Il36g;Gpr17;Saa2;Cxcl2;Lep;Btnl7-ps;Fabp4;Gm8909;Saa1;Ighv3-8;Gm11127;Mpp4;Ighv2-3;Ighv1-56;Ighv1-59;Ighv5-9-1;Ighv1-20;Ighv1-58;Ighv1-19;Ighv1-5;Ighv1-63;-
9	GO:0015370	MF	solute:sodium symporter activity	9/ 274	79/ 43792	0.113924	1.80934e-09	1.4885e-06	ENSMUSG00000011034;ENSMUSG00000020838;ENSMUSG00000021553;ENSMUSG00000021565;ENSMUSG00000024935;ENSMUSG00000027219;ENSMUSG00000029188;ENSMUSG00000030769;ENSMUSG00000036814	Slc5a1;Slc6a4;Slc28a3;Slc6a19;Slc1a1;Slc28a2;Slc34a2;Slc5a11;Slc6a20a
10	GO:0015294	MF	solute:cation symporter activity	10/ 274	109/ 43792	0.0917431	1.93005e-09	1.4885e-06	ENSMUSG00000011034;ENSMUSG00000020838;ENSMUSG00000021553;ENSMUSG00000021565;ENSMUSG00000024935;ENSMUSG00000025557;ENSMUSG00000027219;ENSMUSG00000029188;ENSMUSG00000030769;ENSMUSG00000036814	Slc5a1;Slc6a4;Slc28a3;Slc6a19;Slc1a1;Slc15a1;Slc28a2;Slc34a2;Slc5a11;Slc6a20a
11	GO:0046943	MF	carboxylic acid transmembrane transporter activity	11/ 274	146/ 43792	0.0753425	2.44272e-09	1.4885e-06	ENSMUSG00000000958;ENSMUSG00000009378;ENSMUSG00000019838;ENSMUSG00000021565;ENSMUSG00000024935;ENSMUSG00000030495;ENSMUSG00000031482;ENSMUSG00000035699;ENSMUSG00000036814;ENSMUSG00000038178;ENSMUSG00000053862	Slc7a7;Slc16a12;Slc16a10;Slc6a19;Slc1a1;Slc7a10;Slc25a15;Slc51a;Slc6a20a;Slc43a2;Slc51b
25	GO:0008233	MF	peptidase activity	25/ 274	961/ 43792	0.0260146	2.62518e-09	1.4885e-06	ENSMUSG00000005800;ENSMUSG00000015405;ENSMUSG00000018623;ENSMUSG00000022225;ENSMUSG00000023132;ENSMUSG00000024313;ENSMUSG00000024371;ENSMUSG00000024644;ENSMUSG00000025991;ENSMUSG00000027820;ENSMUSG00000028024;ENSMUSG00000029865;ENSMUSG00000031722;ENSMUSG00000033825;ENSMUSG00000035000;ENSMUSG00000036098;ENSMUSG00000037005;ENSMUSG00000039062;ENSMUSG00000043592;ENSMUSG00000047562;ENSMUSG00000056162;…	Mmp8;Ace2;Mmp7;Cma1;Gzma;Mep1b;C2;Cndp2;Cps1;Mme;Enpep;Sval1;Hp;Tpsb2;Dpp4;Myrf;Xpnpep2;Anpep;Unc5cl;Mmp10;Cndp1;Cfi;Pepd;Gm46223;Gm47404
11	GO:0005342	MF	organic acid transmembrane transporter activity	11/ 274	147/ 43792	0.0748299	2.6258e-09	1.4885e-06	ENSMUSG00000000958;ENSMUSG00000009378;ENSMUSG00000019838;ENSMUSG00000021565;ENSMUSG00000024935;ENSMUSG00000030495;ENSMUSG00000031482;ENSMUSG00000035699;ENSMUSG00000036814;ENSMUSG00000038178;ENSMUSG00000053862	Slc7a7;Slc16a12;Slc16a10;Slc6a19;Slc1a1;Slc7a10;Slc25a15;Slc51a;Slc6a20a;Slc43a2;Slc51b
58	GO:0042221	BP	response to chemical	58/ 274	4120/ 43792	0.0140777	4.10232e-09	1.51449e-06	ENSMUSG00000006567;ENSMUSG00000012705;ENSMUSG00000015627;ENSMUSG00000017697;ENSMUSG00000020447;ENSMUSG00000020826;ENSMUSG00000020838;ENSMUSG00000020963;ENSMUSG00000021565;ENSMUSG00000022376;ENSMUSG00000022878;ENSMUSG00000023019;ENSMUSG00000023235;ENSMUSG00000024087;ENSMUSG00000024225;ENSMUSG00000024371;ENSMUSG00000025194;ENSMUSG00000025479;ENSMUSG00000025991;ENSMUSG00000026726;ENSMUSG00000026928;…	Atp7b;Retn;Gata5;Ada;Npc1l1;Nos2;Slc6a4;Tshr;Slc6a19;Adcy8;Adipoq;Gpd1;Ccl25;Cyp1b1;Clps;C2;Abcc2;Cyp2e1;Cps1;Cubn;Card9;Car3;Mme;Mttp;Aldob;Slc34a2;Cxcl1;Gsdme;Reg3g;Otc;Adrb3;Ido1;Hp;Nnmt;Ubd;Scd1;Abcg5;P2ry4;Osr1;Suox;Fabp1;Saa2;Cxcl2;Fabp4;Mapk15;Ifit1bl2;Nnat;Duox2;Serpina1b;Reg3b;Defa28;Defa-ps18;Reg3a;Defa27;Defa-ps6;Gm5739;Cbx3-ps8;Naip3-ps1
18	GO:1901615	BP	organic hydroxy compound metabolic process	18/ 274	517/ 43792	0.0348162	6.15409e-09	2.16114e-06	ENSMUSG00000020447;ENSMUSG00000023019;ENSMUSG00000023045;ENSMUSG00000024087;ENSMUSG00000025479;ENSMUSG00000026726;ENSMUSG00000027360;ENSMUSG00000028158;ENSMUSG00000031845;ENSMUSG00000032083;ENSMUSG00000034371;ENSMUSG00000040134;ENSMUSG00000042096;ENSMUSG00000052396;ENSMUSG00000053054;ENSMUSG00000068452;ENSMUSG00000074115;ENSMUSG00000091387	Npc1l1;Gpd1;Soat2;Cyp1b1;Cyp2e1;Cubn;Hdc;Mttp;Bco1;Apoa1;Tkfc;Rdh7;Dao;Mogat2;Adh6a;Duox2;Saa1;Gcnt4
11	GO:0015293	MF	symporter activity	11/ 274	159/ 43792	0.0691824	6.00205e-09	3.02436e-06	ENSMUSG00000009378;ENSMUSG00000011034;ENSMUSG00000020838;ENSMUSG00000021553;ENSMUSG00000021565;ENSMUSG00000024935;ENSMUSG00000025557;ENSMUSG00000027219;ENSMUSG00000029188;ENSMUSG00000030769;ENSMUSG00000036814	Slc16a12;Slc5a1;Slc6a4;Slc28a3;Slc6a19;Slc1a1;Slc15a1;Slc28a2;Slc34a2;Slc5a11;Slc6a20a
15	GO:0006820	BP	anion transport	15/ 274	361/ 43792	0.0415512	1.14692e-08	3.92696e-06	ENSMUSG00000009378;ENSMUSG00000015405;ENSMUSG00000020826;ENSMUSG00000024935;ENSMUSG00000025194;ENSMUSG00000028749;ENSMUSG00000029188;ENSMUSG00000030495;ENSMUSG00000031482;ENSMUSG00000035699;ENSMUSG00000036814;ENSMUSG00000038178;ENSMUSG00000044359;ENSMUSG00000053862;ENSMUSG00000058908	Slc16a12;Ace2;Nos2;Slc1a1;Abcc2;Pla2g2f;Slc34a2;Slc7a10;Slc25a15;Slc51a;Slc6a20a;Slc43a2;P2ry4;Slc51b;Pla2g2a
22	GO:0045087	BP	innate immune response	22/ 274	811/ 43792	0.027127	1.1728e-08	3.92696e-06	ENSMUSG00000024371;ENSMUSG00000026928;ENSMUSG00000027832;ENSMUSG00000028749;ENSMUSG00000028885;ENSMUSG00000037440;ENSMUSG00000058952;ENSMUSG00000074434;ENSMUSG00000074436;ENSMUSG00000076674;ENSMUSG00000082211;ENSMUSG00000094164;ENSMUSG00000094862;ENSMUSG00000095197;ENSMUSG00000095210;ENSMUSG00000095328;ENSMUSG00000095761;ENSMUSG00000095889;ENSMUSG00000096410;ENSMUSG00000096499;ENSMUSG00000096672;…	C2;Card9;Ptx3;Pla2g2f;Smpdl3b;Vnn1;Cfi;Defa28;Defa-ps18;Ighv3-8;Defa27;Ighv2-3;Ighv1-56;Ighv1-59;Ighv5-9-1;Defa-ps6;Ighv1-20;Ighv1-58;Ighv1-19;Ighv1-5;Ighv1-63;Naip3-ps1
13	GO:0003823	MF	antigen binding	13/ 274	254/ 43792	0.0511811	9.5586e-09	3.94075e-06	ENSMUSG00000073402;ENSMUSG00000076674;ENSMUSG00000079492;ENSMUSG00000094164;ENSMUSG00000094862;ENSMUSG00000095197;ENSMUSG00000095210;ENSMUSG00000095761;ENSMUSG00000095889;ENSMUSG00000096410;ENSMUSG00000096499;ENSMUSG00000096672;ENSMUSG00000121510	Gm8909;Ighv3-8;Gm11127;Ighv2-3;Ighv1-56;Ighv1-59;Ighv5-9-1;Ighv1-20;Ighv1-58;Ighv1-19;Ighv1-5;Ighv1-63;-
13	GO:0015711	BP	organic anion transport	13/ 274	260/ 43792	0.05	1.26171e-08	4.12867e-06	ENSMUSG00000009378;ENSMUSG00000015405;ENSMUSG00000020826;ENSMUSG00000024935;ENSMUSG00000025194;ENSMUSG00000028749;ENSMUSG00000030495;ENSMUSG00000031482;ENSMUSG00000035699;ENSMUSG00000036814;ENSMUSG00000038178;ENSMUSG00000053862;ENSMUSG00000058908	Slc16a12;Ace2;Nos2;Slc1a1;Abcc2;Pla2g2f;Slc7a10;Slc25a15;Slc51a;Slc6a20a;Slc43a2;Slc51b;Pla2g2a
27	GO:0098590	CC	plasma membrane region	27/ 274	1256/ 43792	0.0214968	3.20568e-08	5.34414e-06	ENSMUSG00000000958;ENSMUSG00000006567;ENSMUSG00000011034;ENSMUSG00000015405;ENSMUSG00000019838;ENSMUSG00000020447;ENSMUSG00000020963;ENSMUSG00000021278;ENSMUSG00000021565;ENSMUSG00000022376;ENSMUSG00000024935;ENSMUSG00000025194;ENSMUSG00000026726;ENSMUSG00000028024;ENSMUSG00000028158;ENSMUSG00000028427;ENSMUSG00000029188;ENSMUSG00000035000;ENSMUSG00000035699;ENSMUSG00000036814;ENSMUSG00000038209;…	Slc7a7;Atp7b;Slc5a1;Ace2;Slc16a10;Npc1l1;Tshr;Amn;Slc6a19;Adcy8;Slc1a1;Abcc2;Cubn;Enpep;Mttp;Aqp7;Slc34a2;Dpp4;Slc51a;Slc6a20a;Itln1;Anpep;Abcg5;P2ry4;Slc51b;Mpp4;Gm5739
14	GO:0031253	CC	cell projection membrane	14/ 274	336/ 43792	0.0416667	3.43314e-08	5.34414e-06	ENSMUSG00000011034;ENSMUSG00000015405;ENSMUSG00000020447;ENSMUSG00000021278;ENSMUSG00000021565;ENSMUSG00000025194;ENSMUSG00000026726;ENSMUSG00000028024;ENSMUSG00000028158;ENSMUSG00000028427;ENSMUSG00000029188;ENSMUSG00000035000;ENSMUSG00000038209;ENSMUSG00000039062	Slc5a1;Ace2;Npc1l1;Amn;Slc6a19;Abcc2;Cubn;Enpep;Mttp;Aqp7;Slc34a2;Dpp4;Itln1;Anpep
11	GO:0019814	CC	immunoglobulin complex	11/ 274	189/ 43792	0.0582011	3.60716e-08	5.34414e-06	ENSMUSG00000076674;ENSMUSG00000094164;ENSMUSG00000094862;ENSMUSG00000095007;ENSMUSG00000095197;ENSMUSG00000095210;ENSMUSG00000095761;ENSMUSG00000095889;ENSMUSG00000096410;ENSMUSG00000096499;ENSMUSG00000096672	Ighv3-8;Ighv2-3;Ighv1-56;Igkv12-41;Ighv1-59;Ighv5-9-1;Ighv1-20;Ighv1-58;Ighv1-19;Ighv1-5;Ighv1-63
11	GO:0002440	BP	production of molecular mediator of immune response	11/ 274	178/ 43792	0.0617978	1.94477e-08	6.22242e-06	ENSMUSG00000042265;ENSMUSG00000076526;ENSMUSG00000076562;ENSMUSG00000076586;ENSMUSG00000076594;ENSMUSG00000094356;ENSMUSG00000094797;ENSMUSG00000094993;ENSMUSG00000095007;ENSMUSG00000096844;ENSMUSG00000105606	Trem1;Igkv12-98;Igkv4-50;Igkv8-21;Igkv6-13;Igkv8-28;Igkv6-15;Igkv4-51;Igkv12-41;Igkv6-14;Igkv2-109
13	GO:0015291	MF	secondary active transmembrane transporter activity	13/ 274	268/ 43792	0.0485075	1.8065e-08	6.3019e-06	ENSMUSG00000009378;ENSMUSG00000011034;ENSMUSG00000019838;ENSMUSG00000020838;ENSMUSG00000021553;ENSMUSG00000021565;ENSMUSG00000023259;ENSMUSG00000024935;ENSMUSG00000025557;ENSMUSG00000027219;ENSMUSG00000029188;ENSMUSG00000030769;ENSMUSG00000036814	Slc16a12;Slc5a1;Slc16a10;Slc6a4;Slc28a3;Slc6a19;Slc26a6;Slc1a1;Slc15a1;Slc28a2;Slc34a2;Slc5a11;Slc6a20a
30	GO:0006082	BP	organic acid metabolic process	30/ 274	1489/ 43792	0.0201478	2.2278e-08	6.97301e-06	ENSMUSG00000003526;ENSMUSG00000017453;ENSMUSG00000020826;ENSMUSG00000021620;ENSMUSG00000024087;ENSMUSG00000024292;ENSMUSG00000025004;ENSMUSG00000025194;ENSMUSG00000025479;ENSMUSG00000025991;ENSMUSG00000027360;ENSMUSG00000027983;ENSMUSG00000028307;ENSMUSG00000029059;ENSMUSG00000031173;ENSMUSG00000031551;ENSMUSG00000034371;ENSMUSG00000037071;ENSMUSG00000037440;ENSMUSG00000041653;ENSMUSG00000042096;…	Prodh;Pipox;Nos2;Acot12;Cyp1b1;Cyp4f14;Cyp2c40;Abcc2;Cyp2e1;Cps1;Hdc;Cyp2u1;Aldob;Prxl2b;Otc;Ido1;Tkfc;Scd1;Vnn1;Pnpla3;Dao;Bhmt2;Nags;Suox;Adh6a;Abcd2;Fabp4;Bhmt;Cyp2c68;Cyp4v3
8	GO:0015171	MF	amino acid transmembrane transporter activity	8/ 274	76/ 43792	0.105263	2.76777e-08	8.5119e-06	ENSMUSG00000000958;ENSMUSG00000019838;ENSMUSG00000021565;ENSMUSG00000024935;ENSMUSG00000030495;ENSMUSG00000031482;ENSMUSG00000036814;ENSMUSG00000038178	Slc7a7;Slc16a10;Slc6a19;Slc1a1;Slc7a10;Slc25a15;Slc6a20a;Slc43a2
29	GO:0022857	MF	transmembrane transporter activity	29/ 274	1424/ 43792	0.0203652	3.0903e-08	8.75906e-06	ENSMUSG00000000958;ENSMUSG00000006567;ENSMUSG00000009378;ENSMUSG00000011034;ENSMUSG00000019838;ENSMUSG00000020838;ENSMUSG00000021509;ENSMUSG00000021553;ENSMUSG00000021565;ENSMUSG00000023259;ENSMUSG00000024935;ENSMUSG00000025194;ENSMUSG00000025557;ENSMUSG00000027219;ENSMUSG00000028427;ENSMUSG00000029188;ENSMUSG00000030495;ENSMUSG00000030769;ENSMUSG00000031482;ENSMUSG00000035699;ENSMUSG00000036814;…	Slc7a7;Atp7b;Slc16a12;Slc5a1;Slc16a10;Slc6a4;Slc25a48;Slc28a3;Slc6a19;Slc26a6;Slc1a1;Abcc2;Slc15a1;Slc28a2;Aqp7;Slc34a2;Slc7a10;Slc5a11;Slc25a15;Slc51a;Slc6a20a;Slc43a2;Mfsd4b2;Abcg5;Slc35f2;Slc51b;Abcd2;Clca4b;Mfsd4b2
10	GO:0042571	CC	immunoglobulin complex, circulating	10/ 274	162/ 43792	0.0617284	8.75075e-08	1.20385e-05	ENSMUSG00000076674;ENSMUSG00000094164;ENSMUSG00000094862;ENSMUSG00000095197;ENSMUSG00000095210;ENSMUSG00000095761;ENSMUSG00000095889;ENSMUSG00000096410;ENSMUSG00000096499;ENSMUSG00000096672	Ighv3-8;Ighv2-3;Ighv1-56;Ighv1-59;Ighv5-9-1;Ighv1-20;Ighv1-58;Ighv1-19;Ighv1-5;Ighv1-63
17	GO:0022804	MF	active transmembrane transporter activity	17/ 274	524/ 43792	0.0324427	4.54959e-08	1.21367e-05	ENSMUSG00000006567;ENSMUSG00000009378;ENSMUSG00000011034;ENSMUSG00000019838;ENSMUSG00000020838;ENSMUSG00000021553;ENSMUSG00000021565;ENSMUSG00000023259;ENSMUSG00000024935;ENSMUSG00000025194;ENSMUSG00000025557;ENSMUSG00000027219;ENSMUSG00000029188;ENSMUSG00000030769;ENSMUSG00000036814;ENSMUSG00000040505;ENSMUSG00000055782	Atp7b;Slc16a12;Slc5a1;Slc16a10;Slc6a4;Slc28a3;Slc6a19;Slc26a6;Slc1a1;Abcc2;Slc15a1;Slc28a2;Slc34a2;Slc5a11;Slc6a20a;Abcg5;Abcd2
9	GO:0008238	MF	exopeptidase activity	9/ 274	115/ 43792	0.0782609	5.08174e-08	1.24237e-05	ENSMUSG00000015405;ENSMUSG00000024644;ENSMUSG00000027820;ENSMUSG00000028024;ENSMUSG00000035000;ENSMUSG00000037005;ENSMUSG00000039062;ENSMUSG00000056162;ENSMUSG00000063931	Ace2;Cndp2;Mme;Enpep;Dpp4;Xpnpep2;Anpep;Cndp1;Pepd
24	GO:0042803	MF	protein homodimerization activity	24/ 274	1039/ 43792	0.0230991	5.20508e-08	1.24237e-05	ENSMUSG00000002992;ENSMUSG00000020826;ENSMUSG00000020838;ENSMUSG00000021620;ENSMUSG00000022376;ENSMUSG00000022878;ENSMUSG00000023019;ENSMUSG00000023132;ENSMUSG00000026726;ENSMUSG00000026880;ENSMUSG00000026928;ENSMUSG00000027360;ENSMUSG00000027820;ENSMUSG00000029618;ENSMUSG00000031489;ENSMUSG00000031722;ENSMUSG00000035000;ENSMUSG00000035686;ENSMUSG00000035699;ENSMUSG00000055435;ENSMUSG00000055782;…	Apoc2;Nos2;Slc6a4;Acot12;Adcy8;Adipoq;Gpd1;Gzma;Cubn;Stom;Card9;Hdc;Mme;Ocm;Adrb3;Hp;Dpp4;Thrsp;Slc51a;Maf;Abcd2;Defa-ps18;Defa-ps6;-
41	GO:0009056	BP	catabolic process	41/ 274	2584/ 43792	0.0158669	4.3136e-08	1.26749e-05	ENSMUSG00000002992;ENSMUSG00000003526;ENSMUSG00000005800;ENSMUSG00000017453;ENSMUSG00000017697;ENSMUSG00000020407;ENSMUSG00000020826;ENSMUSG00000023019;ENSMUSG00000024087;ENSMUSG00000024225;ENSMUSG00000025004;ENSMUSG00000025091;ENSMUSG00000025479;ENSMUSG00000025991;ENSMUSG00000026692;ENSMUSG00000026726;ENSMUSG00000027360;ENSMUSG00000027820;ENSMUSG00000027983;ENSMUSG00000028024;ENSMUSG00000028307;…	Apoc2;Prodh;Mmp8;Pipox;Ada;Upp1;Nos2;Gpd1;Cyp1b1;Clps;Cyp2c40;Pnliprp2;Cyp2e1;Cps1;Fmo4;Cubn;Hdc;Mme;Cyp2u1;Enpep;Aldob;Pla2g2f;Smpdl3b;Plin1;Otc;Ido1;Bco1;Treh;Tkfc;Ubd;Anpep;Chil3;Pnpla3;Dao;Mmp10;Abcd2;Pla2g2a;Pepd;Amy1;Bhmt;Cyp2c68
76	GO:0048522	BP	positive regulation of cellular process	76/ 274	6528/ 43792	0.0116422	5.0079e-08	1.44207e-05	ENSMUSG00000000125;ENSMUSG00000002992;ENSMUSG00000005268;ENSMUSG00000005800;ENSMUSG00000012705;ENSMUSG00000015405;ENSMUSG00000015627;ENSMUSG00000017688;ENSMUSG00000017697;ENSMUSG00000018604;ENSMUSG00000020614;ENSMUSG00000020826;ENSMUSG00000020838;ENSMUSG00000020963;ENSMUSG00000022376;ENSMUSG00000022555;ENSMUSG00000023019;ENSMUSG00000023132;ENSMUSG00000023235;ENSMUSG00000024087;ENSMUSG00000024521;…	Wnt3;Apoc2;Prlr;Mmp8;Retn;Ace2;Gata5;Hnf4g;Ada;Tbx3;Fam20a;Nos2;Slc6a4;Tshr;Adcy8;Dgat1;Gpd1;Gzma;Ccl25;Cyp1b1;Pmaip1;Cxcr2;Prrx1;Stom;Card9;Duoxa2;Mme;Ptx3;Cxcl1;Ocm;Gsdme;Reg3g;Adrb3;Ido1;Hp;Vstm5;Dpp4;Ubd;Myrf;Scd1;Vnn1;Itln1;Mrap;Unc5cl;Adig;Slitrk6;Osr1;Gpr17;Slc51b;Fabp1;Anxa13;Maf;Abcd2;Pla2g2a;Lep;Fabp4;Mapk15;Nnat;Duox2;Reg3b;Gm8909;Tnfaip8l3;Ighv3-8;Gm11127;Reg3a;Ighv2-3;Ighv1-56;Ighv1-…
15	GO:0002253	BP	activation of immune response	15/ 274	410/ 43792	0.0365854	6.10878e-08	1.72459e-05	ENSMUSG00000024105;ENSMUSG00000024371;ENSMUSG00000058952;ENSMUSG00000061728;ENSMUSG00000076674;ENSMUSG00000079105;ENSMUSG00000094164;ENSMUSG00000094862;ENSMUSG00000095197;ENSMUSG00000095210;ENSMUSG00000095761;ENSMUSG00000095889;ENSMUSG00000096410;ENSMUSG00000096499;ENSMUSG00000096672	Themis3;C2;Cfi;Btnl7-ps;Ighv3-8;C7;Ighv2-3;Ighv1-56;Ighv1-59;Ighv5-9-1;Ighv1-20;Ighv1-58;Ighv1-19;Ighv1-5;Ighv1-63
29	GO:0043436	BP	oxoacid metabolic process	29/ 274	1472/ 43792	0.0197011	6.25505e-08	1.73193e-05	ENSMUSG00000003526;ENSMUSG00000017453;ENSMUSG00000020826;ENSMUSG00000021620;ENSMUSG00000024087;ENSMUSG00000024292;ENSMUSG00000025004;ENSMUSG00000025194;ENSMUSG00000025479;ENSMUSG00000025991;ENSMUSG00000027360;ENSMUSG00000028307;ENSMUSG00000029059;ENSMUSG00000031173;ENSMUSG00000031551;ENSMUSG00000034371;ENSMUSG00000037071;ENSMUSG00000037440;ENSMUSG00000041653;ENSMUSG00000042096;ENSMUSG00000042118;…	Prodh;Pipox;Nos2;Acot12;Cyp1b1;Cyp4f14;Cyp2c40;Abcc2;Cyp2e1;Cps1;Hdc;Aldob;Prxl2b;Otc;Ido1;Tkfc;Scd1;Vnn1;Pnpla3;Dao;Bhmt2;Nags;Suox;Adh6a;Abcd2;Fabp4;Bhmt;Cyp2c68;Cyp4v3
8	GO:0035821	BP	modulation of process of another organism	8/ 274	86/ 43792	0.0930233	7.3794e-08	2.00469e-05	ENSMUSG00000020826;ENSMUSG00000030017;ENSMUSG00000071356;ENSMUSG00000074434;ENSMUSG00000074436;ENSMUSG00000079516;ENSMUSG00000082211;ENSMUSG00000095328	Nos2;Reg3g;Reg3b;Defa28;Defa-ps18;Reg3a;Defa27;Defa-ps6
12	GO:0008237	MF	metallopeptidase activity	12/ 274	255/ 43792	0.0470588	8.93773e-08	2.02663e-05	ENSMUSG00000005800;ENSMUSG00000015405;ENSMUSG00000018623;ENSMUSG00000024313;ENSMUSG00000024644;ENSMUSG00000027820;ENSMUSG00000028024;ENSMUSG00000037005;ENSMUSG00000039062;ENSMUSG00000047562;ENSMUSG00000056162;ENSMUSG00000063931	Mmp8;Ace2;Mmp7;Mep1b;Cndp2;Mme;Enpep;Xpnpep2;Anpep;Mmp10;Cndp1;Pepd
10	GO:0002377	BP	immunoglobulin production	10/ 274	161/ 43792	0.0621118	8.25564e-08	2.2012e-05	ENSMUSG00000076526;ENSMUSG00000076562;ENSMUSG00000076586;ENSMUSG00000076594;ENSMUSG00000094356;ENSMUSG00000094797;ENSMUSG00000094993;ENSMUSG00000095007;ENSMUSG00000096844;ENSMUSG00000105606	Igkv12-98;Igkv4-50;Igkv8-21;Igkv6-13;Igkv8-28;Igkv6-15;Igkv4-51;Igkv12-41;Igkv6-14;Igkv2-109
10	GO:0043177	MF	organic acid binding	10/ 274	165/ 43792	0.0606061	1.03965e-07	2.24514e-05	ENSMUSG00000003526;ENSMUSG00000020826;ENSMUSG00000024292;ENSMUSG00000024935;ENSMUSG00000025991;ENSMUSG00000027360;ENSMUSG00000031173;ENSMUSG00000031551;ENSMUSG00000046814;ENSMUSG00000048217	Prodh;Nos2;Cyp4f14;Slc1a1;Cps1;Hdc;Otc;Ido1;Gchfr;Nags
16	GO:0002252	BP	immune effector process	16/ 274	484/ 43792	0.0330579	8.84026e-08	2.31422e-05	ENSMUSG00000017697;ENSMUSG00000024371;ENSMUSG00000027832;ENSMUSG00000042265;ENSMUSG00000058952;ENSMUSG00000076674;ENSMUSG00000079105;ENSMUSG00000094164;ENSMUSG00000094862;ENSMUSG00000095197;ENSMUSG00000095210;ENSMUSG00000095761;ENSMUSG00000095889;ENSMUSG00000096410;ENSMUSG00000096499;ENSMUSG00000096672	Ada;C2;Ptx3;Trem1;Cfi;Ighv3-8;C7;Ighv2-3;Ighv1-56;Ighv1-59;Ighv5-9-1;Ighv1-20;Ighv1-58;Ighv1-19;Ighv1-5;Ighv1-63
10	GO:0034987	MF	immunoglobulin receptor binding	10/ 274	167/ 43792	0.0598802	1.16395e-07	2.39932e-05	ENSMUSG00000076674;ENSMUSG00000094164;ENSMUSG00000094862;ENSMUSG00000095197;ENSMUSG00000095210;ENSMUSG00000095761;ENSMUSG00000095889;ENSMUSG00000096410;ENSMUSG00000096499;ENSMUSG00000096672	Ighv3-8;Ighv2-3;Ighv1-56;Ighv1-59;Ighv5-9-1;Ighv1-20;Ighv1-58;Ighv1-19;Ighv1-5;Ighv1-63
10	GO:0006910	BP	phagocytosis, recognition	10/ 274	173/ 43792	0.0578035	1.61878e-07	4.01848e-05	ENSMUSG00000076674;ENSMUSG00000094164;ENSMUSG00000094862;ENSMUSG00000095197;ENSMUSG00000095210;ENSMUSG00000095761;ENSMUSG00000095889;ENSMUSG00000096410;ENSMUSG00000096499;ENSMUSG00000096672	Ighv3-8;Ighv2-3;Ighv1-56;Ighv1-59;Ighv5-9-1;Ighv1-20;Ighv1-58;Ighv1-19;Ighv1-5;Ighv1-63
30	GO:0046914	MF	transition metal ion binding	30/ 274	1650/ 43792	0.0181818	2.04766e-07	4.03745e-05	ENSMUSG00000005800;ENSMUSG00000006567;ENSMUSG00000015627;ENSMUSG00000017688;ENSMUSG00000017697;ENSMUSG00000018623;ENSMUSG00000024087;ENSMUSG00000024292;ENSMUSG00000024313;ENSMUSG00000025004;ENSMUSG00000025479;ENSMUSG00000027559;ENSMUSG00000027820;ENSMUSG00000027983;ENSMUSG00000028024;ENSMUSG00000028885;ENSMUSG00000031373;ENSMUSG00000037071;ENSMUSG00000039062;ENSMUSG00000042118;ENSMUSG00000047562;…	Mmp8;Atp7b;Gata5;Hnf4g;Ada;Mmp7;Cyp1b1;Cyp4f14;Mep1b;Cyp2c40;Cyp2e1;Car3;Mme;Cyp2u1;Enpep;Smpdl3b;Car5b;Scd1;Anpep;Bhmt2;Mmp10;Rtl3;Suox;Agmo;Adh6a;Pepd;Bhmt;Cyp2c68;Cyp4v3;Gm46223
28	GO:0019752	BP	carboxylic acid metabolic process	28/ 274	1454/ 43792	0.0192572	1.70175e-07	4.15284e-05	ENSMUSG00000003526;ENSMUSG00000017453;ENSMUSG00000020826;ENSMUSG00000021620;ENSMUSG00000024087;ENSMUSG00000024292;ENSMUSG00000025004;ENSMUSG00000025194;ENSMUSG00000025479;ENSMUSG00000025991;ENSMUSG00000027360;ENSMUSG00000028307;ENSMUSG00000029059;ENSMUSG00000031173;ENSMUSG00000031551;ENSMUSG00000034371;ENSMUSG00000037071;ENSMUSG00000037440;ENSMUSG00000041653;ENSMUSG00000042096;ENSMUSG00000042118;…	Prodh;Pipox;Nos2;Acot12;Cyp1b1;Cyp4f14;Cyp2c40;Abcc2;Cyp2e1;Cps1;Hdc;Aldob;Prxl2b;Otc;Ido1;Tkfc;Scd1;Vnn1;Pnpla3;Dao;Bhmt2;Nags;Adh6a;Abcd2;Fabp4;Bhmt;Cyp2c68;Cyp4v3
12	GO:0050851	BP	antigen receptor-mediated signaling pathway	12/ 274	273/ 43792	0.043956	1.86722e-07	4.4807e-05	ENSMUSG00000024105;ENSMUSG00000061728;ENSMUSG00000076674;ENSMUSG00000094164;ENSMUSG00000094862;ENSMUSG00000095197;ENSMUSG00000095210;ENSMUSG00000095761;ENSMUSG00000095889;ENSMUSG00000096410;ENSMUSG00000096499;ENSMUSG00000096672	Themis3;Btnl7-ps;Ighv3-8;Ighv2-3;Ighv1-56;Ighv1-59;Ighv5-9-1;Ighv1-20;Ighv1-58;Ighv1-19;Ighv1-5;Ighv1-63
11	GO:0050871	BP	positive regulation of B cell activation	11/ 274	229/ 43792	0.0480349	2.52117e-07	5.89264e-05	ENSMUSG00000017697;ENSMUSG00000076674;ENSMUSG00000094164;ENSMUSG00000094862;ENSMUSG00000095197;ENSMUSG00000095210;ENSMUSG00000095761;ENSMUSG00000095889;ENSMUSG00000096410;ENSMUSG00000096499;ENSMUSG00000096672	Ada;Ighv3-8;Ighv2-3;Ighv1-56;Ighv1-59;Ighv5-9-1;Ighv1-20;Ighv1-58;Ighv1-19;Ighv1-5;Ighv1-63
56	GO:0048583	BP	regulation of response to stimulus	56/ 274	4386/ 43792	0.0127679	2.53746e-07	5.89264e-05	ENSMUSG00000000125;ENSMUSG00000005800;ENSMUSG00000015405;ENSMUSG00000015627;ENSMUSG00000017697;ENSMUSG00000022126;ENSMUSG00000022376;ENSMUSG00000023235;ENSMUSG00000024087;ENSMUSG00000024105;ENSMUSG00000024371;ENSMUSG00000024503;ENSMUSG00000024521;ENSMUSG00000026180;ENSMUSG00000026586;ENSMUSG00000026928;ENSMUSG00000027225;ENSMUSG00000028885;ENSMUSG00000029380;ENSMUSG00000029618;ENSMUSG00000029819;…	Wnt3;Mmp8;Ace2;Gata5;Ada;Acod1;Adcy8;Ccl25;Cyp1b1;Themis3;C2;Spink1;Pmaip1;Cxcr2;Prrx1;Card9;Duoxa2;Smpdl3b;Cxcl1;Ocm;Npy;Gsdme;Reg3g;Adrb3;Ido1;Tkfc;Dpp4;Ubd;Vnn1;Mrap;Unc5cl;Gpr17;Pla2g2a;Cfi;Btnl7-ps;Fabp4;Ifit1bl2;Duox2;Reg3b;Gm8909;Tnfaip8l3;Ighv3-8;C7;Gm11127;Reg3a;Ighv2-3;Ighv1-56;Ighv1-59;Ighv5-9-1;Ighv1-20;Ighv1-58;Ighv1-19;Ighv1-5;Ighv1-63;Gm5739;Naip3-ps1
6	GO:0050873	BP	brown fat cell differentiation	6/ 274	43/ 43792	0.139535	2.85128e-07	6.51631e-05	ENSMUSG00000022878;ENSMUSG00000031489;ENSMUSG00000037071;ENSMUSG00000039956;ENSMUSG00000044405;ENSMUSG00000062515	Adipoq;Adrb3;Scd1;Mrap;Adig;Fabp4
7	GO:0006641	BP	triglyceride metabolic process	7/ 274	70/ 43792	0.1	2.9772e-07	6.69778e-05	ENSMUSG00000022555;ENSMUSG00000025479;ENSMUSG00000025991;ENSMUSG00000028158;ENSMUSG00000037071;ENSMUSG00000041653;ENSMUSG00000052396	Dgat1;Cyp2e1;Cps1;Mttp;Scd1;Pnpla3;Mogat2
51	GO:0065008	BP	regulation of biological quality	51/ 274	3873/ 43792	0.0131681	3.2832e-07	7.25882e-05	ENSMUSG00000002289;ENSMUSG00000002992;ENSMUSG00000005268;ENSMUSG00000006567;ENSMUSG00000012705;ENSMUSG00000015405;ENSMUSG00000017697;ENSMUSG00000018604;ENSMUSG00000020614;ENSMUSG00000020826;ENSMUSG00000020838;ENSMUSG00000020963;ENSMUSG00000021553;ENSMUSG00000022376;ENSMUSG00000022555;ENSMUSG00000023045;ENSMUSG00000023259;ENSMUSG00000024087;ENSMUSG00000024521;ENSMUSG00000024935;ENSMUSG00000025194;…	Angptl4;Apoc2;Prlr;Atp7b;Retn;Ace2;Ada;Tbx3;Fam20a;Nos2;Slc6a4;Tshr;Slc28a3;Adcy8;Dgat1;Soat2;Slc26a6;Cyp1b1;Pmaip1;Slc1a1;Abcc2;Cps1;Cxcr2;Slc28a2;Duoxa2;Mme;Enpep;Mttp;Slc34a2;Cxcl1;Ccr9;Npy;Otc;Adrb3;Bco1;Guca2b;Scd1;Rdh7;Abcg5;P2ry4;Gp1bb;Gpr17;Adh6a;Slc51b;Cxcl2;Fabp4;Nnat;Duox2;C7;Gcnt4;Gm5739
15	GO:0050867	BP	positive regulation of cell activation	15/ 274	468/ 43792	0.0320513	3.32742e-07	7.25882e-05	ENSMUSG00000005800;ENSMUSG00000017697;ENSMUSG00000022555;ENSMUSG00000035000;ENSMUSG00000037440;ENSMUSG00000076674;ENSMUSG00000094164;ENSMUSG00000094862;ENSMUSG00000095197;ENSMUSG00000095210;ENSMUSG00000095761;ENSMUSG00000095889;ENSMUSG00000096410;ENSMUSG00000096499;ENSMUSG00000096672	Mmp8;Ada;Dgat1;Dpp4;Vnn1;Ighv3-8;Ighv2-3;Ighv1-56;Ighv1-59;Ighv5-9-1;Ighv1-20;Ighv1-58;Ighv1-19;Ighv1-5;Ighv1-63
10	GO:0050853	BP	B cell receptor signaling pathway	10/ 274	190/ 43792	0.0526316	3.85792e-07	8.29051e-05	ENSMUSG00000076674;ENSMUSG00000094164;ENSMUSG00000094862;ENSMUSG00000095197;ENSMUSG00000095210;ENSMUSG00000095761;ENSMUSG00000095889;ENSMUSG00000096410;ENSMUSG00000096499;ENSMUSG00000096672	Ighv3-8;Ighv2-3;Ighv1-56;Ighv1-59;Ighv5-9-1;Ighv1-20;Ighv1-58;Ighv1-19;Ighv1-5;Ighv1-63
10	GO:0006911	BP	phagocytosis, engulfment	10/ 274	191/ 43792	0.052356	4.04887e-07	8.57288e-05	ENSMUSG00000076674;ENSMUSG00000094164;ENSMUSG00000094862;ENSMUSG00000095197;ENSMUSG00000095210;ENSMUSG00000095761;ENSMUSG00000095889;ENSMUSG00000096410;ENSMUSG00000096499;ENSMUSG00000096672	Ighv3-8;Ighv2-3;Ighv1-56;Ighv1-59;Ighv5-9-1;Ighv1-20;Ighv1-58;Ighv1-19;Ighv1-5;Ighv1-63
47	GO:0016787	MF	hydrolase activity	47/ 274	3474/ 43792	0.0135291	4.84776e-07	9.16025e-05	ENSMUSG00000005800;ENSMUSG00000015405;ENSMUSG00000017697;ENSMUSG00000018623;ENSMUSG00000021620;ENSMUSG00000022225;ENSMUSG00000023132;ENSMUSG00000023755;ENSMUSG00000024313;ENSMUSG00000024371;ENSMUSG00000024644;ENSMUSG00000025091;ENSMUSG00000025194;ENSMUSG00000025991;ENSMUSG00000027559;ENSMUSG00000027790;ENSMUSG00000027820;ENSMUSG00000028024;ENSMUSG00000028749;ENSMUSG00000028885;ENSMUSG00000029865;…	Mmp8;Ace2;Ada;Mmp7;Acot12;Cma1;Gzma;Rhebl1;Mep1b;C2;Cndp2;Pnliprp2;Abcc2;Cps1;Car3;Sis;Mme;Enpep;Pla2g2f;Smpdl3b;Sval1;Hp;Treh;Tpsb2;Dpp4;Myrf;Glb1l2;Xpnpep2;Vnn1;Anpep;Abcg5;Chil3;Pnpla3;Unc5cl;Tmem86b;Mmp10;Abcd2;Cndp1;Pla2g2a;Cfi;Pepd;Mgam;Lyz1;Amy1;Gm46223;Gm47404;Gm49980
5	GO:0050892	BP	intestinal absorption	5/ 274	25/ 43792	0.2	4.43357e-07	9.25138e-05	ENSMUSG00000020447;ENSMUSG00000040505;ENSMUSG00000052396;ENSMUSG00000054422;ENSMUSG00000109295	Npc1l1;Abcg5;Mogat2;Fabp1;Gm5739
9	GO:0015081	MF	sodium ion transmembrane transporter activity	9/ 274	152/ 43792	0.0592105	5.54071e-07	9.66427e-05	ENSMUSG00000011034;ENSMUSG00000020838;ENSMUSG00000021553;ENSMUSG00000021565;ENSMUSG00000024935;ENSMUSG00000027219;ENSMUSG00000029188;ENSMUSG00000030769;ENSMUSG00000036814	Slc5a1;Slc6a4;Slc28a3;Slc6a19;Slc1a1;Slc28a2;Slc34a2;Slc5a11;Slc6a20a
12	GO:0002429	BP	immune response-activating cell surface receptor signaling pathway	12/ 274	302/ 43792	0.0397351	5.47296e-07	0.000110985	ENSMUSG00000024105;ENSMUSG00000061728;ENSMUSG00000076674;ENSMUSG00000094164;ENSMUSG00000094862;ENSMUSG00000095197;ENSMUSG00000095210;ENSMUSG00000095761;ENSMUSG00000095889;ENSMUSG00000096410;ENSMUSG00000096499;ENSMUSG00000096672	Themis3;Btnl7-ps;Ighv3-8;Ighv2-3;Ighv1-56;Ighv1-59;Ighv5-9-1;Ighv1-20;Ighv1-58;Ighv1-19;Ighv1-5;Ighv1-63
12	GO:0002757	BP	immune response-activating signal transduction	12/ 274	302/ 43792	0.0397351	5.47296e-07	0.000110985	ENSMUSG00000024105;ENSMUSG00000061728;ENSMUSG00000076674;ENSMUSG00000094164;ENSMUSG00000094862;ENSMUSG00000095197;ENSMUSG00000095210;ENSMUSG00000095761;ENSMUSG00000095889;ENSMUSG00000096410;ENSMUSG00000096499;ENSMUSG00000096672	Themis3;Btnl7-ps;Ighv3-8;Ighv2-3;Ighv1-56;Ighv1-59;Ighv5-9-1;Ighv1-20;Ighv1-58;Ighv1-19;Ighv1-5;Ighv1-63
12	GO:0016042	BP	lipid catabolic process	12/ 274	303/ 43792	0.039604	5.66731e-07	0.00011333	ENSMUSG00000002992;ENSMUSG00000024087;ENSMUSG00000024225;ENSMUSG00000025091;ENSMUSG00000025991;ENSMUSG00000028749;ENSMUSG00000028885;ENSMUSG00000030546;ENSMUSG00000031845;ENSMUSG00000041653;ENSMUSG00000055782;ENSMUSG00000058908	Apoc2;Cyp1b1;Clps;Pnliprp2;Cps1;Pla2g2f;Smpdl3b;Plin1;Bco1;Pnpla3;Abcd2;Pla2g2a
9	GO:0050830	BP	defense response to Gram-positive bacterium	9/ 274	153/ 43792	0.0588235	5.85511e-07	0.000115482	ENSMUSG00000026928;ENSMUSG00000030017;ENSMUSG00000037071;ENSMUSG00000069515;ENSMUSG00000071356;ENSMUSG00000074434;ENSMUSG00000074436;ENSMUSG00000082211;ENSMUSG00000095328	Card9;Reg3g;Scd1;Lyz1;Reg3b;Defa28;Defa-ps18;Defa27;Defa-ps6
13	GO:0016324	CC	apical plasma membrane	13/ 274	383/ 43792	0.0339426	1.08479e-06	0.000116072	ENSMUSG00000011034;ENSMUSG00000021278;ENSMUSG00000021565;ENSMUSG00000022376;ENSMUSG00000024935;ENSMUSG00000025194;ENSMUSG00000026726;ENSMUSG00000028024;ENSMUSG00000029188;ENSMUSG00000035000;ENSMUSG00000036814;ENSMUSG00000040505;ENSMUSG00000044359	Slc5a1;Amn;Slc6a19;Adcy8;Slc1a1;Abcc2;Cubn;Enpep;Slc34a2;Dpp4;Slc6a20a;Abcg5;P2ry4
10	GO:0099024	BP	plasma membrane invagination	10/ 274	200/ 43792	0.05	6.17574e-07	0.00012016	ENSMUSG00000076674;ENSMUSG00000094164;ENSMUSG00000094862;ENSMUSG00000095197;ENSMUSG00000095210;ENSMUSG00000095761;ENSMUSG00000095889;ENSMUSG00000096410;ENSMUSG00000096499;ENSMUSG00000096672	Ighv3-8;Ighv2-3;Ighv1-56;Ighv1-59;Ighv5-9-1;Ighv1-20;Ighv1-58;Ighv1-19;Ighv1-5;Ighv1-63
13	GO:0006066	BP	alcohol metabolic process	13/ 274	368/ 43792	0.0353261	6.95198e-07	0.000133459	ENSMUSG00000020447;ENSMUSG00000023019;ENSMUSG00000023045;ENSMUSG00000024087;ENSMUSG00000026726;ENSMUSG00000028158;ENSMUSG00000031845;ENSMUSG00000032083;ENSMUSG00000034371;ENSMUSG00000040134;ENSMUSG00000052396;ENSMUSG00000053054;ENSMUSG00000074115	Npc1l1;Gpd1;Soat2;Cyp1b1;Cubn;Mttp;Bco1;Apoa1;Tkfc;Rdh7;Mogat2;Adh6a;Saa1
12	GO:0002768	BP	immune response-regulating cell surface receptor signaling pathway	12/ 274	312/ 43792	0.0384615	7.71205e-07	0.000146103	ENSMUSG00000024105;ENSMUSG00000061728;ENSMUSG00000076674;ENSMUSG00000094164;ENSMUSG00000094862;ENSMUSG00000095197;ENSMUSG00000095210;ENSMUSG00000095761;ENSMUSG00000095889;ENSMUSG00000096410;ENSMUSG00000096499;ENSMUSG00000096672	Themis3;Btnl7-ps;Ighv3-8;Ighv2-3;Ighv1-56;Ighv1-59;Ighv5-9-1;Ighv1-20;Ighv1-58;Ighv1-19;Ighv1-5;Ighv1-63
10	GO:0010324	BP	membrane invagination	10/ 274	206/ 43792	0.0485437	8.08643e-07	0.000151206	ENSMUSG00000076674;ENSMUSG00000094164;ENSMUSG00000094862;ENSMUSG00000095197;ENSMUSG00000095210;ENSMUSG00000095761;ENSMUSG00000095889;ENSMUSG00000096410;ENSMUSG00000096499;ENSMUSG00000096672	Ighv3-8;Ighv2-3;Ighv1-56;Ighv1-59;Ighv5-9-1;Ighv1-20;Ighv1-58;Ighv1-19;Ighv1-5;Ighv1-63
47	GO:0010033	BP	response to organic substance	47/ 274	3492/ 43792	0.0134593	8.20242e-07	0.000151408	ENSMUSG00000012705;ENSMUSG00000015627;ENSMUSG00000017697;ENSMUSG00000020826;ENSMUSG00000020838;ENSMUSG00000020963;ENSMUSG00000022376;ENSMUSG00000022878;ENSMUSG00000023019;ENSMUSG00000023235;ENSMUSG00000024087;ENSMUSG00000025194;ENSMUSG00000025479;ENSMUSG00000025991;ENSMUSG00000026928;ENSMUSG00000027559;ENSMUSG00000027820;ENSMUSG00000028307;ENSMUSG00000029188;ENSMUSG00000029380;ENSMUSG00000029821;…	Retn;Gata5;Ada;Nos2;Slc6a4;Tshr;Adcy8;Adipoq;Gpd1;Ccl25;Cyp1b1;Abcc2;Cyp2e1;Cps1;Card9;Car3;Mme;Aldob;Slc34a2;Cxcl1;Gsdme;Reg3g;Otc;Ido1;Hp;Nnmt;Ubd;Scd1;P2ry4;Osr1;Saa2;Cxcl2;Fabp4;Mapk15;Ifit1bl2;Nnat;Duox2;Serpina1b;Reg3b;Defa28;Defa-ps18;Reg3a;Defa27;Defa-ps6;Gm5739;Cbx3-ps8;Naip3-ps1
50	GO:0006810	BP	transport	50/ 274	3875/ 43792	0.0129032	9.37552e-07	0.000170872	ENSMUSG00000002992;ENSMUSG00000005268;ENSMUSG00000006567;ENSMUSG00000009378;ENSMUSG00000015405;ENSMUSG00000017697;ENSMUSG00000018604;ENSMUSG00000020447;ENSMUSG00000020826;ENSMUSG00000020838;ENSMUSG00000021278;ENSMUSG00000021280;ENSMUSG00000021509;ENSMUSG00000021553;ENSMUSG00000021565;ENSMUSG00000022555;ENSMUSG00000023045;ENSMUSG00000024313;ENSMUSG00000024935;ENSMUSG00000025194;ENSMUSG00000025557;…	Apoc2;Prlr;Atp7b;Slc16a12;Ace2;Ada;Tbx3;Npc1l1;Nos2;Slc6a4;Amn;Exoc3l4;Slc25a48;Slc28a3;Slc6a19;Dgat1;Soat2;Mep1b;Slc1a1;Abcc2;Slc15a1;Cxcr2;Cubn;Slc28a2;Duoxa2;Mttp;Aqp7;Pla2g2f;Slc34a2;Slc46a3;Slc7a10;Nxf7;Slc25a15;Apoc3;Guca2b;Slc51a;Slc6a20a;Slc43a2;Abcg5;P2ry4;Mogat2;Slc51b;Fabp1;Pla2g2a;Fabp4;Mapk15;Gm10184;Tnfaip8l3;Gm20458;Gm5739
5	GO:0015804	BP	neutral amino acid transport	5/ 274	29/ 43792	0.172414	9.70899e-07	0.000174738	ENSMUSG00000021565;ENSMUSG00000024935;ENSMUSG00000030495;ENSMUSG00000036814;ENSMUSG00000038178	Slc6a19;Slc1a1;Slc7a10;Slc6a20a;Slc43a2
4	GO:0071941	BP	nitrogen cycle metabolic process	4/ 274	13/ 43792	0.307692	1.02547e-06	0.000182281	ENSMUSG00000025991;ENSMUSG00000031173;ENSMUSG00000048217;ENSMUSG00000049858	Cps1;Otc;Nags;Suox
5	GO:0015175	MF	neutral amino acid transmembrane transporter activity	5/ 274	30/ 43792	0.166667	1.15913e-06	0.000194691	ENSMUSG00000021565;ENSMUSG00000024935;ENSMUSG00000030495;ENSMUSG00000036814;ENSMUSG00000038178	Slc6a19;Slc1a1;Slc7a10;Slc6a20a;Slc43a2
17	GO:0004175	MF	endopeptidase activity	17/ 274	665/ 43792	0.0255639	1.26188e-06	0.000204379	ENSMUSG00000005800;ENSMUSG00000015405;ENSMUSG00000018623;ENSMUSG00000022225;ENSMUSG00000023132;ENSMUSG00000024313;ENSMUSG00000024371;ENSMUSG00000025991;ENSMUSG00000027820;ENSMUSG00000029865;ENSMUSG00000031722;ENSMUSG00000033825;ENSMUSG00000035000;ENSMUSG00000047562;ENSMUSG00000058952;ENSMUSG00000110720;ENSMUSG00000113261	Mmp8;Ace2;Mmp7;Cma1;Gzma;Mep1b;C2;Cps1;Mme;Sval1;Hp;Tpsb2;Dpp4;Mmp10;Cfi;Gm46223;Gm47404
26	GO:0005887	CC	integral component of plasma membrane	26/ 274	1463/ 43792	0.0177717	2.10997e-06	0.000213884	ENSMUSG00000009378;ENSMUSG00000019838;ENSMUSG00000020447;ENSMUSG00000020838;ENSMUSG00000020963;ENSMUSG00000021553;ENSMUSG00000021565;ENSMUSG00000022376;ENSMUSG00000023259;ENSMUSG00000024313;ENSMUSG00000024935;ENSMUSG00000025194;ENSMUSG00000025557;ENSMUSG00000026880;ENSMUSG00000027219;ENSMUSG00000028427;ENSMUSG00000030495;ENSMUSG00000031489;ENSMUSG00000036814;ENSMUSG00000040432;ENSMUSG00000040505;…	Slc16a12;Slc16a10;Npc1l1;Slc6a4;Tshr;Slc28a3;Slc6a19;Adcy8;Slc26a6;Mep1b;Slc1a1;Abcc2;Slc15a1;Stom;Slc28a2;Aqp7;Slc7a10;Adrb3;Slc6a20a;Ltb4r2;Abcg5;P2ry4;Slitrk6;Gp1bb;Gpr17;Clca4b
37	GO:0042802	MF	identical protein binding	37/ 274	2518/ 43792	0.0146942	1.42473e-06	0.000222798	ENSMUSG00000002289;ENSMUSG00000002992;ENSMUSG00000020826;ENSMUSG00000020838;ENSMUSG00000021620;ENSMUSG00000022376;ENSMUSG00000022878;ENSMUSG00000023019;ENSMUSG00000023132;ENSMUSG00000024313;ENSMUSG00000026726;ENSMUSG00000026880;ENSMUSG00000026928;ENSMUSG00000027360;ENSMUSG00000027820;ENSMUSG00000027832;ENSMUSG00000028307;ENSMUSG00000029618;ENSMUSG00000031489;ENSMUSG00000031722;ENSMUSG00000035000;…	Angptl4;Apoc2;Nos2;Slc6a4;Acot12;Adcy8;Adipoq;Gpd1;Gzma;Mep1b;Cubn;Stom;Card9;Hdc;Mme;Ptx3;Aldob;Ocm;Adrb3;Hp;Dpp4;Thrsp;Slc51a;Myrf;Itln1;Mrap;Gp1bb;Maf;Abcd2;Lyz1;Serpina1b;Reg3b;Defa-ps18;Defa-ps6;Gm5739;Cbx3-ps8;-
14	GO:0002696	BP	positive regulation of leukocyte activation	14/ 274	454/ 43792	0.030837	1.29704e-06	0.000227741	ENSMUSG00000005800;ENSMUSG00000017697;ENSMUSG00000035000;ENSMUSG00000037440;ENSMUSG00000076674;ENSMUSG00000094164;ENSMUSG00000094862;ENSMUSG00000095197;ENSMUSG00000095210;ENSMUSG00000095761;ENSMUSG00000095889;ENSMUSG00000096410;ENSMUSG00000096499;ENSMUSG00000096672	Mmp8;Ada;Dpp4;Vnn1;Ighv3-8;Ighv2-3;Ighv1-56;Ighv1-59;Ighv5-9-1;Ighv1-20;Ighv1-58;Ighv1-19;Ighv1-5;Ighv1-63
12	GO:0022853	MF	active ion transmembrane transporter activity	12/ 274	334/ 43792	0.0359281	1.56969e-06	0.000228785	ENSMUSG00000006567;ENSMUSG00000011034;ENSMUSG00000020838;ENSMUSG00000021553;ENSMUSG00000021565;ENSMUSG00000023259;ENSMUSG00000024935;ENSMUSG00000025557;ENSMUSG00000027219;ENSMUSG00000029188;ENSMUSG00000030769;ENSMUSG00000036814	Atp7b;Slc5a1;Slc6a4;Slc28a3;Slc6a19;Slc26a6;Slc1a1;Slc15a1;Slc28a2;Slc34a2;Slc5a11;Slc6a20a
14	GO:0033218	MF	amide binding	14/ 274	463/ 43792	0.0302376	1.63072e-06	0.000228785	ENSMUSG00000005268;ENSMUSG00000021620;ENSMUSG00000022225;ENSMUSG00000023045;ENSMUSG00000027820;ENSMUSG00000028024;ENSMUSG00000032083;ENSMUSG00000035000;ENSMUSG00000039062;ENSMUSG00000041653;ENSMUSG00000066878;ENSMUSG00000073402;ENSMUSG00000079492;ENSMUSG00000121510	Prlr;Acot12;Cma1;Soat2;Mme;Enpep;Apoa1;Dpp4;Anpep;Pnpla3;Gm10184;Gm8909;Gm11127;-
20	GO:0008289	MF	lipid binding	20/ 274	916/ 43792	0.0218341	1.65345e-06	0.000228785	ENSMUSG00000002992;ENSMUSG00000021620;ENSMUSG00000022555;ENSMUSG00000023045;ENSMUSG00000024292;ENSMUSG00000025991;ENSMUSG00000027820;ENSMUSG00000028158;ENSMUSG00000028307;ENSMUSG00000028749;ENSMUSG00000029821;ENSMUSG00000031173;ENSMUSG00000032081;ENSMUSG00000037440;ENSMUSG00000041653;ENSMUSG00000054422;ENSMUSG00000055114;ENSMUSG00000058908;ENSMUSG00000062515;ENSMUSG00000074345	Apoc2;Acot12;Dgat1;Soat2;Cyp4f14;Cps1;Mme;Mttp;Aldob;Pla2g2f;Gsdme;Otc;Apoc3;Vnn1;Pnpla3;Fabp1;Anxa13;Pla2g2a;Fabp4;Tnfaip8l3
66	GO:0043169	MF	cation binding	66/ 274	5845/ 43792	0.0112917	1.66481e-06	0.000228785	ENSMUSG00000005268;ENSMUSG00000005800;ENSMUSG00000006567;ENSMUSG00000015405;ENSMUSG00000015627;ENSMUSG00000017688;ENSMUSG00000017697;ENSMUSG00000018623;ENSMUSG00000020826;ENSMUSG00000020838;ENSMUSG00000022376;ENSMUSG00000023755;ENSMUSG00000024087;ENSMUSG00000024292;ENSMUSG00000024313;ENSMUSG00000024371;ENSMUSG00000024644;ENSMUSG00000024935;ENSMUSG00000025004;ENSMUSG00000025091;ENSMUSG00000025479;…	Prlr;Mmp8;Atp7b;Ace2;Gata5;Hnf4g;Ada;Mmp7;Nos2;Slc6a4;Adcy8;Rhebl1;Cyp1b1;Cyp4f14;Mep1b;C2;Cndp2;Slc1a1;Cyp2c40;Pnliprp2;Cyp2e1;Cps1;Cubn;Car3;Mme;Cyp2u1;Enpep;Aldob;Pla2g2f;Smpdl3b;Slc34a2;Ocm;Car5b;Adrb3;Ido1;Bco1;Tkfc;Xpnpep2;Scd1;Itln1;Anpep;Abcg5;Zfp239;Bhmt2;Mmp10;Rtl3;Nags;Osr1;Suox;Agmo;Efcab5;Adh6a;Anxa13;Cndp1;Pla2g2a;Cfi;Pepd;Duox2;Itgad;Amy1;Bhmt;Cyp2c68;Cyp4v3;Gm46223;Gm47404;Naip3-p…
10	GO:0004497	MF	monooxygenase activity	10/ 274	224/ 43792	0.0446429	1.72468e-06	0.000230042	ENSMUSG00000020826;ENSMUSG00000024087;ENSMUSG00000024292;ENSMUSG00000025004;ENSMUSG00000025479;ENSMUSG00000026692;ENSMUSG00000027983;ENSMUSG00000050103;ENSMUSG00000074882;ENSMUSG00000079057	Nos2;Cyp1b1;Cyp4f14;Cyp2c40;Cyp2e1;Fmo4;Cyp2u1;Agmo;Cyp2c68;Cyp4v3
9	GO:0031406	MF	carboxylic acid binding	9/ 274	175/ 43792	0.0514286	1.7951e-06	0.000232594	ENSMUSG00000020826;ENSMUSG00000022555;ENSMUSG00000022878;ENSMUSG00000024292;ENSMUSG00000024935;ENSMUSG00000025991;ENSMUSG00000048217;ENSMUSG00000054422;ENSMUSG00000062515	Nos2;Dgat1;Adipoq;Cyp4f14;Slc1a1;Cps1;Nags;Fabp1;Fabp4
8	GO:0045177	CC	apical part of cell	8/ 274	136/ 43792	0.0588235	2.50017e-06	0.000240766	ENSMUSG00000006567;ENSMUSG00000021278;ENSMUSG00000026726;ENSMUSG00000027225;ENSMUSG00000028024;ENSMUSG00000040505;ENSMUSG00000068452;ENSMUSG00000071356	Atp7b;Amn;Cubn;Duoxa2;Enpep;Abcg5;Duox2;Reg3b
6	GO:0015179	MF	L-amino acid transmembrane transporter activity	6/ 274	59/ 43792	0.101695	1.93789e-06	0.000244121	ENSMUSG00000000958;ENSMUSG00000024935;ENSMUSG00000030495;ENSMUSG00000031482;ENSMUSG00000036814;ENSMUSG00000038178	Slc7a7;Slc1a1;Slc7a10;Slc25a15;Slc6a20a;Slc43a2
11	GO:0050864	BP	regulation of B cell activation	11/ 274	277/ 43792	0.0397112	1.63977e-06	0.000282563	ENSMUSG00000017697;ENSMUSG00000076674;ENSMUSG00000094164;ENSMUSG00000094862;ENSMUSG00000095197;ENSMUSG00000095210;ENSMUSG00000095761;ENSMUSG00000095889;ENSMUSG00000096410;ENSMUSG00000096499;ENSMUSG00000096672	Ada;Ighv3-8;Ighv2-3;Ighv1-56;Ighv1-59;Ighv5-9-1;Ighv1-20;Ighv1-58;Ighv1-19;Ighv1-5;Ighv1-63
51	GO:0051234	BP	establishment of localization	51/ 274	4064/ 43792	0.0125492	1.65699e-06	0.000282563	ENSMUSG00000002992;ENSMUSG00000005268;ENSMUSG00000006567;ENSMUSG00000009378;ENSMUSG00000015405;ENSMUSG00000017697;ENSMUSG00000018604;ENSMUSG00000020447;ENSMUSG00000020826;ENSMUSG00000020838;ENSMUSG00000021278;ENSMUSG00000021280;ENSMUSG00000021509;ENSMUSG00000021553;ENSMUSG00000021565;ENSMUSG00000022555;ENSMUSG00000023045;ENSMUSG00000024313;ENSMUSG00000024935;ENSMUSG00000025194;ENSMUSG00000025557;…	Apoc2;Prlr;Atp7b;Slc16a12;Ace2;Ada;Tbx3;Npc1l1;Nos2;Slc6a4;Amn;Exoc3l4;Slc25a48;Slc28a3;Slc6a19;Dgat1;Soat2;Mep1b;Slc1a1;Abcc2;Slc15a1;Cxcr2;Cubn;Slc28a2;Duoxa2;Mttp;Aqp7;Pla2g2f;Slc34a2;Slc46a3;Slc7a10;Nxf7;Slc25a15;Apoc3;Guca2b;Dpp4;Slc51a;Slc6a20a;Slc43a2;Abcg5;P2ry4;Mogat2;Slc51b;Fabp1;Pla2g2a;Fabp4;Mapk15;Gm10184;Tnfaip8l3;Gm20458;Gm5739
7	GO:0015718	BP	monocarboxylic acid transport	7/ 274	90/ 43792	0.0777778	1.66814e-06	0.000282563	ENSMUSG00000009378;ENSMUSG00000020826;ENSMUSG00000025194;ENSMUSG00000028749;ENSMUSG00000035699;ENSMUSG00000053862;ENSMUSG00000058908	Slc16a12;Nos2;Abcc2;Pla2g2f;Slc51a;Slc51b;Pla2g2a
24	GO:0080134	BP	regulation of response to stress	24/ 274	1265/ 43792	0.0189723	1.74879e-06	0.00029278	ENSMUSG00000005800;ENSMUSG00000017697;ENSMUSG00000022126;ENSMUSG00000022376;ENSMUSG00000024521;ENSMUSG00000026586;ENSMUSG00000026928;ENSMUSG00000027225;ENSMUSG00000028885;ENSMUSG00000029380;ENSMUSG00000029618;ENSMUSG00000030017;ENSMUSG00000031551;ENSMUSG00000034371;ENSMUSG00000037440;ENSMUSG00000043592;ENSMUSG00000052229;ENSMUSG00000062515;ENSMUSG00000067297;ENSMUSG00000068452;ENSMUSG00000071356;…	Mmp8;Ada;Acod1;Adcy8;Pmaip1;Prrx1;Card9;Duoxa2;Smpdl3b;Cxcl1;Ocm;Reg3g;Ido1;Tkfc;Vnn1;Unc5cl;Gpr17;Fabp4;Ifit1bl2;Duox2;Reg3b;Reg3a;Gm5739;Naip3-ps1
13	GO:0002764	BP	immune response-regulating signaling pathway	13/ 274	403/ 43792	0.0322581	1.90199e-06	0.000314768	ENSMUSG00000024105;ENSMUSG00000030017;ENSMUSG00000061728;ENSMUSG00000076674;ENSMUSG00000094164;ENSMUSG00000094862;ENSMUSG00000095197;ENSMUSG00000095210;ENSMUSG00000095761;ENSMUSG00000095889;ENSMUSG00000096410;ENSMUSG00000096499;ENSMUSG00000096672	Themis3;Reg3g;Btnl7-ps;Ighv3-8;Ighv2-3;Ighv1-56;Ighv1-59;Ighv5-9-1;Ighv1-20;Ighv1-58;Ighv1-19;Ighv1-5;Ighv1-63
11	GO:0008037	BP	cell recognition	11/ 274	282/ 43792	0.0390071	1.94938e-06	0.000318945	ENSMUSG00000024471;ENSMUSG00000076674;ENSMUSG00000094164;ENSMUSG00000094862;ENSMUSG00000095197;ENSMUSG00000095210;ENSMUSG00000095761;ENSMUSG00000095889;ENSMUSG00000096410;ENSMUSG00000096499;ENSMUSG00000096672	Myot;Ighv3-8;Ighv2-3;Ighv1-56;Ighv1-59;Ighv5-9-1;Ighv1-20;Ighv1-58;Ighv1-19;Ighv1-5;Ighv1-63
21	GO:0010243	BP	response to organonitrogen compound	21/ 274	1014/ 43792	0.0207101	2.07198e-06	0.000335196	ENSMUSG00000012705;ENSMUSG00000017697;ENSMUSG00000020838;ENSMUSG00000020963;ENSMUSG00000022376;ENSMUSG00000022878;ENSMUSG00000023019;ENSMUSG00000025194;ENSMUSG00000025479;ENSMUSG00000025991;ENSMUSG00000026928;ENSMUSG00000028307;ENSMUSG00000030017;ENSMUSG00000031173;ENSMUSG00000032271;ENSMUSG00000058427;ENSMUSG00000068452;ENSMUSG00000071178;ENSMUSG00000071356;ENSMUSG00000079516;ENSMUSG00000109295	Retn;Ada;Slc6a4;Tshr;Adcy8;Adipoq;Gpd1;Abcc2;Cyp2e1;Cps1;Card9;Aldob;Reg3g;Otc;Nnmt;Cxcl2;Duox2;Serpina1b;Reg3b;Reg3a;Gm5739
17	GO:0050865	BP	regulation of cell activation	17/ 274	691/ 43792	0.024602	2.11241e-06	0.000337939	ENSMUSG00000005800;ENSMUSG00000017697;ENSMUSG00000022555;ENSMUSG00000028749;ENSMUSG00000031551;ENSMUSG00000035000;ENSMUSG00000037440;ENSMUSG00000076674;ENSMUSG00000094164;ENSMUSG00000094862;ENSMUSG00000095197;ENSMUSG00000095210;ENSMUSG00000095761;ENSMUSG00000095889;ENSMUSG00000096410;ENSMUSG00000096499;ENSMUSG00000096672	Mmp8;Ada;Dgat1;Pla2g2f;Ido1;Dpp4;Vnn1;Ighv3-8;Ighv2-3;Ighv1-56;Ighv1-59;Ighv5-9-1;Ighv1-20;Ighv1-58;Ighv1-19;Ighv1-5;Ighv1-63
11	GO:0046906	MF	tetrapyrrole binding	11/ 274	293/ 43792	0.0375427	2.81672e-06	0.000343752	ENSMUSG00000020826;ENSMUSG00000024087;ENSMUSG00000024292;ENSMUSG00000025004;ENSMUSG00000025479;ENSMUSG00000026726;ENSMUSG00000027983;ENSMUSG00000031551;ENSMUSG00000049858;ENSMUSG00000074882;ENSMUSG00000079057	Nos2;Cyp1b1;Cyp4f14;Cyp2c40;Cyp2e1;Cubn;Cyp2u1;Ido1;Suox;Cyp2c68;Cyp4v3
93	GO:0003824	MF	catalytic activity	93/ 274	9474/ 43792	0.00981634	2.88039e-06	0.000343752	ENSMUSG00000003526;ENSMUSG00000005800;ENSMUSG00000015405;ENSMUSG00000017453;ENSMUSG00000017697;ENSMUSG00000018623;ENSMUSG00000020407;ENSMUSG00000020826;ENSMUSG00000021620;ENSMUSG00000022126;ENSMUSG00000022225;ENSMUSG00000022376;ENSMUSG00000022555;ENSMUSG00000023019;ENSMUSG00000023045;ENSMUSG00000023132;ENSMUSG00000023755;ENSMUSG00000024087;ENSMUSG00000024292;ENSMUSG00000024313;ENSMUSG00000024371;…	Prodh;Mmp8;Ace2;Pipox;Ada;Mmp7;Upp1;Nos2;Acot12;Acod1;Cma1;Adcy8;Dgat1;Gpd1;Soat2;Gzma;Rhebl1;Cyp1b1;Cyp4f14;Mep1b;C2;Cndp2;Cyp2c40;Pnliprp2;Abcc2;Hsd17b6;Cyp2e1;Cps1;Fmo4;Hdc;Car3;Sis;Mme;Cyp2u1;Enpep;Aldob;Pla2g2f;Smpdl3b;Prxl2b;Khk;Sval1;Far2;Otc;Car5b;Ido1;Hp;Bco1;Treh;Nnmt;Tpsb2;Tkfc;Dpp4;Myrf;Glb1l2;Xpnpep2;Scd1;Vnn1;Anpep;Rdh7;Abcg5;Chil3;Pnpla3;Dao;Bhmt2;Unc5cl;Tmem86b;Mmp10;Nags;Suox;Agm…
29	GO:0046983	MF	protein dimerization activity	29/ 274	1781/ 43792	0.016283	2.97105e-06	0.00034548	ENSMUSG00000002992;ENSMUSG00000020826;ENSMUSG00000020838;ENSMUSG00000021620;ENSMUSG00000022376;ENSMUSG00000022878;ENSMUSG00000023019;ENSMUSG00000023132;ENSMUSG00000026726;ENSMUSG00000026880;ENSMUSG00000026928;ENSMUSG00000027360;ENSMUSG00000027820;ENSMUSG00000028158;ENSMUSG00000029618;ENSMUSG00000031489;ENSMUSG00000031722;ENSMUSG00000035000;ENSMUSG00000035686;ENSMUSG00000035699;ENSMUSG00000040505;…	Apoc2;Nos2;Slc6a4;Acot12;Adcy8;Adipoq;Gpd1;Gzma;Cubn;Stom;Card9;Hdc;Mme;Mttp;Ocm;Adrb3;Hp;Dpp4;Thrsp;Slc51a;Abcg5;Dao;Slc51b;Maf;Abcd2;Itgad;Defa-ps18;Defa-ps6;-
13	GO:0051251	BP	positive regulation of lymphocyte activation	13/ 274	411/ 43792	0.0316302	2.35863e-06	0.000373182	ENSMUSG00000017697;ENSMUSG00000035000;ENSMUSG00000037440;ENSMUSG00000076674;ENSMUSG00000094164;ENSMUSG00000094862;ENSMUSG00000095197;ENSMUSG00000095210;ENSMUSG00000095761;ENSMUSG00000095889;ENSMUSG00000096410;ENSMUSG00000096499;ENSMUSG00000096672	Ada;Dpp4;Vnn1;Ighv3-8;Ighv2-3;Ighv1-56;Ighv1-59;Ighv5-9-1;Ighv1-20;Ighv1-58;Ighv1-19;Ighv1-5;Ighv1-63
4	GO:0070492	MF	oligosaccharide binding	4/ 274	17/ 43792	0.235294	3.34674e-06	0.000379436	ENSMUSG00000030017;ENSMUSG00000038209;ENSMUSG00000071356;ENSMUSG00000079516	Reg3g;Itln1;Reg3b;Reg3a
11	GO:0016705	MF	oxidoreductase activity, acting on paired donors, with incorporation or reduction of molecular oxygen	11/ 274	301/ 43792	0.0365449	3.6441e-06	0.000403073	ENSMUSG00000020826;ENSMUSG00000024087;ENSMUSG00000024292;ENSMUSG00000025004;ENSMUSG00000025479;ENSMUSG00000026692;ENSMUSG00000027983;ENSMUSG00000037071;ENSMUSG00000050103;ENSMUSG00000074882;ENSMUSG00000079057	Nos2;Cyp1b1;Cyp4f14;Cyp2c40;Cyp2e1;Fmo4;Cyp2u1;Scd1;Agmo;Cyp2c68;Cyp4v3
7	GO:0006639	BP	acylglycerol metabolic process	7/ 274	98/ 43792	0.0714286	2.96016e-06	0.000458283	ENSMUSG00000022555;ENSMUSG00000025479;ENSMUSG00000025991;ENSMUSG00000028158;ENSMUSG00000037071;ENSMUSG00000041653;ENSMUSG00000052396	Dgat1;Cyp2e1;Cps1;Mttp;Scd1;Pnpla3;Mogat2
7	GO:0006865	BP	amino acid transport	7/ 274	98/ 43792	0.0714286	2.96016e-06	0.000458283	ENSMUSG00000015405;ENSMUSG00000021565;ENSMUSG00000024935;ENSMUSG00000030495;ENSMUSG00000031482;ENSMUSG00000036814;ENSMUSG00000038178	Ace2;Slc6a19;Slc1a1;Slc7a10;Slc25a15;Slc6a20a;Slc43a2
8	GO:0016798	MF	hydrolase activity, acting on glycosyl bonds	8/ 274	147/ 43792	0.0544218	4.46113e-06	0.000481696	ENSMUSG00000027790;ENSMUSG00000028885;ENSMUSG00000032098;ENSMUSG00000036395;ENSMUSG00000040809;ENSMUSG00000068587;ENSMUSG00000069515;ENSMUSG00000074264	Sis;Smpdl3b;Treh;Glb1l2;Chil3;Mgam;Lyz1;Amy1
7	GO:0006638	BP	neutral lipid metabolic process	7/ 274	99/ 43792	0.0707071	3.1685e-06	0.000485319	ENSMUSG00000022555;ENSMUSG00000025479;ENSMUSG00000025991;ENSMUSG00000028158;ENSMUSG00000037071;ENSMUSG00000041653;ENSMUSG00000052396	Dgat1;Cyp2e1;Cps1;Mttp;Scd1;Pnpla3;Mogat2
26	GO:0031226	CC	intrinsic component of plasma membrane	26/ 274	1552/ 43792	0.0167526	6.04825e-06	0.000529496	ENSMUSG00000009378;ENSMUSG00000019838;ENSMUSG00000020447;ENSMUSG00000020838;ENSMUSG00000020963;ENSMUSG00000021553;ENSMUSG00000021565;ENSMUSG00000022376;ENSMUSG00000023259;ENSMUSG00000024313;ENSMUSG00000024935;ENSMUSG00000025194;ENSMUSG00000025557;ENSMUSG00000026880;ENSMUSG00000027219;ENSMUSG00000028427;ENSMUSG00000030495;ENSMUSG00000031489;ENSMUSG00000036814;ENSMUSG00000040432;ENSMUSG00000040505;…	Slc16a12;Slc16a10;Npc1l1;Slc6a4;Tshr;Slc28a3;Slc6a19;Adcy8;Slc26a6;Mep1b;Slc1a1;Abcc2;Slc15a1;Stom;Slc28a2;Aqp7;Slc7a10;Adrb3;Slc6a20a;Ltb4r2;Abcg5;P2ry4;Slitrk6;Gp1bb;Gpr17;Clca4b
14	GO:0046903	BP	secretion	14/ 274	495/ 43792	0.0282828	3.52683e-06	0.00053452	ENSMUSG00000005268;ENSMUSG00000006567;ENSMUSG00000017697;ENSMUSG00000018604;ENSMUSG00000020826;ENSMUSG00000021280;ENSMUSG00000022555;ENSMUSG00000025194;ENSMUSG00000028158;ENSMUSG00000028749;ENSMUSG00000032978;ENSMUSG00000035699;ENSMUSG00000053862;ENSMUSG00000058908	Prlr;Atp7b;Ada;Tbx3;Nos2;Exoc3l4;Dgat1;Abcc2;Mttp;Pla2g2f;Guca2b;Slc51a;Slc51b;Pla2g2a
15	GO:0051249	BP	regulation of lymphocyte activation	15/ 274	574/ 43792	0.0261324	4.12088e-06	0.000618047	ENSMUSG00000017697;ENSMUSG00000028749;ENSMUSG00000031551;ENSMUSG00000035000;ENSMUSG00000037440;ENSMUSG00000076674;ENSMUSG00000094164;ENSMUSG00000094862;ENSMUSG00000095197;ENSMUSG00000095210;ENSMUSG00000095761;ENSMUSG00000095889;ENSMUSG00000096410;ENSMUSG00000096499;ENSMUSG00000096672	Ada;Pla2g2f;Ido1;Dpp4;Vnn1;Ighv3-8;Ighv2-3;Ighv1-56;Ighv1-59;Ighv5-9-1;Ighv1-20;Ighv1-58;Ighv1-19;Ighv1-5;Ighv1-63
140	GO:0065007	BP	biological regulation	140/ 274	16362/ 43792	0.00855641	4.1911e-06	0.000622098	ENSMUSG00000000125;ENSMUSG00000000958;ENSMUSG00000001657;ENSMUSG00000002289;ENSMUSG00000002992;ENSMUSG00000005268;ENSMUSG00000005800;ENSMUSG00000006567;ENSMUSG00000012705;ENSMUSG00000015405;ENSMUSG00000015627;ENSMUSG00000017688;ENSMUSG00000017697;ENSMUSG00000018604;ENSMUSG00000020614;ENSMUSG00000020826;ENSMUSG00000020838;ENSMUSG00000020963;ENSMUSG00000021553;ENSMUSG00000022126;ENSMUSG00000022225;…	Wnt3;Slc7a7;Hoxc8;Angptl4;Apoc2;Prlr;Mmp8;Atp7b;Retn;Ace2;Gata5;Hnf4g;Ada;Tbx3;Fam20a;Nos2;Slc6a4;Tshr;Slc28a3;Acod1;Cma1;Adcy8;Dgat1;Gpd1;Soat2;Gzma;Ccl25;Slc26a6;Rhebl1;Cyp1b1;Themis3;Clps;C2;Spink1;Pmaip1;Slc1a1;Abcc2;Slc15a1;Cps1;Cxcr2;Prrx1;Stom;Card9;Depdc7;Slc28a2;Duoxa2;Mme;Ptx3;Enpep;Mttp;Aldob;Pla2g2f;Smpdl3b;Slc34a2;Cxcl1;Ccr9;Ocm;Npy;Gsdme;Sval1;Reg3g;Otc;Adrb3;Ido1;Hp;Bco1;Vstm5;Guca…
3	GO:0044278	BP	cell wall disruption in another organism	3/ 274	6/ 43792	0.5	4.77857e-06	0.000698298	ENSMUSG00000030017;ENSMUSG00000071356;ENSMUSG00000079516	Reg3g;Reg3b;Reg3a
16	GO:0002694	BP	regulation of leukocyte activation	16/ 274	657/ 43792	0.0243531	4.80146e-06	0.000698298	ENSMUSG00000005800;ENSMUSG00000017697;ENSMUSG00000028749;ENSMUSG00000031551;ENSMUSG00000035000;ENSMUSG00000037440;ENSMUSG00000076674;ENSMUSG00000094164;ENSMUSG00000094862;ENSMUSG00000095197;ENSMUSG00000095210;ENSMUSG00000095761;ENSMUSG00000095889;ENSMUSG00000096410;ENSMUSG00000096499;ENSMUSG00000096672	Mmp8;Ada;Pla2g2f;Ido1;Dpp4;Vnn1;Ighv3-8;Ighv2-3;Ighv1-56;Ighv1-59;Ighv5-9-1;Ighv1-20;Ighv1-58;Ighv1-19;Ighv1-5;Ighv1-63
8	GO:0120254	BP	olefinic compound metabolic process	8/ 274	150/ 43792	0.0533333	5.18019e-06	0.000745844	ENSMUSG00000024087;ENSMUSG00000024292;ENSMUSG00000025004;ENSMUSG00000025479;ENSMUSG00000031845;ENSMUSG00000040134;ENSMUSG00000053054;ENSMUSG00000074882	Cyp1b1;Cyp4f14;Cyp2c40;Cyp2e1;Bco1;Rdh7;Adh6a;Cyp2c68
12	GO:0006631	BP	fatty acid metabolic process	12/ 274	377/ 43792	0.0318302	5.42132e-06	0.000772834	ENSMUSG00000021620;ENSMUSG00000024087;ENSMUSG00000024292;ENSMUSG00000025004;ENSMUSG00000025479;ENSMUSG00000029059;ENSMUSG00000037071;ENSMUSG00000041653;ENSMUSG00000055782;ENSMUSG00000062515;ENSMUSG00000074882;ENSMUSG00000079057	Acot12;Cyp1b1;Cyp4f14;Cyp2c40;Cyp2e1;Prxl2b;Scd1;Pnpla3;Abcd2;Fabp4;Cyp2c68;Cyp4v3
10	GO:0008202	BP	steroid metabolic process	10/ 274	256/ 43792	0.0390625	5.64894e-06	0.000797387	ENSMUSG00000020447;ENSMUSG00000023045;ENSMUSG00000024087;ENSMUSG00000025396;ENSMUSG00000025479;ENSMUSG00000026726;ENSMUSG00000028158;ENSMUSG00000032083;ENSMUSG00000037071;ENSMUSG00000074115	Npc1l1;Soat2;Cyp1b1;Hsd17b6;Cyp2e1;Cubn;Mttp;Apoa1;Scd1;Saa1
7	GO:0004553	MF	hydrolase activity, hydrolyzing O-glycosyl compounds	7/ 274	114/ 43792	0.0614035	8.08666e-06	0.000852861	ENSMUSG00000027790;ENSMUSG00000032098;ENSMUSG00000036395;ENSMUSG00000040809;ENSMUSG00000068587;ENSMUSG00000069515;ENSMUSG00000074264	Sis;Treh;Glb1l2;Chil3;Mgam;Lyz1;Amy1
63	GO:0046872	MF	metal ion binding	63/ 274	5735/ 43792	0.0109852	8.30357e-06	0.000855833	ENSMUSG00000005268;ENSMUSG00000005800;ENSMUSG00000006567;ENSMUSG00000015405;ENSMUSG00000015627;ENSMUSG00000017688;ENSMUSG00000017697;ENSMUSG00000018623;ENSMUSG00000020826;ENSMUSG00000020838;ENSMUSG00000022376;ENSMUSG00000023755;ENSMUSG00000024087;ENSMUSG00000024292;ENSMUSG00000024313;ENSMUSG00000024371;ENSMUSG00000024644;ENSMUSG00000024935;ENSMUSG00000025004;ENSMUSG00000025091;ENSMUSG00000025479;…	Prlr;Mmp8;Atp7b;Ace2;Gata5;Hnf4g;Ada;Mmp7;Nos2;Slc6a4;Adcy8;Rhebl1;Cyp1b1;Cyp4f14;Mep1b;C2;Cndp2;Slc1a1;Cyp2c40;Pnliprp2;Cyp2e1;Cps1;Cubn;Car3;Mme;Cyp2u1;Enpep;Pla2g2f;Smpdl3b;Slc34a2;Ocm;Car5b;Ido1;Bco1;Tkfc;Xpnpep2;Scd1;Itln1;Anpep;Abcg5;Zfp239;Bhmt2;Mmp10;Rtl3;Osr1;Suox;Agmo;Efcab5;Adh6a;Anxa13;Cndp1;Pla2g2a;Cfi;Pepd;Duox2;Itgad;Amy1;Bhmt;Cyp2c68;Cyp4v3;Gm46223;Gm47404;Naip3-ps1
24	GO:0005783	CC	endoplasmic reticulum	24/ 274	1414/ 43792	0.0169731	1.13005e-05	0.000887438	ENSMUSG00000006567;ENSMUSG00000020614;ENSMUSG00000022878;ENSMUSG00000023045;ENSMUSG00000025396;ENSMUSG00000025479;ENSMUSG00000026726;ENSMUSG00000026880;ENSMUSG00000027225;ENSMUSG00000028158;ENSMUSG00000029059;ENSMUSG00000030546;ENSMUSG00000031722;ENSMUSG00000035000;ENSMUSG00000037071;ENSMUSG00000039956;ENSMUSG00000040134;ENSMUSG00000050103;ENSMUSG00000052396;ENSMUSG00000058908;ENSMUSG00000068452;…	Atp7b;Fam20a;Adipoq;Soat2;Hsd17b6;Cyp2e1;Cubn;Stom;Duoxa2;Mttp;Prxl2b;Plin1;Hp;Dpp4;Scd1;Mrap;Rdh7;Agmo;Mogat2;Pla2g2a;Duox2;Serpina1b;Nat8f5;-
9	GO:0016323	CC	basolateral plasma membrane	9/ 274	220/ 43792	0.0409091	1.15192e-05	0.000887438	ENSMUSG00000000958;ENSMUSG00000006567;ENSMUSG00000019838;ENSMUSG00000020963;ENSMUSG00000022376;ENSMUSG00000028158;ENSMUSG00000035699;ENSMUSG00000044359;ENSMUSG00000053862	Slc7a7;Atp7b;Slc16a10;Tshr;Adcy8;Mttp;Slc51a;P2ry4;Slc51b
4	GO:0006525	BP	arginine metabolic process	4/ 274	20/ 43792	0.2	6.71294e-06	0.000938377	ENSMUSG00000020826;ENSMUSG00000025991;ENSMUSG00000031173;ENSMUSG00000048217	Nos2;Cps1;Otc;Nags
11	GO:0030246	MF	carbohydrate binding	11/ 274	335/ 43792	0.0328358	1.0003e-05	0.00100808	ENSMUSG00000027790;ENSMUSG00000027832;ENSMUSG00000028307;ENSMUSG00000030017;ENSMUSG00000030155;ENSMUSG00000038209;ENSMUSG00000040809;ENSMUSG00000043501;ENSMUSG00000068587;ENSMUSG00000071356;ENSMUSG00000079516	Sis;Ptx3;Aldob;Reg3g;Clec2e;Itln1;Chil3;Lgals2;Mgam;Reg3b;Reg3a
29	GO:0044248	BP	cellular catabolic process	29/ 274	1867/ 43792	0.0155329	7.30984e-06	0.00101199	ENSMUSG00000003526;ENSMUSG00000017453;ENSMUSG00000017697;ENSMUSG00000020407;ENSMUSG00000020826;ENSMUSG00000024087;ENSMUSG00000025004;ENSMUSG00000025091;ENSMUSG00000025479;ENSMUSG00000025991;ENSMUSG00000026692;ENSMUSG00000026726;ENSMUSG00000027360;ENSMUSG00000027820;ENSMUSG00000027983;ENSMUSG00000028024;ENSMUSG00000028885;ENSMUSG00000031173;ENSMUSG00000031551;ENSMUSG00000031845;ENSMUSG00000032098;…	Prodh;Pipox;Ada;Upp1;Nos2;Cyp1b1;Cyp2c40;Pnliprp2;Cyp2e1;Cps1;Fmo4;Cubn;Hdc;Mme;Cyp2u1;Enpep;Smpdl3b;Otc;Ido1;Bco1;Treh;Tkfc;Ubd;Anpep;Pnpla3;Dao;Abcd2;Bhmt;Cyp2c68
17	GO:0009725	BP	response to hormone	17/ 274	766/ 43792	0.0221932	8.18368e-06	0.00112005	ENSMUSG00000012705;ENSMUSG00000020826;ENSMUSG00000020963;ENSMUSG00000022376;ENSMUSG00000025194;ENSMUSG00000025991;ENSMUSG00000028307;ENSMUSG00000029188;ENSMUSG00000030017;ENSMUSG00000031173;ENSMUSG00000044359;ENSMUSG00000058427;ENSMUSG00000071178;ENSMUSG00000071356;ENSMUSG00000079516;ENSMUSG00000110887;ENSMUSG00000114576	Retn;Nos2;Tshr;Adcy8;Abcc2;Cps1;Aldob;Slc34a2;Reg3g;Otc;P2ry4;Cxcl2;Serpina1b;Reg3b;Reg3a;Cbx3-ps8;Naip3-ps1
3	GO:0006526	BP	arginine biosynthetic process	3/ 274	7/ 43792	0.428571	8.32371e-06	0.00112005	ENSMUSG00000025991;ENSMUSG00000031173;ENSMUSG00000048217	Cps1;Otc;Nags
14	GO:0010817	BP	regulation of hormone levels	14/ 274	536/ 43792	0.0261194	8.68728e-06	0.00115814	ENSMUSG00000012705;ENSMUSG00000018604;ENSMUSG00000020826;ENSMUSG00000022376;ENSMUSG00000022555;ENSMUSG00000024087;ENSMUSG00000025194;ENSMUSG00000027225;ENSMUSG00000031845;ENSMUSG00000040134;ENSMUSG00000053054;ENSMUSG00000067786;ENSMUSG00000068452;ENSMUSG00000091387	Retn;Tbx3;Nos2;Adcy8;Dgat1;Cyp1b1;Abcc2;Duoxa2;Bco1;Rdh7;Adh6a;Nnat;Duox2;Gcnt4
7	GO:0001676	BP	long-chain fatty acid metabolic process	7/ 274	116/ 43792	0.0603448	9.06698e-06	0.00119767	ENSMUSG00000021620;ENSMUSG00000024087;ENSMUSG00000024292;ENSMUSG00000025004;ENSMUSG00000025479;ENSMUSG00000041653;ENSMUSG00000074882	Acot12;Cyp1b1;Cyp4f14;Cyp2c40;Cyp2e1;Pnpla3;Cyp2c68
32	GO:1901575	BP	organic substance catabolic process	32/ 274	2196/ 43792	0.0145719	9.4988e-06	0.00124331	ENSMUSG00000002992;ENSMUSG00000003526;ENSMUSG00000017453;ENSMUSG00000017697;ENSMUSG00000020407;ENSMUSG00000020826;ENSMUSG00000023019;ENSMUSG00000024087;ENSMUSG00000024225;ENSMUSG00000025091;ENSMUSG00000025991;ENSMUSG00000026726;ENSMUSG00000027360;ENSMUSG00000028024;ENSMUSG00000028307;ENSMUSG00000028749;ENSMUSG00000028885;ENSMUSG00000030546;ENSMUSG00000031173;ENSMUSG00000031551;ENSMUSG00000031845;…	Apoc2;Prodh;Pipox;Ada;Upp1;Nos2;Gpd1;Cyp1b1;Clps;Pnliprp2;Cps1;Cubn;Hdc;Enpep;Aldob;Pla2g2f;Smpdl3b;Plin1;Otc;Ido1;Bco1;Treh;Tkfc;Ubd;Anpep;Chil3;Pnpla3;Dao;Abcd2;Pla2g2a;Amy1;Bhmt
10	GO:0020037	MF	heme binding	10/ 274	282/ 43792	0.035461	1.31127e-05	0.00129274	ENSMUSG00000020826;ENSMUSG00000024087;ENSMUSG00000024292;ENSMUSG00000025004;ENSMUSG00000025479;ENSMUSG00000027983;ENSMUSG00000031551;ENSMUSG00000049858;ENSMUSG00000074882;ENSMUSG00000079057	Nos2;Cyp1b1;Cyp4f14;Cyp2c40;Cyp2e1;Cyp2u1;Ido1;Suox;Cyp2c68;Cyp4v3
8	GO:0005319	MF	lipid transporter activity	8/ 274	171/ 43792	0.0467836	1.35168e-05	0.00130423	ENSMUSG00000020447;ENSMUSG00000028158;ENSMUSG00000035699;ENSMUSG00000040505;ENSMUSG00000053862;ENSMUSG00000054422;ENSMUSG00000062515;ENSMUSG00000074345	Npc1l1;Mttp;Slc51a;Abcg5;Slc51b;Fabp1;Fabp4;Tnfaip8l3
8	GO:0007584	BP	response to nutrient	8/ 274	165/ 43792	0.0484848	1.04256e-05	0.00135232	ENSMUSG00000017697;ENSMUSG00000020838;ENSMUSG00000021565;ENSMUSG00000024371;ENSMUSG00000026726;ENSMUSG00000031173;ENSMUSG00000040505;ENSMUSG00000049858	Ada;Slc6a4;Slc6a19;C2;Cubn;Otc;Abcg5;Suox
7	GO:0050829	BP	defense response to Gram-negative bacterium	7/ 274	119/ 43792	0.0588235	1.07208e-05	0.0013782	ENSMUSG00000030017;ENSMUSG00000069515;ENSMUSG00000071356;ENSMUSG00000074434;ENSMUSG00000074436;ENSMUSG00000082211;ENSMUSG00000095328	Reg3g;Lyz1;Reg3b;Defa28;Defa-ps18;Defa27;Defa-ps6
23	GO:0042592	BP	homeostatic process	23/ 274	1331/ 43792	0.0172802	1.30602e-05	0.00166408	ENSMUSG00000002289;ENSMUSG00000002992;ENSMUSG00000006567;ENSMUSG00000020614;ENSMUSG00000021553;ENSMUSG00000022376;ENSMUSG00000022555;ENSMUSG00000023045;ENSMUSG00000023259;ENSMUSG00000024521;ENSMUSG00000025194;ENSMUSG00000025991;ENSMUSG00000027219;ENSMUSG00000028158;ENSMUSG00000029188;ENSMUSG00000031173;ENSMUSG00000031489;ENSMUSG00000037071;ENSMUSG00000040505;ENSMUSG00000044359;ENSMUSG00000062515;…	Angptl4;Apoc2;Atp7b;Fam20a;Slc28a3;Adcy8;Dgat1;Soat2;Slc26a6;Pmaip1;Abcc2;Cps1;Slc28a2;Mttp;Slc34a2;Otc;Adrb3;Scd1;Abcg5;P2ry4;Fabp4;C7;Gcnt4
7	GO:0045444	BP	fat cell differentiation	7/ 274	124/ 43792	0.0564516	1.40291e-05	0.00177185	ENSMUSG00000012705;ENSMUSG00000022878;ENSMUSG00000031489;ENSMUSG00000037071;ENSMUSG00000039956;ENSMUSG00000044405;ENSMUSG00000062515	Retn;Adipoq;Adrb3;Scd1;Mrap;Adig;Fabp4
11	GO:0042277	MF	peptide binding	11/ 274	367/ 43792	0.0299728	2.32373e-05	0.00219544	ENSMUSG00000005268;ENSMUSG00000022225;ENSMUSG00000027820;ENSMUSG00000028024;ENSMUSG00000032083;ENSMUSG00000035000;ENSMUSG00000039062;ENSMUSG00000066878;ENSMUSG00000073402;ENSMUSG00000079492;ENSMUSG00000121510	Prlr;Cma1;Mme;Enpep;Apoa1;Dpp4;Anpep;Gm10184;Gm8909;Gm11127;-
11	GO:0043434	BP	response to peptide hormone	11/ 274	356/ 43792	0.0308989	1.75759e-05	0.0022005	ENSMUSG00000012705;ENSMUSG00000020963;ENSMUSG00000022376;ENSMUSG00000025194;ENSMUSG00000025991;ENSMUSG00000028307;ENSMUSG00000030017;ENSMUSG00000031173;ENSMUSG00000071178;ENSMUSG00000071356;ENSMUSG00000079516	Retn;Tshr;Adcy8;Abcc2;Cps1;Aldob;Reg3g;Otc;Serpina1b;Reg3b;Reg3a
53	GO:0051179	BP	localization	53/ 274	4653/ 43792	0.0113905	1.81084e-05	0.00224763	ENSMUSG00000002992;ENSMUSG00000005268;ENSMUSG00000006567;ENSMUSG00000009378;ENSMUSG00000015405;ENSMUSG00000017697;ENSMUSG00000018604;ENSMUSG00000020447;ENSMUSG00000020826;ENSMUSG00000020838;ENSMUSG00000021278;ENSMUSG00000021280;ENSMUSG00000021509;ENSMUSG00000021553;ENSMUSG00000021565;ENSMUSG00000022555;ENSMUSG00000023045;ENSMUSG00000024313;ENSMUSG00000024935;ENSMUSG00000025194;ENSMUSG00000025557;…	Apoc2;Prlr;Atp7b;Slc16a12;Ace2;Ada;Tbx3;Npc1l1;Nos2;Slc6a4;Amn;Exoc3l4;Slc25a48;Slc28a3;Slc6a19;Dgat1;Soat2;Mep1b;Slc1a1;Abcc2;Slc15a1;Cxcr2;Cubn;Slc28a2;Duoxa2;Mttp;Aqp7;Pla2g2f;Slc34a2;Slc46a3;Slc7a10;Nxf7;Slc25a15;Apoc3;Guca2b;Dpp4;Slc51a;Slc6a20a;Slc43a2;Mrap;Abcg5;P2ry4;Mogat2;Slc51b;Fabp1;Pla2g2a;Fabp4;Mapk15;Gm10184;Tnfaip8l3;Mpp4;Gm20458;Gm5739
10	GO:1901605	BP	alpha-amino acid metabolic process	10/ 274	295/ 43792	0.0338983	1.93098e-05	0.00237626	ENSMUSG00000003526;ENSMUSG00000017453;ENSMUSG00000020826;ENSMUSG00000025991;ENSMUSG00000031173;ENSMUSG00000031551;ENSMUSG00000042096;ENSMUSG00000042118;ENSMUSG00000048217;ENSMUSG00000074768	Prodh;Pipox;Nos2;Cps1;Otc;Ido1;Dao;Bhmt2;Nags;Bhmt
22	GO:0009719	BP	response to endogenous stimulus	22/ 274	1270/ 43792	0.0173228	1.94955e-05	0.00237879	ENSMUSG00000012705;ENSMUSG00000015627;ENSMUSG00000020826;ENSMUSG00000020838;ENSMUSG00000020963;ENSMUSG00000022376;ENSMUSG00000022878;ENSMUSG00000023019;ENSMUSG00000025194;ENSMUSG00000025991;ENSMUSG00000028307;ENSMUSG00000029188;ENSMUSG00000030017;ENSMUSG00000031173;ENSMUSG00000044359;ENSMUSG00000058427;ENSMUSG00000071178;ENSMUSG00000071356;ENSMUSG00000079516;ENSMUSG00000109295;ENSMUSG00000110887;…	Retn;Gata5;Nos2;Slc6a4;Tshr;Adcy8;Adipoq;Gpd1;Abcc2;Cps1;Aldob;Slc34a2;Reg3g;Otc;P2ry4;Cxcl2;Serpina1b;Reg3b;Reg3a;Gm5739;Cbx3-ps8;Naip3-ps1
92	GO:0016020	CC	membrane	92/ 274	9929/ 43792	0.00926579	3.37845e-05	0.00250265	ENSMUSG00000000958;ENSMUSG00000003526;ENSMUSG00000006567;ENSMUSG00000009378;ENSMUSG00000011034;ENSMUSG00000015405;ENSMUSG00000017697;ENSMUSG00000019838;ENSMUSG00000020447;ENSMUSG00000020826;ENSMUSG00000020838;ENSMUSG00000020963;ENSMUSG00000021278;ENSMUSG00000021509;ENSMUSG00000021565;ENSMUSG00000022376;ENSMUSG00000022555;ENSMUSG00000023045;ENSMUSG00000023755;ENSMUSG00000024087;ENSMUSG00000024292;…	Slc7a7;Prodh;Atp7b;Slc16a12;Slc5a1;Ace2;Ada;Slc16a10;Npc1l1;Nos2;Slc6a4;Tshr;Amn;Slc25a48;Slc6a19;Adcy8;Dgat1;Soat2;Rhebl1;Cyp1b1;Cyp4f14;Mep1b;Myot;Cst6;Slc1a1;Cyp2c40;Pnliprp2;Abcc2;Hsd17b6;Cyp2e1;Slc15a1;Cps1;Cxcr2;Fmo4;Cubn;Stom;Duoxa2;Sis;Mme;Cyp2u1;Enpep;Mttp;Aldob;Aqp7;Pla2g2f;Smpdl3b;Slc34a2;Gsdme;Slc5a11;Otc;Slc25a15;Adrb3;Vstm5;Treh;Dpp4;Slc51a;Myrf;Tm6sf2;Slc6a20a;Xpnpep2;Scd1;Vnn1;Slc…
18	GO:0048878	BP	chemical homeostasis	18/ 274	910/ 43792	0.0197802	2.06904e-05	0.00250336	ENSMUSG00000002289;ENSMUSG00000002992;ENSMUSG00000006567;ENSMUSG00000020614;ENSMUSG00000022376;ENSMUSG00000022555;ENSMUSG00000023045;ENSMUSG00000023259;ENSMUSG00000025194;ENSMUSG00000025991;ENSMUSG00000028158;ENSMUSG00000029188;ENSMUSG00000031173;ENSMUSG00000037071;ENSMUSG00000040505;ENSMUSG00000044359;ENSMUSG00000062515;ENSMUSG00000079105	Angptl4;Apoc2;Atp7b;Fam20a;Adcy8;Dgat1;Soat2;Slc26a6;Abcc2;Cps1;Mttp;Slc34a2;Otc;Scd1;Abcg5;P2ry4;Fabp4;C7
26	GO:0016491	MF	oxidoreductase activity	26/ 274	1694/ 43792	0.0153483	2.71954e-05	0.00251696	ENSMUSG00000003526;ENSMUSG00000017453;ENSMUSG00000020826;ENSMUSG00000023019;ENSMUSG00000024087;ENSMUSG00000024292;ENSMUSG00000025004;ENSMUSG00000025396;ENSMUSG00000025479;ENSMUSG00000026692;ENSMUSG00000027983;ENSMUSG00000029059;ENSMUSG00000030303;ENSMUSG00000031551;ENSMUSG00000031845;ENSMUSG00000037071;ENSMUSG00000040134;ENSMUSG00000042096;ENSMUSG00000049858;ENSMUSG00000050103;ENSMUSG00000052131;…	Prodh;Pipox;Nos2;Gpd1;Cyp1b1;Cyp4f14;Cyp2c40;Hsd17b6;Cyp2e1;Fmo4;Cyp2u1;Prxl2b;Far2;Ido1;Bco1;Scd1;Rdh7;Dao;Suox;Agmo;Akr1b7;Adh6a;Duox2;Cyp2c68;Cyp4v3;Ndor1
12	GO:1901652	BP	response to peptide	12/ 274	434/ 43792	0.0276498	2.19729e-05	0.00262185	ENSMUSG00000012705;ENSMUSG00000020963;ENSMUSG00000022376;ENSMUSG00000025194;ENSMUSG00000025991;ENSMUSG00000026928;ENSMUSG00000028307;ENSMUSG00000030017;ENSMUSG00000031173;ENSMUSG00000071178;ENSMUSG00000071356;ENSMUSG00000079516	Retn;Tshr;Adcy8;Abcc2;Cps1;Card9;Aldob;Reg3g;Otc;Serpina1b;Reg3b;Reg3a
7	GO:0033559	BP	unsaturated fatty acid metabolic process	7/ 274	134/ 43792	0.0522388	2.31984e-05	0.00273779	ENSMUSG00000024087;ENSMUSG00000024292;ENSMUSG00000025004;ENSMUSG00000025479;ENSMUSG00000029059;ENSMUSG00000037071;ENSMUSG00000074882	Cyp1b1;Cyp4f14;Cyp2c40;Cyp2e1;Prxl2b;Scd1;Cyp2c68
12	GO:0051260	BP	protein homooligomerization	12/ 274	437/ 43792	0.02746	2.3501e-05	0.00275096	ENSMUSG00000002289;ENSMUSG00000020838;ENSMUSG00000021620;ENSMUSG00000022376;ENSMUSG00000024935;ENSMUSG00000026726;ENSMUSG00000026880;ENSMUSG00000029618;ENSMUSG00000031173;ENSMUSG00000031937;ENSMUSG00000038209;ENSMUSG00000071356	Angptl4;Slc6a4;Acot12;Adcy8;Slc1a1;Cubn;Stom;Ocm;Otc;Vstm5;Itln1;Reg3b
6	GO:0009064	BP	glutamine family amino acid metabolic process	6/ 274	92/ 43792	0.0652174	2.58106e-05	0.00299694	ENSMUSG00000003526;ENSMUSG00000020826;ENSMUSG00000025991;ENSMUSG00000031173;ENSMUSG00000042096;ENSMUSG00000048217	Prodh;Nos2;Cps1;Otc;Dao;Nags
13	GO:0031667	BP	response to nutrient levels	13/ 274	518/ 43792	0.0250965	2.75334e-05	0.0031714	ENSMUSG00000002289;ENSMUSG00000017697;ENSMUSG00000018623;ENSMUSG00000020407;ENSMUSG00000020838;ENSMUSG00000021565;ENSMUSG00000024225;ENSMUSG00000024371;ENSMUSG00000025991;ENSMUSG00000026726;ENSMUSG00000031173;ENSMUSG00000040505;ENSMUSG00000049858	Angptl4;Ada;Mmp7;Upp1;Slc6a4;Slc6a19;Clps;C2;Cps1;Cubn;Otc;Abcg5;Suox
83	GO:0043167	MF	ion binding	83/ 274	8699/ 43792	0.00954133	3.67142e-05	0.00332998	ENSMUSG00000003526;ENSMUSG00000005268;ENSMUSG00000005800;ENSMUSG00000006567;ENSMUSG00000015405;ENSMUSG00000015627;ENSMUSG00000017688;ENSMUSG00000017697;ENSMUSG00000018623;ENSMUSG00000020826;ENSMUSG00000020838;ENSMUSG00000021620;ENSMUSG00000022376;ENSMUSG00000022555;ENSMUSG00000022878;ENSMUSG00000023755;ENSMUSG00000024087;ENSMUSG00000024292;ENSMUSG00000024313;ENSMUSG00000024371;ENSMUSG00000024644;…	Prodh;Prlr;Mmp8;Atp7b;Ace2;Gata5;Hnf4g;Ada;Mmp7;Nos2;Slc6a4;Acot12;Adcy8;Dgat1;Adipoq;Rhebl1;Cyp1b1;Cyp4f14;Mep1b;C2;Cndp2;Slc1a1;Cyp2c40;Pnliprp2;Abcc2;Cyp2e1;Cps1;Fmo4;Cubn;Hdc;Car3;Mme;Cyp2u1;Enpep;Aldob;Pla2g2f;Smpdl3b;Slc34a2;Ocm;Gsdme;Otc;Car5b;Adrb3;Ido1;Bco1;Tkfc;Xpnpep2;Scd1;Itln1;Anpep;Abcg5;Pnpla3;Dao;Zfp239;Bhmt2;P2ry4;Mmp10;Rtl3;Nags;Osr1;Suox;Agmo;Efcab5;Adh6a;Fabp1;Anxa13;Abcd2;Cnd…
5	GO:0022600	BP	digestive system process	5/ 274	58/ 43792	0.0862069	3.23048e-05	0.00369146	ENSMUSG00000020447;ENSMUSG00000040505;ENSMUSG00000052396;ENSMUSG00000054422;ENSMUSG00000109295	Npc1l1;Abcg5;Mogat2;Fabp1;Gm5739
18	GO:0005789	CC	endoplasmic reticulum membrane	18/ 274	983/ 43792	0.0183113	5.60008e-05	0.00399472	ENSMUSG00000022555;ENSMUSG00000023045;ENSMUSG00000024087;ENSMUSG00000024292;ENSMUSG00000025004;ENSMUSG00000025479;ENSMUSG00000026692;ENSMUSG00000027225;ENSMUSG00000027983;ENSMUSG00000028307;ENSMUSG00000035699;ENSMUSG00000036098;ENSMUSG00000036151;ENSMUSG00000037071;ENSMUSG00000039956;ENSMUSG00000050103;ENSMUSG00000052396;ENSMUSG00000079057	Dgat1;Soat2;Cyp1b1;Cyp4f14;Cyp2c40;Cyp2e1;Fmo4;Duoxa2;Cyp2u1;Aldob;Slc51a;Myrf;Tm6sf2;Scd1;Mrap;Agmo;Mogat2;Cyp4v3
22	GO:1901698	BP	response to nitrogen compound	22/ 274	1323/ 43792	0.0166289	3.59354e-05	0.004074	ENSMUSG00000012705;ENSMUSG00000017697;ENSMUSG00000020838;ENSMUSG00000020963;ENSMUSG00000022376;ENSMUSG00000022878;ENSMUSG00000023019;ENSMUSG00000025194;ENSMUSG00000025479;ENSMUSG00000025991;ENSMUSG00000026928;ENSMUSG00000028307;ENSMUSG00000030017;ENSMUSG00000031173;ENSMUSG00000032271;ENSMUSG00000058427;ENSMUSG00000067297;ENSMUSG00000068452;ENSMUSG00000071178;ENSMUSG00000071356;ENSMUSG00000079516;…	Retn;Ada;Slc6a4;Tshr;Adcy8;Adipoq;Gpd1;Abcc2;Cyp2e1;Cps1;Card9;Aldob;Reg3g;Otc;Nnmt;Cxcl2;Ifit1bl2;Duox2;Serpina1b;Reg3b;Reg3a;Gm5739
14	GO:0071396	BP	cellular response to lipid	14/ 274	612/ 43792	0.0228758	3.7315e-05	0.00419736	ENSMUSG00000020826;ENSMUSG00000020838;ENSMUSG00000022376;ENSMUSG00000025194;ENSMUSG00000025991;ENSMUSG00000029380;ENSMUSG00000044359;ENSMUSG00000048387;ENSMUSG00000058427;ENSMUSG00000074434;ENSMUSG00000074436;ENSMUSG00000082211;ENSMUSG00000095328;ENSMUSG00000110887	Nos2;Slc6a4;Adcy8;Abcc2;Cps1;Cxcl1;P2ry4;Osr1;Cxcl2;Defa28;Defa-ps18;Defa27;Defa-ps6;Cbx3-ps8
18	GO:0032787	BP	monocarboxylic acid metabolic process	18/ 274	955/ 43792	0.0188482	3.87161e-05	0.00422264	ENSMUSG00000021620;ENSMUSG00000024087;ENSMUSG00000024292;ENSMUSG00000025004;ENSMUSG00000025194;ENSMUSG00000025479;ENSMUSG00000028307;ENSMUSG00000029059;ENSMUSG00000031551;ENSMUSG00000034371;ENSMUSG00000037071;ENSMUSG00000037440;ENSMUSG00000041653;ENSMUSG00000053054;ENSMUSG00000055782;ENSMUSG00000062515;ENSMUSG00000074882;ENSMUSG00000079057	Acot12;Cyp1b1;Cyp4f14;Cyp2c40;Abcc2;Cyp2e1;Aldob;Prxl2b;Ido1;Tkfc;Scd1;Vnn1;Pnpla3;Adh6a;Abcd2;Fabp4;Cyp2c68;Cyp4v3
2	GO:0006001	BP	fructose catabolic process	2/ 274	2/ 43792	1	3.90062e-05	0.00422264	ENSMUSG00000028307;ENSMUSG00000034371	Aldob;Tkfc
2	GO:0072338	BP	cellular lactam metabolic process	2/ 274	2/ 43792	1	3.90062e-05	0.00422264	ENSMUSG00000025194;ENSMUSG00000027820	Abcc2;Mme
2	GO:0061625	BP	glycolytic process through fructose-1-phosphate	2/ 274	2/ 43792	1	3.90062e-05	0.00422264	ENSMUSG00000028307;ENSMUSG00000034371	Aldob;Tkfc
2	GO:0061624	BP	fructose catabolic process to hydroxyacetone phosphate and glyceraldehyde-3-phosphate	2/ 274	2/ 43792	1	3.90062e-05	0.00422264	ENSMUSG00000028307;ENSMUSG00000034371	Aldob;Tkfc
4	GO:2001057	BP	reactive nitrogen species metabolic process	4/ 274	31/ 43792	0.129032	4.12969e-05	0.0044072	ENSMUSG00000020826;ENSMUSG00000024087;ENSMUSG00000025991;ENSMUSG00000049858	Nos2;Cyp1b1;Cps1;Suox
19	GO:0006811	BP	ion transport	19/ 274	1051/ 43792	0.018078	4.13232e-05	0.0044072	ENSMUSG00000006567;ENSMUSG00000009378;ENSMUSG00000015405;ENSMUSG00000017697;ENSMUSG00000020826;ENSMUSG00000020838;ENSMUSG00000024935;ENSMUSG00000025194;ENSMUSG00000028749;ENSMUSG00000029188;ENSMUSG00000030495;ENSMUSG00000031482;ENSMUSG00000035699;ENSMUSG00000036814;ENSMUSG00000038178;ENSMUSG00000044359;ENSMUSG00000053862;ENSMUSG00000058908;ENSMUSG00000063704	Atp7b;Slc16a12;Ace2;Ada;Nos2;Slc6a4;Slc1a1;Abcc2;Pla2g2f;Slc34a2;Slc7a10;Slc25a15;Slc51a;Slc6a20a;Slc43a2;P2ry4;Slc51b;Pla2g2a;Mapk15
7	GO:0055088	BP	lipid homeostasis	7/ 274	148/ 43792	0.0472973	4.3851e-05	0.0046424	ENSMUSG00000002289;ENSMUSG00000002992;ENSMUSG00000022555;ENSMUSG00000023045;ENSMUSG00000028158;ENSMUSG00000040505;ENSMUSG00000062515	Angptl4;Apoc2;Dgat1;Soat2;Mttp;Abcg5;Fabp4
7	GO:0045834	BP	positive regulation of lipid metabolic process	7/ 274	151/ 43792	0.0463576	4.98135e-05	0.00509286	ENSMUSG00000002289;ENSMUSG00000002992;ENSMUSG00000022555;ENSMUSG00000037071;ENSMUSG00000054422;ENSMUSG00000055782;ENSMUSG00000074345	Angptl4;Apoc2;Dgat1;Scd1;Fabp1;Abcd2;Tnfaip8l3
13	GO:0009991	BP	response to extracellular stimulus	13/ 274	549/ 43792	0.0236794	4.98377e-05	0.00509286	ENSMUSG00000002289;ENSMUSG00000017697;ENSMUSG00000018623;ENSMUSG00000020407;ENSMUSG00000020838;ENSMUSG00000021565;ENSMUSG00000024225;ENSMUSG00000024371;ENSMUSG00000025991;ENSMUSG00000026726;ENSMUSG00000031173;ENSMUSG00000040505;ENSMUSG00000049858	Angptl4;Ada;Mmp7;Upp1;Slc6a4;Slc6a19;Clps;C2;Cps1;Cubn;Otc;Abcg5;Suox
3	GO:0019627	BP	urea metabolic process	3/ 274	12/ 43792	0.25	5.11196e-05	0.00514699	ENSMUSG00000025991;ENSMUSG00000031173;ENSMUSG00000048217	Cps1;Otc;Nags
3	GO:0000050	BP	urea cycle	3/ 274	12/ 43792	0.25	5.11196e-05	0.00514699	ENSMUSG00000025991;ENSMUSG00000031173;ENSMUSG00000048217	Cps1;Otc;Nags
20	GO:1901701	BP	cellular response to oxygen-containing compound	20/ 274	1164/ 43792	0.0171821	5.2385e-05	0.00523777	ENSMUSG00000020826;ENSMUSG00000020838;ENSMUSG00000020963;ENSMUSG00000022376;ENSMUSG00000022878;ENSMUSG00000023019;ENSMUSG00000024087;ENSMUSG00000025194;ENSMUSG00000025991;ENSMUSG00000029380;ENSMUSG00000044359;ENSMUSG00000048387;ENSMUSG00000054422;ENSMUSG00000058427;ENSMUSG00000074434;ENSMUSG00000074436;ENSMUSG00000082211;ENSMUSG00000095328;ENSMUSG00000109295;ENSMUSG00000110887	Nos2;Slc6a4;Tshr;Adcy8;Adipoq;Gpd1;Cyp1b1;Abcc2;Cps1;Cxcl1;P2ry4;Osr1;Fabp1;Cxcl2;Defa28;Defa-ps18;Defa27;Defa-ps6;Gm5739;Cbx3-ps8
7	GO:0009063	BP	cellular amino acid catabolic process	7/ 274	153/ 43792	0.0457516	5.41455e-05	0.00537647	ENSMUSG00000003526;ENSMUSG00000017453;ENSMUSG00000020826;ENSMUSG00000027360;ENSMUSG00000031173;ENSMUSG00000031551;ENSMUSG00000042096	Prodh;Pipox;Nos2;Hdc;Otc;Ido1;Dao
3	GO:0042834	MF	peptidoglycan binding	3/ 274	13/ 43792	0.230769	6.61478e-05	0.00576885	ENSMUSG00000030017;ENSMUSG00000071356;ENSMUSG00000079516	Reg3g;Reg3b;Reg3a
3	GO:1901611	MF	phosphatidylglycerol binding	3/ 274	13/ 43792	0.230769	6.61478e-05	0.00576885	ENSMUSG00000027820;ENSMUSG00000029821;ENSMUSG00000055114	Mme;Gsdme;Anxa13
11	GO:0006520	BP	cellular amino acid metabolic process	11/ 274	410/ 43792	0.0268293	6.31344e-05	0.00622609	ENSMUSG00000003526;ENSMUSG00000017453;ENSMUSG00000020826;ENSMUSG00000025991;ENSMUSG00000027360;ENSMUSG00000031173;ENSMUSG00000031551;ENSMUSG00000042096;ENSMUSG00000042118;ENSMUSG00000048217;ENSMUSG00000074768	Prodh;Pipox;Nos2;Cps1;Hdc;Otc;Ido1;Dao;Bhmt2;Nags;Bhmt
3	GO:0050872	BP	white fat cell differentiation	3/ 274	13/ 43792	0.230769	6.61478e-05	0.00639192	ENSMUSG00000037071;ENSMUSG00000044405;ENSMUSG00000062515	Scd1;Adig;Fabp4
3	GO:0044872	BP	lipoprotein localization	3/ 274	13/ 43792	0.230769	6.61478e-05	0.00639192	ENSMUSG00000002992;ENSMUSG00000026726;ENSMUSG00000028158	Apoc2;Cubn;Mttp
3	GO:0042953	BP	lipoprotein transport	3/ 274	13/ 43792	0.230769	6.61478e-05	0.00639192	ENSMUSG00000002992;ENSMUSG00000026726;ENSMUSG00000028158	Apoc2;Cubn;Mttp
4	GO:0030857	BP	negative regulation of epithelial cell differentiation	4/ 274	35/ 43792	0.114286	6.73822e-05	0.00642496	ENSMUSG00000018604;ENSMUSG00000030017;ENSMUSG00000048387;ENSMUSG00000079516	Tbx3;Reg3g;Osr1;Reg3a
4	GO:0071715	BP	icosanoid transport	4/ 274	35/ 43792	0.114286	6.73822e-05	0.00642496	ENSMUSG00000020826;ENSMUSG00000025194;ENSMUSG00000028749;ENSMUSG00000058908	Nos2;Abcc2;Pla2g2f;Pla2g2a
12	GO:0005543	MF	phospholipid binding	12/ 274	496/ 43792	0.0241935	7.91197e-05	0.00676996	ENSMUSG00000025991;ENSMUSG00000027820;ENSMUSG00000028307;ENSMUSG00000028749;ENSMUSG00000029821;ENSMUSG00000031173;ENSMUSG00000037440;ENSMUSG00000041653;ENSMUSG00000054422;ENSMUSG00000055114;ENSMUSG00000058908;ENSMUSG00000074345	Cps1;Mme;Aldob;Pla2g2f;Gsdme;Otc;Vnn1;Pnpla3;Fabp1;Anxa13;Pla2g2a;Tnfaip8l3
4	GO:1990777	CC	lipoprotein particle	4/ 274	39/ 43792	0.102564	0.000103789	0.006893	ENSMUSG00000002992;ENSMUSG00000032083;ENSMUSG00000057465;ENSMUSG00000074115	Apoc2;Apoa1;Saa2;Saa1
4	GO:0034358	CC	plasma lipoprotein particle	4/ 274	39/ 43792	0.102564	0.000103789	0.006893	ENSMUSG00000002992;ENSMUSG00000032083;ENSMUSG00000057465;ENSMUSG00000074115	Apoc2;Apoa1;Saa2;Saa1
8	GO:0060326	BP	cell chemotaxis	8/ 274	217/ 43792	0.0368664	7.36156e-05	0.00697314	ENSMUSG00000023235;ENSMUSG00000026180;ENSMUSG00000029380;ENSMUSG00000029530;ENSMUSG00000042265;ENSMUSG00000057465;ENSMUSG00000058427;ENSMUSG00000074115	Ccl25;Cxcr2;Cxcl1;Ccr9;Trem1;Saa2;Cxcl2;Saa1
4	GO:0045923	BP	positive regulation of fatty acid metabolic process	4/ 274	36/ 43792	0.111111	7.54333e-05	0.00709862	ENSMUSG00000002992;ENSMUSG00000022555;ENSMUSG00000054422;ENSMUSG00000055782	Apoc2;Dgat1;Fabp1;Abcd2
6	GO:0016712	MF	oxidoreductase activity, acting on paired donors, with incorporation or reduction of molecular oxygen, reduced flavin or flavoprotein as one donor, and incorporation of one atom of oxygen	6/ 274	115/ 43792	0.0521739	9.03435e-05	0.00758718	ENSMUSG00000024087;ENSMUSG00000024292;ENSMUSG00000025004;ENSMUSG00000025479;ENSMUSG00000027983;ENSMUSG00000074882	Cyp1b1;Cyp4f14;Cyp2c40;Cyp2e1;Cyp2u1;Cyp2c68
4	GO:0042572	BP	retinol metabolic process	4/ 274	37/ 43792	0.108108	8.41621e-05	0.00786861	ENSMUSG00000024087;ENSMUSG00000031845;ENSMUSG00000040134;ENSMUSG00000053054	Cyp1b1;Bco1;Rdh7;Adh6a
6	GO:0001816	BP	cytokine production	6/ 274	115/ 43792	0.0521739	9.03435e-05	0.00839204	ENSMUSG00000020826;ENSMUSG00000022225;ENSMUSG00000031551;ENSMUSG00000042265;ENSMUSG00000055435;ENSMUSG00000062515	Nos2;Cma1;Ido1;Trem1;Maf;Fabp4
18	GO:0014070	BP	response to organic cyclic compound	18/ 274	1028/ 43792	0.0175097	9.82822e-05	0.00907094	ENSMUSG00000017697;ENSMUSG00000020826;ENSMUSG00000020838;ENSMUSG00000022376;ENSMUSG00000022878;ENSMUSG00000023019;ENSMUSG00000024087;ENSMUSG00000025194;ENSMUSG00000025991;ENSMUSG00000026928;ENSMUSG00000031173;ENSMUSG00000057465;ENSMUSG00000058427;ENSMUSG00000063704;ENSMUSG00000067297;ENSMUSG00000068452;ENSMUSG00000109295;ENSMUSG00000110887	Ada;Nos2;Slc6a4;Adcy8;Adipoq;Gpd1;Cyp1b1;Abcc2;Cps1;Card9;Otc;Saa2;Cxcl2;Mapk15;Ifit1bl2;Duox2;Gm5739;Cbx3-ps8
4	GO:0032994	CC	protein-lipid complex	4/ 274	43/ 43792	0.0930233	0.000152697	0.00919042	ENSMUSG00000002992;ENSMUSG00000032083;ENSMUSG00000057465;ENSMUSG00000074115	Apoc2;Apoa1;Saa2;Saa1
4	GO:0004177	MF	aminopeptidase activity	4/ 274	40/ 43792	0.1	0.000114756	0.00946213	ENSMUSG00000028024;ENSMUSG00000037005;ENSMUSG00000039062;ENSMUSG00000063931	Enpep;Xpnpep2;Anpep;Pepd
4	GO:0055081	BP	anion homeostasis	4/ 274	39/ 43792	0.102564	0.000103789	0.00948445	ENSMUSG00000025194;ENSMUSG00000025991;ENSMUSG00000029188;ENSMUSG00000031173	Abcc2;Cps1;Slc34a2;Otc
3	GO:0046321	BP	positive regulation of fatty acid oxidation	3/ 274	15/ 43792	0.2	0.000104263	0.00948445	ENSMUSG00000022555;ENSMUSG00000054422;ENSMUSG00000055782	Dgat1;Fabp1;Abcd2
25	GO:0051240	BP	positive regulation of multicellular organismal process	25/ 274	1714/ 43792	0.0145858	0.000104739	0.00948445	ENSMUSG00000000125;ENSMUSG00000005268;ENSMUSG00000005800;ENSMUSG00000012705;ENSMUSG00000015405;ENSMUSG00000015627;ENSMUSG00000017697;ENSMUSG00000020963;ENSMUSG00000022225;ENSMUSG00000024087;ENSMUSG00000024935;ENSMUSG00000026180;ENSMUSG00000026928;ENSMUSG00000027820;ENSMUSG00000029618;ENSMUSG00000031489;ENSMUSG00000031551;ENSMUSG00000031937;ENSMUSG00000036098;ENSMUSG00000037071;ENSMUSG00000037440;…	Wnt3;Prlr;Mmp8;Retn;Ace2;Gata5;Ada;Tshr;Cma1;Cyp1b1;Slc1a1;Cxcr2;Card9;Mme;Ocm;Adrb3;Ido1;Vstm5;Myrf;Scd1;Vnn1;Slitrk6;Osr1;Fabp4;Gm5739
11	GO:0002237	BP	response to molecule of bacterial origin	11/ 274	435/ 43792	0.0252874	0.000106438	0.00957812	ENSMUSG00000020826;ENSMUSG00000025194;ENSMUSG00000025991;ENSMUSG00000026928;ENSMUSG00000029380;ENSMUSG00000031551;ENSMUSG00000058427;ENSMUSG00000074434;ENSMUSG00000074436;ENSMUSG00000082211;ENSMUSG00000095328	Nos2;Abcc2;Cps1;Card9;Cxcl1;Ido1;Cxcl2;Defa28;Defa-ps18;Defa27;Defa-ps6
3	GO:0016411	MF	acylglycerol O-acyltransferase activity	3/ 274	16/ 43792	0.1875	0.000127731	0.0103439	ENSMUSG00000022555;ENSMUSG00000041653;ENSMUSG00000052396	Dgat1;Pnpla3;Mogat2
2	GO:0015860	BP	purine nucleoside transmembrane transport	2/ 274	3/ 43792	0.666667	0.000116534	0.0104215	ENSMUSG00000021553;ENSMUSG00000027219	Slc28a3;Slc28a2
5	GO:0019369	BP	arachidonic acid metabolic process	5/ 274	76/ 43792	0.0657895	0.000118846	0.0105627	ENSMUSG00000024087;ENSMUSG00000024292;ENSMUSG00000025004;ENSMUSG00000025479;ENSMUSG00000074882	Cyp1b1;Cyp4f14;Cyp2c40;Cyp2e1;Cyp2c68
19	GO:0008270	MF	zinc ion binding	19/ 274	1152/ 43792	0.0164931	0.000136643	0.0108715	ENSMUSG00000005800;ENSMUSG00000006567;ENSMUSG00000015627;ENSMUSG00000017688;ENSMUSG00000017697;ENSMUSG00000018623;ENSMUSG00000024313;ENSMUSG00000027559;ENSMUSG00000027820;ENSMUSG00000028024;ENSMUSG00000028885;ENSMUSG00000031373;ENSMUSG00000039062;ENSMUSG00000042118;ENSMUSG00000047562;ENSMUSG00000047686;ENSMUSG00000053054;ENSMUSG00000074768;ENSMUSG00000110720	Mmp8;Atp7b;Gata5;Hnf4g;Ada;Mmp7;Mep1b;Car3;Mme;Enpep;Smpdl3b;Car5b;Anpep;Bhmt2;Mmp10;Rtl3;Adh6a;Bhmt;Gm46223
6	GO:0008203	BP	cholesterol metabolic process	6/ 274	122/ 43792	0.0491803	0.000125143	0.011054	ENSMUSG00000020447;ENSMUSG00000023045;ENSMUSG00000026726;ENSMUSG00000028158;ENSMUSG00000032083;ENSMUSG00000074115	Npc1l1;Soat2;Cubn;Mttp;Apoa1;Saa1
5	GO:0042178	BP	xenobiotic catabolic process	5/ 274	78/ 43792	0.0641026	0.000134431	0.0118021	ENSMUSG00000025004;ENSMUSG00000025479;ENSMUSG00000026692;ENSMUSG00000027983;ENSMUSG00000074882	Cyp2c40;Cyp2e1;Fmo4;Cyp2u1;Cyp2c68
9	GO:0046394	BP	carboxylic acid biosynthetic process	9/ 274	306/ 43792	0.0294118	0.000147803	0.0128974	ENSMUSG00000021620;ENSMUSG00000025991;ENSMUSG00000029059;ENSMUSG00000031173;ENSMUSG00000031551;ENSMUSG00000037071;ENSMUSG00000042118;ENSMUSG00000048217;ENSMUSG00000074768	Acot12;Cps1;Prxl2b;Otc;Ido1;Scd1;Bhmt2;Nags;Bhmt
4	GO:0070207	BP	protein homotrimerization	4/ 274	43/ 43792	0.0930233	0.000152697	0.0131418	ENSMUSG00000026726;ENSMUSG00000029618;ENSMUSG00000031173;ENSMUSG00000038209	Cubn;Ocm;Otc;Itln1
3	GO:0034377	BP	plasma lipoprotein particle assembly	3/ 274	17/ 43792	0.176471	0.000154384	0.0131418	ENSMUSG00000022555;ENSMUSG00000023045;ENSMUSG00000028158	Dgat1;Soat2;Mttp
9	GO:0016053	BP	organic acid biosynthetic process	9/ 274	308/ 43792	0.0292208	0.000155168	0.0131418	ENSMUSG00000021620;ENSMUSG00000025991;ENSMUSG00000029059;ENSMUSG00000031173;ENSMUSG00000031551;ENSMUSG00000037071;ENSMUSG00000042118;ENSMUSG00000048217;ENSMUSG00000074768	Acot12;Cps1;Prxl2b;Otc;Ido1;Scd1;Bhmt2;Nags;Bhmt
4	GO:2000379	BP	positive regulation of reactive oxygen species metabolic process	4/ 274	44/ 43792	0.0909091	0.000167144	0.0139915	ENSMUSG00000005800;ENSMUSG00000024087;ENSMUSG00000027225;ENSMUSG00000029380	Mmp8;Cyp1b1;Duoxa2;Cxcl1
4	GO:0008391	MF	arachidonic acid monooxygenase activity	4/ 274	45/ 43792	0.0888889	0.000182553	0.0140318	ENSMUSG00000024292;ENSMUSG00000025004;ENSMUSG00000025479;ENSMUSG00000074882	Cyp4f14;Cyp2c40;Cyp2e1;Cyp2c68
36	GO:0051239	BP	regulation of multicellular organismal process	36/ 274	3004/ 43792	0.011984	0.000169937	0.0140879	ENSMUSG00000000125;ENSMUSG00000002992;ENSMUSG00000005268;ENSMUSG00000005800;ENSMUSG00000012705;ENSMUSG00000015405;ENSMUSG00000015627;ENSMUSG00000017697;ENSMUSG00000018604;ENSMUSG00000020826;ENSMUSG00000020838;ENSMUSG00000020963;ENSMUSG00000022225;ENSMUSG00000022555;ENSMUSG00000024087;ENSMUSG00000024935;ENSMUSG00000026180;ENSMUSG00000026928;ENSMUSG00000027820;ENSMUSG00000029618;ENSMUSG00000030017;…	Wnt3;Apoc2;Prlr;Mmp8;Retn;Ace2;Gata5;Ada;Tbx3;Nos2;Slc6a4;Tshr;Cma1;Dgat1;Cyp1b1;Slc1a1;Cxcr2;Card9;Mme;Ocm;Reg3g;Adrb3;Ido1;Vstm5;Myrf;Scd1;Vnn1;Anpep;Abcg5;Slitrk6;Osr1;Maf;Btnl7-ps;Fabp4;Reg3a;Gm5739
5	GO:0030593	BP	neutrophil chemotaxis	5/ 274	82/ 43792	0.0609756	0.000170252	0.0140879	ENSMUSG00000023235;ENSMUSG00000026180;ENSMUSG00000029380;ENSMUSG00000042265;ENSMUSG00000058427	Ccl25;Cxcr2;Cxcl1;Trem1;Cxcl2
7	GO:0044242	BP	cellular lipid catabolic process	7/ 274	185/ 43792	0.0378378	0.000177023	0.0144883	ENSMUSG00000024087;ENSMUSG00000025091;ENSMUSG00000025991;ENSMUSG00000028885;ENSMUSG00000031845;ENSMUSG00000041653;ENSMUSG00000055782	Cyp1b1;Pnliprp2;Cps1;Smpdl3b;Bco1;Pnpla3;Abcd2
6	GO:0016125	BP	sterol metabolic process	6/ 274	130/ 43792	0.0461538	0.000177104	0.0144883	ENSMUSG00000020447;ENSMUSG00000023045;ENSMUSG00000026726;ENSMUSG00000028158;ENSMUSG00000032083;ENSMUSG00000074115	Npc1l1;Soat2;Cubn;Mttp;Apoa1;Saa1
4	GO:0043094	BP	cellular metabolic compound salvage	4/ 274	45/ 43792	0.0888889	0.000182553	0.0147813	ENSMUSG00000017697;ENSMUSG00000020407;ENSMUSG00000042118;ENSMUSG00000074768	Ada;Upp1;Bhmt2;Bhmt
3	GO:0007588	BP	excretion	3/ 274	18/ 43792	0.166667	0.000184405	0.0147813	ENSMUSG00000021278;ENSMUSG00000032978;ENSMUSG00000040505	Amn;Guca2b;Abcg5
3	GO:0019432	BP	triglyceride biosynthetic process	3/ 274	18/ 43792	0.166667	0.000184405	0.0147813	ENSMUSG00000022555;ENSMUSG00000041653;ENSMUSG00000052396	Dgat1;Pnpla3;Mogat2
16	GO:0032101	BP	regulation of response to external stimulus	16/ 274	893/ 43792	0.0179171	0.000184791	0.0147813	ENSMUSG00000000125;ENSMUSG00000005800;ENSMUSG00000017697;ENSMUSG00000022126;ENSMUSG00000026180;ENSMUSG00000026928;ENSMUSG00000027225;ENSMUSG00000028885;ENSMUSG00000029380;ENSMUSG00000029618;ENSMUSG00000029819;ENSMUSG00000031551;ENSMUSG00000034371;ENSMUSG00000052229;ENSMUSG00000062515;ENSMUSG00000067297	Wnt3;Mmp8;Ada;Acod1;Cxcr2;Card9;Duoxa2;Smpdl3b;Cxcl1;Ocm;Npy;Ido1;Tkfc;Gpr17;Fabp4;Ifit1bl2
25	GO:0071705	BP	nitrogen compound transport	25/ 274	1794/ 43792	0.0139353	0.000186991	0.0148745	ENSMUSG00000002992;ENSMUSG00000009378;ENSMUSG00000015405;ENSMUSG00000017697;ENSMUSG00000020838;ENSMUSG00000021278;ENSMUSG00000021509;ENSMUSG00000021553;ENSMUSG00000021565;ENSMUSG00000022555;ENSMUSG00000024935;ENSMUSG00000025557;ENSMUSG00000026726;ENSMUSG00000027219;ENSMUSG00000027225;ENSMUSG00000028158;ENSMUSG00000028427;ENSMUSG00000030495;ENSMUSG00000031410;ENSMUSG00000031482;ENSMUSG00000036814;…	Apoc2;Slc16a12;Ace2;Ada;Slc6a4;Amn;Slc25a48;Slc28a3;Slc6a19;Dgat1;Slc1a1;Slc15a1;Cubn;Slc28a2;Duoxa2;Mttp;Aqp7;Slc7a10;Nxf7;Slc25a15;Slc6a20a;Slc43a2;Mapk15;Gm10184;Gm20458
8	GO:0004252	MF	serine-type endopeptidase activity	8/ 274	251/ 43792	0.0318725	0.000200209	0.0151324	ENSMUSG00000005800;ENSMUSG00000022225;ENSMUSG00000023132;ENSMUSG00000024371;ENSMUSG00000031722;ENSMUSG00000033825;ENSMUSG00000035000;ENSMUSG00000058952	Mmp8;Cma1;Gzma;C2;Hp;Tpsb2;Dpp4;Cfi
4	GO:0051673	BP	membrane disruption in another organism	4/ 274	46/ 43792	0.0869565	0.00019896	0.0157397	ENSMUSG00000074434;ENSMUSG00000074436;ENSMUSG00000082211;ENSMUSG00000095328	Defa28;Defa-ps18;Defa27;Defa-ps6
9	GO:0001664	MF	G protein-coupled receptor binding	9/ 274	323/ 43792	0.0278638	0.000220779	0.0164136	ENSMUSG00000000125;ENSMUSG00000023235;ENSMUSG00000029380;ENSMUSG00000029819;ENSMUSG00000031489;ENSMUSG00000039956;ENSMUSG00000057465;ENSMUSG00000058427;ENSMUSG00000074115	Wnt3;Ccl25;Cxcl1;Npy;Adrb3;Mrap;Saa2;Cxcl2;Saa1
6	GO:1902652	BP	secondary alcohol metabolic process	6/ 274	134/ 43792	0.0447761	0.000208791	0.0164272	ENSMUSG00000020447;ENSMUSG00000023045;ENSMUSG00000026726;ENSMUSG00000028158;ENSMUSG00000032083;ENSMUSG00000074115	Npc1l1;Soat2;Cubn;Mttp;Apoa1;Saa1
5	GO:0120162	BP	positive regulation of cold-induced thermogenesis	5/ 274	86/ 43792	0.0581395	0.000212935	0.0166622	ENSMUSG00000005268;ENSMUSG00000020963;ENSMUSG00000031489;ENSMUSG00000037071;ENSMUSG00000062515	Prlr;Tshr;Adrb3;Scd1;Fabp4
13	GO:0044282	BP	small molecule catabolic process	13/ 274	637/ 43792	0.0204082	0.000216377	0.01684	ENSMUSG00000003526;ENSMUSG00000017453;ENSMUSG00000017697;ENSMUSG00000020407;ENSMUSG00000020826;ENSMUSG00000026726;ENSMUSG00000027360;ENSMUSG00000028307;ENSMUSG00000031173;ENSMUSG00000031551;ENSMUSG00000034371;ENSMUSG00000042096;ENSMUSG00000055782	Prodh;Pipox;Ada;Upp1;Nos2;Cubn;Hdc;Aldob;Otc;Ido1;Tkfc;Dao;Abcd2
3	GO:0033762	BP	response to glucagon	3/ 274	19/ 43792	0.157895	0.000217969	0.0168727	ENSMUSG00000022376;ENSMUSG00000025194;ENSMUSG00000025991	Adcy8;Abcc2;Cps1
2	GO:0047150	MF	betaine-homocysteine S-methyltransferase activity	2/ 274	4/ 43792	0.5	0.000232103	0.0169107	ENSMUSG00000042118;ENSMUSG00000074768	Bhmt2;Bhmt
4	GO:1901618	MF	organic hydroxy compound transmembrane transporter activity	4/ 274	48/ 43792	0.0833333	0.000234922	0.0169107	ENSMUSG00000020838;ENSMUSG00000028427;ENSMUSG00000035699;ENSMUSG00000053862	Slc6a4;Aqp7;Slc51a;Slc51b
9	GO:0009410	BP	response to xenobiotic stimulus	9/ 274	323/ 43792	0.0278638	0.000220779	0.0169988	ENSMUSG00000020447;ENSMUSG00000020826;ENSMUSG00000020838;ENSMUSG00000022878;ENSMUSG00000025194;ENSMUSG00000026928;ENSMUSG00000032271;ENSMUSG00000040505;ENSMUSG00000095328	Npc1l1;Nos2;Slc6a4;Adipoq;Abcc2;Card9;Nnmt;Abcg5;Defa-ps6
5	GO:0008395	MF	steroid hydroxylase activity	5/ 274	89/ 43792	0.0561798	0.000249951	0.0177114	ENSMUSG00000024087;ENSMUSG00000025004;ENSMUSG00000025479;ENSMUSG00000027983;ENSMUSG00000074882	Cyp1b1;Cyp2c40;Cyp2e1;Cyp2u1;Cyp2c68
2	GO:0006562	BP	proline catabolic process	2/ 274	4/ 43792	0.5	0.000232103	0.0177695	ENSMUSG00000003526;ENSMUSG00000042096	Prodh;Dao
13	GO:0051259	BP	protein complex oligomerization	13/ 274	642/ 43792	0.0202492	0.000233256	0.0177695	ENSMUSG00000002289;ENSMUSG00000020838;ENSMUSG00000021620;ENSMUSG00000022376;ENSMUSG00000024935;ENSMUSG00000026726;ENSMUSG00000026880;ENSMUSG00000029618;ENSMUSG00000031173;ENSMUSG00000031937;ENSMUSG00000038209;ENSMUSG00000046814;ENSMUSG00000071356	Angptl4;Slc6a4;Acot12;Adcy8;Slc1a1;Cubn;Stom;Ocm;Otc;Vstm5;Itln1;Gchfr;Reg3b
6	GO:0006690	BP	icosanoid metabolic process	6/ 274	137/ 43792	0.0437956	0.00023536	0.0177807	ENSMUSG00000024087;ENSMUSG00000024292;ENSMUSG00000025004;ENSMUSG00000025479;ENSMUSG00000029059;ENSMUSG00000074882	Cyp1b1;Cyp4f14;Cyp2c40;Cyp2e1;Prxl2b;Cyp2c68
9	GO:0019216	BP	regulation of lipid metabolic process	9/ 274	326/ 43792	0.0276074	0.000236334	0.0177807	ENSMUSG00000002289;ENSMUSG00000002992;ENSMUSG00000022555;ENSMUSG00000035686;ENSMUSG00000036151;ENSMUSG00000037071;ENSMUSG00000054422;ENSMUSG00000055782;ENSMUSG00000074345	Angptl4;Apoc2;Dgat1;Thrsp;Tm6sf2;Scd1;Fabp1;Abcd2;Tnfaip8l3
5	GO:0071621	BP	granulocyte chemotaxis	5/ 274	88/ 43792	0.0568182	0.000237109	0.0177807	ENSMUSG00000023235;ENSMUSG00000026180;ENSMUSG00000029380;ENSMUSG00000042265;ENSMUSG00000058427	Ccl25;Cxcr2;Cxcl1;Trem1;Cxcl2
9	GO:0005506	MF	iron ion binding	9/ 274	330/ 43792	0.0272727	0.000258481	0.018034	ENSMUSG00000024087;ENSMUSG00000024292;ENSMUSG00000025004;ENSMUSG00000025479;ENSMUSG00000027983;ENSMUSG00000037071;ENSMUSG00000050103;ENSMUSG00000074882;ENSMUSG00000079057	Cyp1b1;Cyp4f14;Cyp2c40;Cyp2e1;Cyp2u1;Scd1;Agmo;Cyp2c68;Cyp4v3
5	GO:0034308	BP	primary alcohol metabolic process	5/ 274	89/ 43792	0.0561798	0.000249951	0.0186466	ENSMUSG00000023019;ENSMUSG00000024087;ENSMUSG00000031845;ENSMUSG00000040134;ENSMUSG00000053054	Gpd1;Cyp1b1;Bco1;Rdh7;Adh6a
6	GO:1901606	BP	alpha-amino acid catabolic process	6/ 274	139/ 43792	0.0431655	0.000254502	0.0187504	ENSMUSG00000003526;ENSMUSG00000017453;ENSMUSG00000020826;ENSMUSG00000031173;ENSMUSG00000031551;ENSMUSG00000042096	Prodh;Pipox;Nos2;Otc;Ido1;Dao
4	GO:1903036	BP	positive regulation of response to wounding	4/ 274	49/ 43792	0.0816327	0.000254553	0.0187504	ENSMUSG00000029618;ENSMUSG00000030017;ENSMUSG00000068452;ENSMUSG00000079516	Ocm;Reg3g;Duox2;Reg3a
3	GO:0035116	BP	embryonic hindlimb morphogenesis	3/ 274	20/ 43792	0.15	0.000255249	0.0187504	ENSMUSG00000000125;ENSMUSG00000018604;ENSMUSG00000048387	Wnt3;Tbx3;Osr1
9	GO:0061844	BP	antimicrobial humoral immune response mediated by antimicrobial peptide	9/ 274	333/ 43792	0.027027	0.000276197	0.0201862	ENSMUSG00000029380;ENSMUSG00000030017;ENSMUSG00000058427;ENSMUSG00000071356;ENSMUSG00000074434;ENSMUSG00000074436;ENSMUSG00000079516;ENSMUSG00000082211;ENSMUSG00000095328	Cxcl1;Reg3g;Cxcl2;Reg3b;Defa28;Defa-ps18;Reg3a;Defa27;Defa-ps6
11	GO:0071407	BP	cellular response to organic cyclic compound	11/ 274	487/ 43792	0.0225873	0.000281348	0.0204588	ENSMUSG00000020826;ENSMUSG00000020838;ENSMUSG00000022376;ENSMUSG00000022878;ENSMUSG00000023019;ENSMUSG00000024087;ENSMUSG00000025194;ENSMUSG00000025991;ENSMUSG00000067297;ENSMUSG00000109295;ENSMUSG00000110887	Nos2;Slc6a4;Adcy8;Adipoq;Gpd1;Cyp1b1;Abcc2;Cps1;Ifit1bl2;Gm5739;Cbx3-ps8
5	GO:0018958	BP	phenol-containing compound metabolic process	5/ 274	92/ 43792	0.0543478	0.000291662	0.0211023	ENSMUSG00000025479;ENSMUSG00000027360;ENSMUSG00000042096;ENSMUSG00000068452;ENSMUSG00000091387	Cyp2e1;Hdc;Dao;Duox2;Gcnt4
9	GO:0006790	BP	sulfur compound metabolic process	9/ 274	336/ 43792	0.0267857	0.000294907	0.0212304	ENSMUSG00000017453;ENSMUSG00000021620;ENSMUSG00000022555;ENSMUSG00000025194;ENSMUSG00000025991;ENSMUSG00000030303;ENSMUSG00000042118;ENSMUSG00000049858;ENSMUSG00000074768	Pipox;Acot12;Dgat1;Abcc2;Cps1;Far2;Bhmt2;Suox;Bhmt
3	GO:0065005	BP	protein-lipid complex assembly	3/ 274	21/ 43792	0.142857	0.000296416	0.0212328	ENSMUSG00000022555;ENSMUSG00000023045;ENSMUSG00000028158	Dgat1;Soat2;Mttp
6	GO:0046683	BP	response to organophosphorus	6/ 274	145/ 43792	0.0413793	0.000319358	0.0227324	ENSMUSG00000020838;ENSMUSG00000022878;ENSMUSG00000023019;ENSMUSG00000025991;ENSMUSG00000068452;ENSMUSG00000109295	Slc6a4;Adipoq;Gpd1;Cps1;Duox2;Gm5739
4	GO:0015909	BP	long-chain fatty acid transport	4/ 274	52/ 43792	0.0769231	0.000320508	0.0227324	ENSMUSG00000028749;ENSMUSG00000054422;ENSMUSG00000058908;ENSMUSG00000062515	Pla2g2f;Fabp1;Pla2g2a;Fabp4
8	GO:0046395	BP	carboxylic acid catabolic process	8/ 274	270/ 43792	0.0296296	0.000326914	0.0229605	ENSMUSG00000003526;ENSMUSG00000017453;ENSMUSG00000020826;ENSMUSG00000027360;ENSMUSG00000031173;ENSMUSG00000031551;ENSMUSG00000042096;ENSMUSG00000055782	Prodh;Pipox;Nos2;Hdc;Otc;Ido1;Dao;Abcd2
8	GO:0008236	MF	serine-type peptidase activity	8/ 274	272/ 43792	0.0294118	0.000343383	0.0235946	ENSMUSG00000005800;ENSMUSG00000022225;ENSMUSG00000023132;ENSMUSG00000024371;ENSMUSG00000031722;ENSMUSG00000033825;ENSMUSG00000035000;ENSMUSG00000058952	Mmp8;Cma1;Gzma;C2;Hp;Tpsb2;Dpp4;Cfi
3	GO:0046460	BP	neutral lipid biosynthetic process	3/ 274	22/ 43792	0.136364	0.000341634	0.0237625	ENSMUSG00000022555;ENSMUSG00000041653;ENSMUSG00000052396	Dgat1;Pnpla3;Mogat2
3	GO:0046463	BP	acylglycerol biosynthetic process	3/ 274	22/ 43792	0.136364	0.000341634	0.0237625	ENSMUSG00000022555;ENSMUSG00000041653;ENSMUSG00000052396	Dgat1;Pnpla3;Mogat2
10	GO:0032496	BP	response to lipopolysaccharide	10/ 274	419/ 43792	0.0238663	0.000344372	0.0238155	ENSMUSG00000020826;ENSMUSG00000025194;ENSMUSG00000025991;ENSMUSG00000029380;ENSMUSG00000031551;ENSMUSG00000058427;ENSMUSG00000074434;ENSMUSG00000074436;ENSMUSG00000082211;ENSMUSG00000095328	Nos2;Abcc2;Cps1;Cxcl1;Ido1;Cxcl2;Defa28;Defa-ps18;Defa27;Defa-ps6
25	GO:0051049	BP	regulation of transport	25/ 274	1832/ 43792	0.0136463	0.000345703	0.0238155	ENSMUSG00000002992;ENSMUSG00000012705;ENSMUSG00000015405;ENSMUSG00000017697;ENSMUSG00000020826;ENSMUSG00000020838;ENSMUSG00000022376;ENSMUSG00000022555;ENSMUSG00000024371;ENSMUSG00000024503;ENSMUSG00000024521;ENSMUSG00000025557;ENSMUSG00000026880;ENSMUSG00000027832;ENSMUSG00000029380;ENSMUSG00000038209;ENSMUSG00000039062;ENSMUSG00000040505;ENSMUSG00000044359;ENSMUSG00000048387;ENSMUSG00000053862;…	Apoc2;Retn;Ace2;Ada;Nos2;Slc6a4;Adcy8;Dgat1;C2;Spink1;Pmaip1;Slc15a1;Stom;Ptx3;Cxcl1;Itln1;Anpep;Abcg5;P2ry4;Osr1;Slc51b;Anxa13;Mapk15;Nnat;Gm5739
8	GO:0016054	BP	organic acid catabolic process	8/ 274	273/ 43792	0.029304	0.000351868	0.0241247	ENSMUSG00000003526;ENSMUSG00000017453;ENSMUSG00000020826;ENSMUSG00000027360;ENSMUSG00000031173;ENSMUSG00000031551;ENSMUSG00000042096;ENSMUSG00000055782	Prodh;Pipox;Nos2;Hdc;Otc;Ido1;Dao;Abcd2
5	GO:1905477	BP	positive regulation of protein localization to membrane	5/ 274	96/ 43792	0.0520833	0.000355238	0.0242404	ENSMUSG00000024521;ENSMUSG00000026880;ENSMUSG00000053862;ENSMUSG00000055114;ENSMUSG00000109295	Pmaip1;Stom;Slc51b;Anxa13;Gm5739
6	GO:0034612	BP	response to tumor necrosis factor	6/ 274	149/ 43792	0.0402685	0.00036933	0.0248286	ENSMUSG00000023019;ENSMUSG00000023235;ENSMUSG00000025194;ENSMUSG00000029821;ENSMUSG00000035186;ENSMUSG00000062515	Gpd1;Ccl25;Abcc2;Gsdme;Ubd;Fabp4
17	GO:0033993	BP	response to lipid	17/ 274	1048/ 43792	0.0162214	0.000370053	0.0248286	ENSMUSG00000020826;ENSMUSG00000020838;ENSMUSG00000022376;ENSMUSG00000025194;ENSMUSG00000025991;ENSMUSG00000029380;ENSMUSG00000031551;ENSMUSG00000037071;ENSMUSG00000044359;ENSMUSG00000048387;ENSMUSG00000058427;ENSMUSG00000063704;ENSMUSG00000074434;ENSMUSG00000074436;ENSMUSG00000082211;ENSMUSG00000095328;ENSMUSG00000110887	Nos2;Slc6a4;Adcy8;Abcc2;Cps1;Cxcl1;Ido1;Scd1;P2ry4;Osr1;Cxcl2;Mapk15;Defa28;Defa-ps18;Defa27;Defa-ps6;Cbx3-ps8
4	GO:0030301	BP	cholesterol transport	4/ 274	54/ 43792	0.0740741	0.000370756	0.0248286	ENSMUSG00000002992;ENSMUSG00000020447;ENSMUSG00000023045;ENSMUSG00000040505	Apoc2;Npc1l1;Soat2;Abcg5
4	GO:0015918	BP	sterol transport	4/ 274	54/ 43792	0.0740741	0.000370756	0.0248286	ENSMUSG00000002992;ENSMUSG00000020447;ENSMUSG00000023045;ENSMUSG00000040505	Apoc2;Npc1l1;Soat2;Abcg5
4	GO:0008374	MF	O-acyltransferase activity	4/ 274	54/ 43792	0.0740741	0.000370756	0.0249786	ENSMUSG00000022555;ENSMUSG00000023045;ENSMUSG00000041653;ENSMUSG00000052396	Dgat1;Soat2;Pnpla3;Mogat2
2	GO:0003846	MF	2-acylglycerol O-acyltransferase activity	2/ 274	5/ 43792	0.4	0.000385239	0.0249786	ENSMUSG00000022555;ENSMUSG00000052396	Dgat1;Mogat2
2	GO:0005415	MF	nucleoside:sodium symporter activity	2/ 274	5/ 43792	0.4	0.000385239	0.0249786	ENSMUSG00000021553;ENSMUSG00000027219	Slc28a3;Slc28a2
8	GO:0017171	MF	serine hydrolase activity	8/ 274	277/ 43792	0.0288809	0.000387532	0.0249786	ENSMUSG00000005800;ENSMUSG00000022225;ENSMUSG00000023132;ENSMUSG00000024371;ENSMUSG00000031722;ENSMUSG00000033825;ENSMUSG00000035000;ENSMUSG00000058952	Mmp8;Cma1;Gzma;C2;Hp;Tpsb2;Dpp4;Cfi
3	GO:0016805	MF	dipeptidase activity	3/ 274	23/ 43792	0.130435	0.000391065	0.0249786	ENSMUSG00000024644;ENSMUSG00000056162;ENSMUSG00000063931	Cndp2;Cndp1;Pepd
89	GO:0005515	MF	protein binding	89/ 274	10108/ 43792	0.00880491	0.000398016	0.0250695	ENSMUSG00000000125;ENSMUSG00000002289;ENSMUSG00000002992;ENSMUSG00000005268;ENSMUSG00000012705;ENSMUSG00000017453;ENSMUSG00000018604;ENSMUSG00000020447;ENSMUSG00000020826;ENSMUSG00000020838;ENSMUSG00000021278;ENSMUSG00000021620;ENSMUSG00000022376;ENSMUSG00000022878;ENSMUSG00000023019;ENSMUSG00000023132;ENSMUSG00000023235;ENSMUSG00000024313;ENSMUSG00000024471;ENSMUSG00000025194;ENSMUSG00000025479;…	Wnt3;Angptl4;Apoc2;Prlr;Retn;Pipox;Tbx3;Npc1l1;Nos2;Slc6a4;Amn;Acot12;Adcy8;Adipoq;Gpd1;Gzma;Ccl25;Mep1b;Myot;Abcc2;Cyp2e1;Cxcr2;Prrx1;Cubn;Stom;Card9;Duoxa2;Hdc;Mme;Ptx3;Mttp;Aldob;Slc34a2;Cxcl1;Ccr9;Ocm;Npy;Adrb3;Hp;Apoa1;Dpp4;Tgfbi;Thrsp;Slc51a;Myrf;Itln1;Mrap;Abcg5;Dao;Trem1;Unc5cl;Il36g;Gchfr;Gp1bb;2010001K21Rik;Gpr17;Slc51b;Maf;Abcd2;Saa2;Cxcl2;Lep;Btnl7-ps;Fabp4;Gm10184;Lyz1;Itgad;Serpina1…
2	GO:1901642	BP	nucleoside transmembrane transport	2/ 274	5/ 43792	0.4	0.000385239	0.0254434	ENSMUSG00000021553;ENSMUSG00000027219	Slc28a3;Slc28a2
2	GO:0015889	BP	cobalamin transport	2/ 274	5/ 43792	0.4	0.000385239	0.0254434	ENSMUSG00000021278;ENSMUSG00000026726	Amn;Cubn
2	GO:0006116	BP	NADH oxidation	2/ 274	5/ 43792	0.4	0.000385239	0.0254434	ENSMUSG00000023019;ENSMUSG00000028307	Gpd1;Aldob
3	GO:0015721	BP	bile acid and bile salt transport	3/ 274	23/ 43792	0.130435	0.000391065	0.0257103	ENSMUSG00000025194;ENSMUSG00000035699;ENSMUSG00000053862	Abcc2;Slc51a;Slc51b
12	GO:0031347	BP	regulation of defense response	12/ 274	593/ 43792	0.0202361	0.000405396	0.0265313	ENSMUSG00000005800;ENSMUSG00000017697;ENSMUSG00000022126;ENSMUSG00000026928;ENSMUSG00000027225;ENSMUSG00000028885;ENSMUSG00000029380;ENSMUSG00000031551;ENSMUSG00000034371;ENSMUSG00000052229;ENSMUSG00000062515;ENSMUSG00000067297	Mmp8;Ada;Acod1;Card9;Duoxa2;Smpdl3b;Cxcl1;Ido1;Tkfc;Gpr17;Fabp4;Ifit1bl2
17	GO:0015075	MF	ion transmembrane transporter activity	17/ 274	1062/ 43792	0.0160075	0.000429819	0.0267018	ENSMUSG00000006567;ENSMUSG00000009378;ENSMUSG00000011034;ENSMUSG00000020838;ENSMUSG00000021509;ENSMUSG00000021553;ENSMUSG00000021565;ENSMUSG00000023259;ENSMUSG00000024935;ENSMUSG00000025194;ENSMUSG00000025557;ENSMUSG00000027219;ENSMUSG00000029188;ENSMUSG00000030769;ENSMUSG00000031482;ENSMUSG00000036814;ENSMUSG00000074195	Atp7b;Slc16a12;Slc5a1;Slc6a4;Slc25a48;Slc28a3;Slc6a19;Slc26a6;Slc1a1;Abcc2;Slc15a1;Slc28a2;Slc34a2;Slc5a11;Slc25a15;Slc6a20a;Clca4b
15	GO:1901565	BP	organonitrogen compound catabolic process	15/ 274	866/ 43792	0.017321	0.000416207	0.0271156	ENSMUSG00000003526;ENSMUSG00000017453;ENSMUSG00000017697;ENSMUSG00000020407;ENSMUSG00000020826;ENSMUSG00000026726;ENSMUSG00000027360;ENSMUSG00000028024;ENSMUSG00000028885;ENSMUSG00000031173;ENSMUSG00000031551;ENSMUSG00000039062;ENSMUSG00000040809;ENSMUSG00000042096;ENSMUSG00000074768	Prodh;Pipox;Ada;Upp1;Nos2;Cubn;Hdc;Enpep;Smpdl3b;Otc;Ido1;Anpep;Chil3;Dao;Bhmt
3	GO:0004745	MF	NAD-retinol dehydrogenase activity	3/ 274	24/ 43792	0.125	0.00044487	0.0271389	ENSMUSG00000025396;ENSMUSG00000040134;ENSMUSG00000053054	Hsd17b6;Rdh7;Adh6a
5	GO:0004620	MF	phospholipase activity	5/ 274	101/ 43792	0.049505	0.000448823	0.0271389	ENSMUSG00000025091;ENSMUSG00000028749;ENSMUSG00000028885;ENSMUSG00000041653;ENSMUSG00000058908	Pnliprp2;Pla2g2f;Smpdl3b;Pnpla3;Pla2g2a
4	GO:0005504	MF	fatty acid binding	4/ 274	57/ 43792	0.0701754	0.000456336	0.0272301	ENSMUSG00000022555;ENSMUSG00000024292;ENSMUSG00000054422;ENSMUSG00000062515	Dgat1;Cyp4f14;Fabp1;Fabp4
6	GO:0006805	BP	xenobiotic metabolic process	6/ 274	153/ 43792	0.0392157	0.000425216	0.0275778	ENSMUSG00000024087;ENSMUSG00000025004;ENSMUSG00000025479;ENSMUSG00000026692;ENSMUSG00000027983;ENSMUSG00000074882	Cyp1b1;Cyp2c40;Cyp2e1;Fmo4;Cyp2u1;Cyp2c68
5	GO:0006721	BP	terpenoid metabolic process	5/ 274	100/ 43792	0.05	0.000428771	0.0276729	ENSMUSG00000024087;ENSMUSG00000025479;ENSMUSG00000031845;ENSMUSG00000040134;ENSMUSG00000053054	Cyp1b1;Cyp2e1;Bco1;Rdh7;Adh6a
9	GO:0019730	BP	antimicrobial humoral response	9/ 274	354/ 43792	0.0254237	0.000430527	0.0276729	ENSMUSG00000029380;ENSMUSG00000030017;ENSMUSG00000058427;ENSMUSG00000071356;ENSMUSG00000074434;ENSMUSG00000074436;ENSMUSG00000079516;ENSMUSG00000082211;ENSMUSG00000095328	Cxcl1;Reg3g;Cxcl2;Reg3b;Defa28;Defa-ps18;Reg3a;Defa27;Defa-ps6
3	GO:0019835	BP	cytolysis	3/ 274	24/ 43792	0.125	0.00044487	0.0284677	ENSMUSG00000023132;ENSMUSG00000030017;ENSMUSG00000069515	Gzma;Reg3g;Lyz1
8	GO:0071222	BP	cellular response to lipopolysaccharide	8/ 274	284/ 43792	0.028169	0.000456997	0.0291143	ENSMUSG00000020826;ENSMUSG00000025194;ENSMUSG00000029380;ENSMUSG00000058427;ENSMUSG00000074434;ENSMUSG00000074436;ENSMUSG00000082211;ENSMUSG00000095328	Nos2;Abcc2;Cxcl1;Cxcl2;Defa28;Defa-ps18;Defa27;Defa-ps6
3	GO:0070006	MF	metalloaminopeptidase activity	3/ 274	25/ 43792	0.12	0.000503202	0.0296366	ENSMUSG00000028024;ENSMUSG00000037005;ENSMUSG00000039062	Enpep;Xpnpep2;Anpep
5	GO:1990266	BP	neutrophil migration	5/ 274	102/ 43792	0.0490196	0.000469574	0.0297838	ENSMUSG00000023235;ENSMUSG00000026180;ENSMUSG00000029380;ENSMUSG00000042265;ENSMUSG00000058427	Ccl25;Cxcr2;Cxcl1;Trem1;Cxcl2
4	GO:0071320	BP	cellular response to cAMP	4/ 274	58/ 43792	0.0689655	0.000487746	0.0308007	ENSMUSG00000022878;ENSMUSG00000023019;ENSMUSG00000025991;ENSMUSG00000109295	Adipoq;Gpd1;Cps1;Gm5739
3	GO:0033344	BP	cholesterol efflux	3/ 274	25/ 43792	0.12	0.000503202	0.031638	ENSMUSG00000002992;ENSMUSG00000023045;ENSMUSG00000040505	Apoc2;Soat2;Abcg5
9	GO:0046486	BP	glycerolipid metabolic process	9/ 274	363/ 43792	0.0247934	0.000515496	0.0322701	ENSMUSG00000022555;ENSMUSG00000023019;ENSMUSG00000025479;ENSMUSG00000025991;ENSMUSG00000028158;ENSMUSG00000037071;ENSMUSG00000041653;ENSMUSG00000052396;ENSMUSG00000058908	Dgat1;Gpd1;Cyp2e1;Cps1;Mttp;Scd1;Pnpla3;Mogat2;Pla2g2a
8	GO:0071219	BP	cellular response to molecule of bacterial origin	8/ 274	290/ 43792	0.0275862	0.000524286	0.0326782	ENSMUSG00000020826;ENSMUSG00000025194;ENSMUSG00000029380;ENSMUSG00000058427;ENSMUSG00000074434;ENSMUSG00000074436;ENSMUSG00000082211;ENSMUSG00000095328	Nos2;Abcc2;Cxcl1;Cxcl2;Defa28;Defa-ps18;Defa27;Defa-ps6
2	GO:0090599	MF	alpha-glucosidase activity	2/ 274	6/ 43792	0.333333	0.000575469	0.0330348	ENSMUSG00000027790;ENSMUSG00000068587	Sis;Mgam
2	GO:0034618	MF	arginine binding	2/ 274	6/ 43792	0.333333	0.000575469	0.0330348	ENSMUSG00000020826;ENSMUSG00000048217	Nos2;Nags
3	GO:0046209	BP	nitric oxide metabolic process	3/ 274	26/ 43792	0.115385	0.000566214	0.0346678	ENSMUSG00000020826;ENSMUSG00000024087;ENSMUSG00000025991	Nos2;Cyp1b1;Cps1
3	GO:0009084	BP	glutamine family amino acid biosynthetic process	3/ 274	26/ 43792	0.115385	0.000566214	0.0346678	ENSMUSG00000025991;ENSMUSG00000031173;ENSMUSG00000048217	Cps1;Otc;Nags
2	GO:0034435	BP	cholesterol esterification	2/ 274	6/ 43792	0.333333	0.000575469	0.0346678	ENSMUSG00000023045;ENSMUSG00000037071	Soat2;Scd1
2	GO:0015732	BP	prostaglandin transport	2/ 274	6/ 43792	0.333333	0.000575469	0.0346678	ENSMUSG00000020826;ENSMUSG00000025194	Nos2;Abcc2
2	GO:0030299	BP	intestinal cholesterol absorption	2/ 274	6/ 43792	0.333333	0.000575469	0.0346678	ENSMUSG00000020447;ENSMUSG00000040505	Npc1l1;Abcg5
2	GO:0034379	BP	very-low-density lipoprotein particle assembly	2/ 274	6/ 43792	0.333333	0.000575469	0.0346678	ENSMUSG00000022555;ENSMUSG00000023045	Dgat1;Soat2
2	GO:0034433	BP	steroid esterification	2/ 274	6/ 43792	0.333333	0.000575469	0.0346678	ENSMUSG00000023045;ENSMUSG00000037071	Soat2;Scd1
2	GO:0034434	BP	sterol esterification	2/ 274	6/ 43792	0.333333	0.000575469	0.0346678	ENSMUSG00000023045;ENSMUSG00000037071	Soat2;Scd1
3	GO:0034364	CC	high-density lipoprotein particle	3/ 274	27/ 43792	0.111111	0.000634054	0.0348911	ENSMUSG00000002992;ENSMUSG00000057465;ENSMUSG00000074115	Apoc2;Saa2;Saa1
6	GO:0014074	BP	response to purine-containing compound	6/ 274	163/ 43792	0.0368098	0.000593966	0.035633	ENSMUSG00000020838;ENSMUSG00000022878;ENSMUSG00000023019;ENSMUSG00000025991;ENSMUSG00000068452;ENSMUSG00000109295	Slc6a4;Adipoq;Gpd1;Cps1;Duox2;Gm5739
5	GO:1901607	BP	alpha-amino acid biosynthetic process	5/ 274	108/ 43792	0.0462963	0.000609627	0.0364208	ENSMUSG00000025991;ENSMUSG00000031173;ENSMUSG00000042118;ENSMUSG00000048217;ENSMUSG00000074768	Cps1;Otc;Bhmt2;Nags;Bhmt
3	GO:0035115	BP	embryonic forelimb morphogenesis	3/ 274	27/ 43792	0.111111	0.000634054	0.0377236	ENSMUSG00000000125;ENSMUSG00000018604;ENSMUSG00000048387	Wnt3;Tbx3;Osr1
6	GO:0062013	BP	positive regulation of small molecule metabolic process	6/ 274	167/ 43792	0.0359281	0.000674405	0.0399592	ENSMUSG00000002992;ENSMUSG00000020826;ENSMUSG00000022555;ENSMUSG00000023019;ENSMUSG00000054422;ENSMUSG00000055782	Apoc2;Nos2;Dgat1;Gpd1;Fabp1;Abcd2
3	GO:0030574	BP	collagen catabolic process	3/ 274	28/ 43792	0.107143	0.000706868	0.0413469	ENSMUSG00000005800;ENSMUSG00000047562;ENSMUSG00000063931	Mmp8;Mmp10;Pepd
3	GO:0035137	BP	hindlimb morphogenesis	3/ 274	28/ 43792	0.107143	0.000706868	0.0413469	ENSMUSG00000000125;ENSMUSG00000018604;ENSMUSG00000048387	Wnt3;Tbx3;Osr1
3	GO:0050996	BP	positive regulation of lipid catabolic process	3/ 274	28/ 43792	0.107143	0.000706868	0.0413469	ENSMUSG00000002992;ENSMUSG00000054422;ENSMUSG00000055782	Apoc2;Fabp1;Abcd2
4	GO:0070206	BP	protein trimerization	4/ 274	64/ 43792	0.0625	0.000709313	0.0413469	ENSMUSG00000026726;ENSMUSG00000029618;ENSMUSG00000031173;ENSMUSG00000038209	Cubn;Ocm;Otc;Itln1
5	GO:0097530	BP	granulocyte migration	5/ 274	112/ 43792	0.0446429	0.00071899	0.0414922	ENSMUSG00000023235;ENSMUSG00000026180;ENSMUSG00000029380;ENSMUSG00000042265;ENSMUSG00000058427	Ccl25;Cxcr2;Cxcl1;Trem1;Cxcl2
5	GO:0051591	BP	response to cAMP	5/ 274	112/ 43792	0.0446429	0.00071899	0.0414922	ENSMUSG00000022878;ENSMUSG00000023019;ENSMUSG00000025991;ENSMUSG00000068452;ENSMUSG00000109295	Adipoq;Gpd1;Cps1;Duox2;Gm5739
50	GO:0032501	BP	multicellular organismal process	50/ 274	4941/ 43792	0.0101194	0.00072045	0.0414922	ENSMUSG00000000125;ENSMUSG00000001657;ENSMUSG00000002992;ENSMUSG00000005268;ENSMUSG00000015405;ENSMUSG00000017697;ENSMUSG00000018604;ENSMUSG00000020447;ENSMUSG00000020826;ENSMUSG00000020838;ENSMUSG00000020963;ENSMUSG00000021278;ENSMUSG00000022225;ENSMUSG00000022376;ENSMUSG00000022555;ENSMUSG00000023045;ENSMUSG00000024225;ENSMUSG00000025194;ENSMUSG00000025991;ENSMUSG00000026180;ENSMUSG00000026586;…	Wnt3;Hoxc8;Apoc2;Prlr;Ace2;Ada;Tbx3;Npc1l1;Nos2;Slc6a4;Tshr;Amn;Cma1;Adcy8;Dgat1;Soat2;Clps;Abcc2;Cps1;Cxcr2;Prrx1;Cubn;Mme;Enpep;Mttp;Aqp7;Slc34a2;Npy;Gsdme;Adrb3;Ido1;Guca2b;Dpp4;Scd1;Abcg5;Trem1;Slitrk6;Osr1;Gp1bb;Mogat2;Fabp1;Maf;Lep;Fabp4;Duox2;Serpina1b;Lenep;Nat8f5;Gcnt4;Gm5739
13	GO:0009986	CC	cell surface	13/ 274	739/ 43792	0.0175913	0.000866883	0.0439373	ENSMUSG00000005268;ENSMUSG00000015405;ENSMUSG00000017697;ENSMUSG00000018623;ENSMUSG00000022878;ENSMUSG00000025194;ENSMUSG00000026180;ENSMUSG00000029530;ENSMUSG00000032083;ENSMUSG00000035000;ENSMUSG00000045871;ENSMUSG00000068452;ENSMUSG00000121510	Prlr;Ace2;Ada;Mmp7;Adipoq;Abcc2;Cxcr2;Ccr9;Apoa1;Dpp4;Slitrk6;Duox2;-
8	GO:0008509	MF	anion transmembrane transporter activity	8/ 274	308/ 43792	0.025974	0.000775649	0.0439696	ENSMUSG00000009378;ENSMUSG00000020838;ENSMUSG00000023259;ENSMUSG00000024935;ENSMUSG00000025194;ENSMUSG00000031482;ENSMUSG00000036814;ENSMUSG00000074195	Slc16a12;Slc6a4;Slc26a6;Slc1a1;Abcc2;Slc25a15;Slc6a20a;Clca4b
5	GO:0010565	BP	regulation of cellular ketone metabolic process	5/ 274	114/ 43792	0.0438596	0.000778867	0.0446621	ENSMUSG00000000958;ENSMUSG00000002992;ENSMUSG00000022555;ENSMUSG00000054422;ENSMUSG00000055782	Slc7a7;Apoc2;Dgat1;Fabp1;Abcd2
3	GO:0006000	BP	fructose metabolic process	3/ 274	29/ 43792	0.103448	0.000784797	0.0446621	ENSMUSG00000028307;ENSMUSG00000029162;ENSMUSG00000034371	Aldob;Khk;Tkfc
3	GO:0032309	BP	icosanoid secretion	3/ 274	29/ 43792	0.103448	0.000784797	0.0446621	ENSMUSG00000020826;ENSMUSG00000028749;ENSMUSG00000058908	Nos2;Pla2g2f;Pla2g2a
2	GO:0016160	MF	amylase activity	2/ 274	7/ 43792	0.285714	0.000802327	0.0448522	ENSMUSG00000068587;ENSMUSG00000074264	Mgam;Amy1
12	GO:0048018	MF	receptor ligand activity	12/ 274	642/ 43792	0.0186916	0.000810999	0.0448522	ENSMUSG00000000125;ENSMUSG00000012705;ENSMUSG00000022878;ENSMUSG00000023235;ENSMUSG00000029380;ENSMUSG00000029819;ENSMUSG00000032083;ENSMUSG00000044103;ENSMUSG00000057465;ENSMUSG00000058427;ENSMUSG00000059201;ENSMUSG00000074115	Wnt3;Retn;Adipoq;Ccl25;Cxcl1;Npy;Apoa1;Il36g;Saa2;Cxcl2;Lep;Saa1
2	GO:0007494	BP	midgut development	2/ 274	7/ 43792	0.285714	0.000802327	0.0454799	ENSMUSG00000025991;ENSMUSG00000031173	Cps1;Otc
5	GO:0030856	BP	regulation of epithelial cell differentiation	5/ 274	115/ 43792	0.0434783	0.000810164	0.0455654	ENSMUSG00000005268;ENSMUSG00000018604;ENSMUSG00000030017;ENSMUSG00000048387;ENSMUSG00000079516	Prlr;Tbx3;Reg3g;Osr1;Reg3a
5	GO:0008652	BP	cellular amino acid biosynthetic process	5/ 274	115/ 43792	0.0434783	0.000810164	0.0455654	ENSMUSG00000025991;ENSMUSG00000031173;ENSMUSG00000042118;ENSMUSG00000048217;ENSMUSG00000074768	Cps1;Otc;Bhmt2;Nags;Bhmt
10	GO:0046873	MF	metal ion transmembrane transporter activity	10/ 274	472/ 43792	0.0211864	0.000861052	0.046799	ENSMUSG00000006567;ENSMUSG00000011034;ENSMUSG00000020838;ENSMUSG00000021553;ENSMUSG00000021565;ENSMUSG00000024935;ENSMUSG00000027219;ENSMUSG00000029188;ENSMUSG00000030769;ENSMUSG00000036814	Atp7b;Slc5a1;Slc6a4;Slc28a3;Slc6a19;Slc1a1;Slc28a2;Slc34a2;Slc5a11;Slc6a20a
12	GO:0030546	MF	signaling receptor activator activity	12/ 274	647/ 43792	0.0185471	0.000866838	0.046799	ENSMUSG00000000125;ENSMUSG00000012705;ENSMUSG00000022878;ENSMUSG00000023235;ENSMUSG00000029380;ENSMUSG00000029819;ENSMUSG00000032083;ENSMUSG00000044103;ENSMUSG00000057465;ENSMUSG00000058427;ENSMUSG00000059201;ENSMUSG00000074115	Wnt3;Retn;Adipoq;Ccl25;Cxcl1;Npy;Apoa1;Il36g;Saa2;Cxcl2;Lep;Saa1
6	GO:0042445	BP	hormone metabolic process	6/ 274	175/ 43792	0.0342857	0.000860397	0.0478307	ENSMUSG00000024087;ENSMUSG00000031845;ENSMUSG00000040134;ENSMUSG00000053054;ENSMUSG00000068452;ENSMUSG00000091387	Cyp1b1;Bco1;Rdh7;Adh6a;Duox2;Gcnt4
8	GO:0071216	BP	cellular response to biotic stimulus	8/ 274	313/ 43792	0.0255591	0.000860408	0.0478307	ENSMUSG00000020826;ENSMUSG00000025194;ENSMUSG00000029380;ENSMUSG00000058427;ENSMUSG00000074434;ENSMUSG00000074436;ENSMUSG00000082211;ENSMUSG00000095328	Nos2;Abcc2;Cxcl1;Cxcl2;Defa28;Defa-ps18;Defa27;Defa-ps6
3	GO:0071827	BP	plasma lipoprotein particle organization	3/ 274	30/ 43792	0.1	0.000867981	0.0480661	ENSMUSG00000022555;ENSMUSG00000023045;ENSMUSG00000028158	Dgat1;Soat2;Mttp
4	GO:0015908	BP	fatty acid transport	4/ 274	68/ 43792	0.0588235	0.000891559	0.0491826	ENSMUSG00000028749;ENSMUSG00000054422;ENSMUSG00000058908;ENSMUSG00000062515	Pla2g2f;Fabp1;Pla2g2a;Fabp4
6	GO:0008217	BP	regulation of blood pressure	6/ 274	177/ 43792	0.0338983	0.000912534	0.0501476	ENSMUSG00000015405;ENSMUSG00000020826;ENSMUSG00000028024;ENSMUSG00000029819;ENSMUSG00000031489;ENSMUSG00000032978	Ace2;Nos2;Enpep;Npy;Adrb3;Guca2b
2	GO:0048237	CC	rough endoplasmic reticulum lumen	2/ 274	8/ 43792	0.25	0.00106535	0.0502035	ENSMUSG00000040809;ENSMUSG00000069515	Chil3;Lyz1
25	GO:0031982	CC	vesicle	25/ 274	1987/ 43792	0.0125818	0.00107361	0.0502035	ENSMUSG00000006567;ENSMUSG00000021278;ENSMUSG00000022225;ENSMUSG00000026726;ENSMUSG00000026880;ENSMUSG00000027820;ENSMUSG00000028024;ENSMUSG00000028158;ENSMUSG00000029188;ENSMUSG00000029618;ENSMUSG00000030017;ENSMUSG00000032083;ENSMUSG00000035000;ENSMUSG00000037005;ENSMUSG00000039062;ENSMUSG00000040809;ENSMUSG00000046814;ENSMUSG00000063704;ENSMUSG00000069515;ENSMUSG00000071356;ENSMUSG00000074436;…	Atp7b;Amn;Cma1;Cubn;Stom;Mme;Enpep;Mttp;Slc34a2;Ocm;Reg3g;Apoa1;Dpp4;Xpnpep2;Anpep;Chil3;Gchfr;Mapk15;Lyz1;Reg3b;Defa-ps18;Bhmt;Defa-ps6;Gm5739;-
9	GO:0045121	CC	membrane raft	9/ 274	404/ 43792	0.0222772	0.00109478	0.0502035	ENSMUSG00000020838;ENSMUSG00000020963;ENSMUSG00000022376;ENSMUSG00000026880;ENSMUSG00000027790;ENSMUSG00000027820;ENSMUSG00000035000;ENSMUSG00000038209;ENSMUSG00000109295	Slc6a4;Tshr;Adcy8;Stom;Sis;Mme;Dpp4;Itln1;Gm5739
4	GO:0008235	MF	metalloexopeptidase activity	4/ 274	69/ 43792	0.057971	0.000941813	0.0502485	ENSMUSG00000015405;ENSMUSG00000028024;ENSMUSG00000037005;ENSMUSG00000039062	Ace2;Enpep;Xpnpep2;Anpep
9	GO:0098857	CC	membrane microdomain	9/ 274	406/ 43792	0.0221675	0.00113283	0.0507402	ENSMUSG00000020838;ENSMUSG00000020963;ENSMUSG00000022376;ENSMUSG00000026880;ENSMUSG00000027790;ENSMUSG00000027820;ENSMUSG00000035000;ENSMUSG00000038209;ENSMUSG00000109295	Slc6a4;Tshr;Adcy8;Stom;Sis;Mme;Dpp4;Itln1;Gm5739
3	GO:0009065	BP	glutamine family amino acid catabolic process	3/ 274	31/ 43792	0.0967742	0.000956554	0.0523668	ENSMUSG00000003526;ENSMUSG00000020826;ENSMUSG00000042096	Prodh;Nos2;Dao
4	GO:0035113	BP	embryonic appendage morphogenesis	4/ 274	70/ 43792	0.0571429	0.000994028	0.0534692	ENSMUSG00000000125;ENSMUSG00000018604;ENSMUSG00000026586;ENSMUSG00000048387	Wnt3;Tbx3;Prrx1;Osr1
4	GO:0002227	BP	innate immune response in mucosa	4/ 274	70/ 43792	0.0571429	0.000994028	0.0534692	ENSMUSG00000074434;ENSMUSG00000074436;ENSMUSG00000082211;ENSMUSG00000095328	Defa28;Defa-ps18;Defa27;Defa-ps6
4	GO:0010631	BP	epithelial cell migration	4/ 274	70/ 43792	0.0571429	0.000994028	0.0534692	ENSMUSG00000024087;ENSMUSG00000032083;ENSMUSG00000035000;ENSMUSG00000040432	Cyp1b1;Apoa1;Dpp4;Ltb4r2
4	GO:0030326	BP	embryonic limb morphogenesis	4/ 274	70/ 43792	0.0571429	0.000994028	0.0534692	ENSMUSG00000000125;ENSMUSG00000018604;ENSMUSG00000026586;ENSMUSG00000048387	Wnt3;Tbx3;Prrx1;Osr1
6	GO:1905475	BP	regulation of protein localization to membrane	6/ 274	180/ 43792	0.0333333	0.00099526	0.0534692	ENSMUSG00000024521;ENSMUSG00000026880;ENSMUSG00000039956;ENSMUSG00000053862;ENSMUSG00000055114;ENSMUSG00000109295	Pmaip1;Stom;Mrap;Slc51b;Anxa13;Gm5739
3	GO:0046320	BP	regulation of fatty acid oxidation	3/ 274	32/ 43792	0.09375	0.00105065	0.0551759	ENSMUSG00000022555;ENSMUSG00000054422;ENSMUSG00000055782	Dgat1;Fabp1;Abcd2
3	GO:0045823	BP	positive regulation of heart contraction	3/ 274	32/ 43792	0.09375	0.00105065	0.0551759	ENSMUSG00000015405;ENSMUSG00000017697;ENSMUSG00000024935	Ace2;Ada;Slc1a1
2	GO:0015858	BP	nucleoside transport	2/ 274	8/ 43792	0.25	0.00106535	0.0551759	ENSMUSG00000021553;ENSMUSG00000027219	Slc28a3;Slc28a2
2	GO:0098856	BP	intestinal lipid absorption	2/ 274	8/ 43792	0.25	0.00106535	0.0551759	ENSMUSG00000020447;ENSMUSG00000040505	Npc1l1;Abcg5
2	GO:0071377	BP	cellular response to glucagon stimulus	2/ 274	8/ 43792	0.25	0.00106535	0.0551759	ENSMUSG00000022376;ENSMUSG00000025991	Adcy8;Cps1
2	GO:0061180	BP	mammary gland epithelium development	2/ 274	8/ 43792	0.25	0.00106535	0.0551759	ENSMUSG00000000125;ENSMUSG00000005268	Wnt3;Prlr
2	GO:0032782	BP	bile acid secretion	2/ 274	8/ 43792	0.25	0.00106535	0.0551759	ENSMUSG00000035699;ENSMUSG00000053862	Slc51a;Slc51b
2	GO:0042940	BP	D-amino acid transport	2/ 274	8/ 43792	0.25	0.00106535	0.0551759	ENSMUSG00000024935;ENSMUSG00000030495	Slc1a1;Slc7a10
2	GO:0045617	BP	negative regulation of keratinocyte differentiation	2/ 274	8/ 43792	0.25	0.00106535	0.0551759	ENSMUSG00000030017;ENSMUSG00000079516	Reg3g;Reg3a
38	GO:0031090	CC	organelle membrane	38/ 274	3587/ 43792	0.0105938	0.00127673	0.0558859	ENSMUSG00000003526;ENSMUSG00000006567;ENSMUSG00000020826;ENSMUSG00000020838;ENSMUSG00000021509;ENSMUSG00000022376;ENSMUSG00000022555;ENSMUSG00000023045;ENSMUSG00000024087;ENSMUSG00000024292;ENSMUSG00000024935;ENSMUSG00000025004;ENSMUSG00000025091;ENSMUSG00000025396;ENSMUSG00000025479;ENSMUSG00000025991;ENSMUSG00000026692;ENSMUSG00000026726;ENSMUSG00000027225;ENSMUSG00000027983;ENSMUSG00000028307;…	Prodh;Atp7b;Nos2;Slc6a4;Slc25a48;Adcy8;Dgat1;Soat2;Cyp1b1;Cyp4f14;Slc1a1;Cyp2c40;Pnliprp2;Hsd17b6;Cyp2e1;Cps1;Fmo4;Cubn;Duoxa2;Cyp2u1;Aldob;Aqp7;Otc;Slc25a15;Slc51a;Myrf;Tm6sf2;Scd1;Mrap;Dao;Gchfr;Agmo;Mogat2;Cyp4v3;Mpp4;Gcnt4;H2-Q3;-
9	GO:0043410	BP	positive regulation of MAPK cascade	9/ 274	405/ 43792	0.0222222	0.00111367	0.0574719	ENSMUSG00000005800;ENSMUSG00000023235;ENSMUSG00000026928;ENSMUSG00000029821;ENSMUSG00000031489;ENSMUSG00000043592;ENSMUSG00000058908;ENSMUSG00000074345;ENSMUSG00000114576	Mmp8;Ccl25;Card9;Gsdme;Adrb3;Unc5cl;Pla2g2a;Tnfaip8l3;Naip3-ps1
5	GO:0120161	BP	regulation of cold-induced thermogenesis	5/ 274	124/ 43792	0.0403226	0.00113568	0.0583984	ENSMUSG00000005268;ENSMUSG00000020963;ENSMUSG00000031489;ENSMUSG00000037071;ENSMUSG00000062515	Prlr;Tshr;Adrb3;Scd1;Fabp4
3	GO:0046466	BP	membrane lipid catabolic process	3/ 274	33/ 43792	0.0909091	0.0011504	0.0589445	ENSMUSG00000024087;ENSMUSG00000025091;ENSMUSG00000028885	Cyp1b1;Pnliprp2;Smpdl3b
58	GO:0032502	BP	developmental process	58/ 274	6149/ 43792	0.00943243	0.00118887	0.0606999	ENSMUSG00000000125;ENSMUSG00000001657;ENSMUSG00000002289;ENSMUSG00000005268;ENSMUSG00000005800;ENSMUSG00000012705;ENSMUSG00000015627;ENSMUSG00000017697;ENSMUSG00000018604;ENSMUSG00000018623;ENSMUSG00000020614;ENSMUSG00000020838;ENSMUSG00000020963;ENSMUSG00000021278;ENSMUSG00000022878;ENSMUSG00000024087;ENSMUSG00000024503;ENSMUSG00000024846;ENSMUSG00000025991;ENSMUSG00000026180;ENSMUSG00000026586;…	Wnt3;Hoxc8;Angptl4;Prlr;Mmp8;Retn;Gata5;Ada;Tbx3;Mmp7;Fam20a;Slc6a4;Tshr;Amn;Adipoq;Cyp1b1;Spink1;Cst6;Cps1;Cxcr2;Prrx1;Cubn;Tm4sf4;Mme;Enpep;Slc34a2;Ccr9;Ocm;Npy;Gsdme;Otc;Adrb3;Hp;Vstm5;Apoa1;Treh;Nnmt;Ubd;Tgfbi;Myrf;Scd1;Anpep;Mrap;Adig;Mc2r;Slitrk6;Osr1;Gpr17;Maf;Lep;Fabp4;Nnat;Duox2;Serpina1b;Lenep;Nat8f5;Gcnt4;Gm5739
5	GO:0071356	BP	cellular response to tumor necrosis factor	5/ 274	126/ 43792	0.0396825	0.00121951	0.0620184	ENSMUSG00000023019;ENSMUSG00000023235;ENSMUSG00000025194;ENSMUSG00000029821;ENSMUSG00000062515	Gpd1;Ccl25;Abcc2;Gsdme;Fabp4
4	GO:0006081	BP	cellular aldehyde metabolic process	4/ 274	74/ 43792	0.0540541	0.00122331	0.0620184	ENSMUSG00000024087;ENSMUSG00000028307;ENSMUSG00000031845;ENSMUSG00000034371	Cyp1b1;Aldob;Bco1;Tkfc
3	GO:0071825	BP	protein-lipid complex subunit organization	3/ 274	34/ 43792	0.0882353	0.00125592	0.0632264	ENSMUSG00000022555;ENSMUSG00000023045;ENSMUSG00000028158	Dgat1;Soat2;Mttp
3	GO:1903524	BP	positive regulation of blood circulation	3/ 274	34/ 43792	0.0882353	0.00125592	0.0632264	ENSMUSG00000015405;ENSMUSG00000017697;ENSMUSG00000024935	Ace2;Ada;Slc1a1
10	GO:0050801	BP	ion homeostasis	10/ 274	497/ 43792	0.0201207	0.00126656	0.0635398	ENSMUSG00000006567;ENSMUSG00000020614;ENSMUSG00000022376;ENSMUSG00000023259;ENSMUSG00000025194;ENSMUSG00000025991;ENSMUSG00000029188;ENSMUSG00000031173;ENSMUSG00000044359;ENSMUSG00000079105	Atp7b;Fam20a;Adcy8;Slc26a6;Abcc2;Cps1;Slc34a2;Otc;P2ry4;C7
9	GO:0032103	BP	positive regulation of response to external stimulus	9/ 274	413/ 43792	0.0217918	0.00127451	0.0637168	ENSMUSG00000005800;ENSMUSG00000022126;ENSMUSG00000026180;ENSMUSG00000026928;ENSMUSG00000029380;ENSMUSG00000029618;ENSMUSG00000029819;ENSMUSG00000031551;ENSMUSG00000062515	Mmp8;Acod1;Cxcr2;Card9;Cxcl1;Ocm;Npy;Ido1;Fabp4
168	GO:0005488	MF	binding	168/ 274	22556/ 43792	0.00744813	0.00127167	0.0662877	ENSMUSG00000000125;ENSMUSG00000001657;ENSMUSG00000002289;ENSMUSG00000002992;ENSMUSG00000003526;ENSMUSG00000005268;ENSMUSG00000005800;ENSMUSG00000006567;ENSMUSG00000012705;ENSMUSG00000015405;ENSMUSG00000015627;ENSMUSG00000017453;ENSMUSG00000017688;ENSMUSG00000017697;ENSMUSG00000018604;ENSMUSG00000018623;ENSMUSG00000020447;ENSMUSG00000020826;ENSMUSG00000020838;ENSMUSG00000020963;ENSMUSG00000021278;…	Wnt3;Hoxc8;Angptl4;Apoc2;Prodh;Prlr;Mmp8;Atp7b;Retn;Ace2;Gata5;Pipox;Hnf4g;Ada;Tbx3;Mmp7;Npc1l1;Nos2;Slc6a4;Tshr;Amn;Acot12;Cma1;Adcy8;Dgat1;Adipoq;Gpd1;Soat2;Gzma;Ccl25;Rhebl1;Cyp1b1;Cyp4f14;Mep1b;C2;Myot;Cndp2;Slc1a1;Cyp2c40;Pnliprp2;Abcc2;Cyp2e1;Cps1;Cxcr2;Prrx1;Fmo4;Cubn;Stom;Card9;Duoxa2;Hdc;Car3;Sis;Mme;Ptx3;Cyp2u1;Enpep;Mttp;Aldob;Pla2g2f;Smpdl3b;Slc34a2;Cxcl1;Ccr9;Ocm;Npy;Gsdme;Reg3g;Clec…
11	GO:0009888	BP	tissue development	11/ 274	589/ 43792	0.0186757	0.00133432	0.0664759	ENSMUSG00000000125;ENSMUSG00000005268;ENSMUSG00000015627;ENSMUSG00000017697;ENSMUSG00000018604;ENSMUSG00000020614;ENSMUSG00000024087;ENSMUSG00000024846;ENSMUSG00000048387;ENSMUSG00000059201;ENSMUSG00000068452	Wnt3;Prlr;Gata5;Ada;Tbx3;Fam20a;Cyp1b1;Cst6;Osr1;Lep;Duox2
2	GO:0010838	BP	positive regulation of keratinocyte proliferation	2/ 274	9/ 43792	0.222222	0.00136408	0.0672604	ENSMUSG00000030017;ENSMUSG00000079516	Reg3g;Reg3a
2	GO:0008343	BP	adult feeding behavior	2/ 274	9/ 43792	0.222222	0.00136408	0.0672604	ENSMUSG00000029819;ENSMUSG00000059201	Npy;Lep
2	GO:1904729	BP	regulation of intestinal lipid absorption	2/ 274	9/ 43792	0.222222	0.00136408	0.0672604	ENSMUSG00000022555;ENSMUSG00000040505	Dgat1;Abcg5
15	GO:0051241	BP	negative regulation of multicellular organismal process	15/ 274	976/ 43792	0.0153689	0.00138283	0.0677559	ENSMUSG00000000125;ENSMUSG00000002992;ENSMUSG00000005800;ENSMUSG00000012705;ENSMUSG00000015627;ENSMUSG00000017697;ENSMUSG00000020838;ENSMUSG00000030017;ENSMUSG00000031489;ENSMUSG00000031551;ENSMUSG00000039062;ENSMUSG00000040505;ENSMUSG00000048387;ENSMUSG00000079516;ENSMUSG00000109295	Wnt3;Apoc2;Mmp8;Retn;Gata5;Ada;Slc6a4;Reg3g;Adrb3;Ido1;Anpep;Abcg5;Osr1;Reg3a;Gm5739
6	GO:0006575	BP	cellular modified amino acid metabolic process	6/ 274	192/ 43792	0.03125	0.00138517	0.0677559	ENSMUSG00000017453;ENSMUSG00000037440;ENSMUSG00000042118;ENSMUSG00000068452;ENSMUSG00000074768;ENSMUSG00000091387	Pipox;Vnn1;Bhmt2;Duox2;Bhmt;Gcnt4
12	GO:0061024	BP	membrane organization	12/ 274	684/ 43792	0.0175439	0.00138825	0.0677559	ENSMUSG00000024521;ENSMUSG00000036098;ENSMUSG00000076674;ENSMUSG00000094164;ENSMUSG00000094862;ENSMUSG00000095197;ENSMUSG00000095210;ENSMUSG00000095761;ENSMUSG00000095889;ENSMUSG00000096410;ENSMUSG00000096499;ENSMUSG00000096672	Pmaip1;Myrf;Ighv3-8;Ighv2-3;Ighv1-56;Ighv1-59;Ighv5-9-1;Ighv1-20;Ighv1-58;Ighv1-19;Ighv1-5;Ighv1-63
4	GO:0002385	BP	mucosal immune response	4/ 274	77/ 43792	0.0519481	0.00141787	0.0689677	ENSMUSG00000074434;ENSMUSG00000074436;ENSMUSG00000082211;ENSMUSG00000095328	Defa28;Defa-ps18;Defa27;Defa-ps6
2	GO:0005412	MF	glucose:sodium symporter activity	2/ 274	9/ 43792	0.222222	0.00136408	0.0695068	ENSMUSG00000011034;ENSMUSG00000030769	Slc5a1;Slc5a11
2	GO:0030492	MF	hemoglobin binding	2/ 274	9/ 43792	0.222222	0.00136408	0.0695068	ENSMUSG00000026726;ENSMUSG00000031722	Cubn;Hp
5	GO:0030595	BP	leukocyte chemotaxis	5/ 274	131/ 43792	0.0381679	0.00144904	0.0702469	ENSMUSG00000023235;ENSMUSG00000026180;ENSMUSG00000029380;ENSMUSG00000042265;ENSMUSG00000058427	Ccl25;Cxcr2;Cxcl1;Trem1;Cxcl2
3	GO:0035136	BP	forelimb morphogenesis	3/ 274	36/ 43792	0.0833333	0.00148479	0.0716164	ENSMUSG00000000125;ENSMUSG00000018604;ENSMUSG00000048387	Wnt3;Tbx3;Osr1
4	GO:0002251	BP	organ or tissue specific immune response	4/ 274	78/ 43792	0.0512821	0.00148724	0.0716164	ENSMUSG00000074434;ENSMUSG00000074436;ENSMUSG00000082211;ENSMUSG00000095328	Defa28;Defa-ps18;Defa27;Defa-ps6
5	GO:0097529	BP	myeloid leukocyte migration	5/ 274	133/ 43792	0.037594	0.00154922	0.0743235	ENSMUSG00000023235;ENSMUSG00000026180;ENSMUSG00000029380;ENSMUSG00000042265;ENSMUSG00000058427	Ccl25;Cxcr2;Cxcl1;Trem1;Cxcl2
4	GO:0046330	BP	positive regulation of JNK cascade	4/ 274	79/ 43792	0.0506329	0.00155895	0.0743235	ENSMUSG00000005800;ENSMUSG00000026928;ENSMUSG00000043592;ENSMUSG00000114576	Mmp8;Card9;Unc5cl;Naip3-ps1
4	GO:0001523	BP	retinoid metabolic process	4/ 274	79/ 43792	0.0506329	0.00155895	0.0743235	ENSMUSG00000024087;ENSMUSG00000031845;ENSMUSG00000040134;ENSMUSG00000053054	Cyp1b1;Bco1;Rdh7;Adh6a
3	GO:0004623	MF	phospholipase A2 activity	3/ 274	36/ 43792	0.0833333	0.00148479	0.0744172	ENSMUSG00000028749;ENSMUSG00000041653;ENSMUSG00000058908	Pla2g2f;Pnpla3;Pla2g2a
12	GO:0030545	MF	signaling receptor regulator activity	12/ 274	690/ 43792	0.0173913	0.00149327	0.0744172	ENSMUSG00000000125;ENSMUSG00000012705;ENSMUSG00000022878;ENSMUSG00000023235;ENSMUSG00000029380;ENSMUSG00000029819;ENSMUSG00000032083;ENSMUSG00000044103;ENSMUSG00000057465;ENSMUSG00000058427;ENSMUSG00000059201;ENSMUSG00000074115	Wnt3;Retn;Adipoq;Ccl25;Cxcl1;Npy;Apoa1;Il36g;Saa2;Cxcl2;Lep;Saa1
13	GO:0044283	BP	small molecule biosynthetic process	13/ 274	790/ 43792	0.0164557	0.0015717	0.0746843	ENSMUSG00000017697;ENSMUSG00000020447;ENSMUSG00000021620;ENSMUSG00000023019;ENSMUSG00000025991;ENSMUSG00000029059;ENSMUSG00000031173;ENSMUSG00000031551;ENSMUSG00000032083;ENSMUSG00000037071;ENSMUSG00000042118;ENSMUSG00000048217;ENSMUSG00000074768	Ada;Npc1l1;Acot12;Gpd1;Cps1;Prxl2b;Otc;Ido1;Apoa1;Scd1;Bhmt2;Nags;Bhmt
3	GO:0000096	BP	sulfur amino acid metabolic process	3/ 274	37/ 43792	0.0810811	0.00160838	0.0761757	ENSMUSG00000025991;ENSMUSG00000042118;ENSMUSG00000074768	Cps1;Bhmt2;Bhmt
6	GO:0007204	BP	positive regulation of cytosolic calcium ion concentration	6/ 274	198/ 43792	0.030303	0.00161916	0.0764351	ENSMUSG00000022376;ENSMUSG00000026180;ENSMUSG00000029380;ENSMUSG00000029530;ENSMUSG00000052229;ENSMUSG00000058427	Adcy8;Cxcr2;Cxcl1;Ccr9;Gpr17;Cxcl2
2	GO:0032000	BP	positive regulation of fatty acid beta-oxidation	2/ 274	10/ 43792	0.2	0.00169807	0.0798979	ENSMUSG00000054422;ENSMUSG00000055782	Fabp1;Abcd2
4	GO:0019731	BP	antibacterial humoral response	4/ 274	81/ 43792	0.0493827	0.00170951	0.0801741	ENSMUSG00000074434;ENSMUSG00000074436;ENSMUSG00000082211;ENSMUSG00000095328	Defa28;Defa-ps18;Defa27;Defa-ps6
11	GO:0008610	BP	lipid biosynthetic process	11/ 274	609/ 43792	0.0180624	0.00173375	0.0804721	ENSMUSG00000020447;ENSMUSG00000021620;ENSMUSG00000022555;ENSMUSG00000029059;ENSMUSG00000030303;ENSMUSG00000032083;ENSMUSG00000037071;ENSMUSG00000041653;ENSMUSG00000050103;ENSMUSG00000052396;ENSMUSG00000094651	Npc1l1;Acot12;Dgat1;Prxl2b;Far2;Apoa1;Scd1;Pnpla3;Agmo;Mogat2;Gal3st2
3	GO:0019373	BP	epoxygenase P450 pathway	3/ 274	38/ 43792	0.0789474	0.00173822	0.0804721	ENSMUSG00000025004;ENSMUSG00000025479;ENSMUSG00000074882	Cyp2c40;Cyp2e1;Cyp2c68
3	GO:0031281	BP	positive regulation of cyclase activity	3/ 274	38/ 43792	0.0789474	0.00173822	0.0804721	ENSMUSG00000020826;ENSMUSG00000020963;ENSMUSG00000031489	Nos2;Tshr;Adrb3
3	GO:0090303	BP	positive regulation of wound healing	3/ 274	38/ 43792	0.0789474	0.00173822	0.0804721	ENSMUSG00000030017;ENSMUSG00000068452;ENSMUSG00000079516	Reg3g;Duox2;Reg3a
2	GO:0008172	MF	S-methyltransferase activity	2/ 274	10/ 43792	0.2	0.00169807	0.0819226	ENSMUSG00000042118;ENSMUSG00000074768	Bhmt2;Bhmt
2	GO:0005337	MF	nucleoside transmembrane transporter activity	2/ 274	10/ 43792	0.2	0.00169807	0.0819226	ENSMUSG00000021553;ENSMUSG00000027219	Slc28a3;Slc28a2
26	GO:0032879	BP	regulation of localization	26/ 274	2174/ 43792	0.0119595	0.00179177	0.0826651	ENSMUSG00000002992;ENSMUSG00000012705;ENSMUSG00000015405;ENSMUSG00000017697;ENSMUSG00000020826;ENSMUSG00000020838;ENSMUSG00000022376;ENSMUSG00000022555;ENSMUSG00000024371;ENSMUSG00000024503;ENSMUSG00000024521;ENSMUSG00000025557;ENSMUSG00000026880;ENSMUSG00000027832;ENSMUSG00000029380;ENSMUSG00000038209;ENSMUSG00000039062;ENSMUSG00000039956;ENSMUSG00000040505;ENSMUSG00000044359;ENSMUSG00000048387;…	Apoc2;Retn;Ace2;Ada;Nos2;Slc6a4;Adcy8;Dgat1;C2;Spink1;Pmaip1;Slc15a1;Stom;Ptx3;Cxcl1;Itln1;Anpep;Mrap;Abcg5;P2ry4;Osr1;Slc51b;Anxa13;Mapk15;Nnat;Gm5739
5	GO:0016298	MF	lipase activity	5/ 274	137/ 43792	0.0364964	0.00176472	0.0842424	ENSMUSG00000025091;ENSMUSG00000028749;ENSMUSG00000028885;ENSMUSG00000041653;ENSMUSG00000058908	Pnliprp2;Pla2g2f;Smpdl3b;Pnpla3;Pla2g2a
4	GO:0033293	MF	monocarboxylic acid binding	4/ 274	82/ 43792	0.0487805	0.00178844	0.0844852	ENSMUSG00000022555;ENSMUSG00000024292;ENSMUSG00000054422;ENSMUSG00000062515	Dgat1;Cyp4f14;Fabp1;Fabp4
4	GO:0019217	BP	regulation of fatty acid metabolic process	4/ 274	83/ 43792	0.0481928	0.00186987	0.0854047	ENSMUSG00000002992;ENSMUSG00000022555;ENSMUSG00000054422;ENSMUSG00000055782	Apoc2;Dgat1;Fabp1;Abcd2
3	GO:0033628	BP	regulation of cell adhesion mediated by integrin	3/ 274	39/ 43792	0.0769231	0.00187442	0.0854047	ENSMUSG00000017697;ENSMUSG00000024087;ENSMUSG00000035000	Ada;Cyp1b1;Dpp4
13	GO:0016477	BP	cell migration	13/ 274	808/ 43792	0.0160891	0.00191313	0.0868936	ENSMUSG00000023235;ENSMUSG00000024087;ENSMUSG00000026180;ENSMUSG00000028024;ENSMUSG00000029380;ENSMUSG00000029530;ENSMUSG00000032083;ENSMUSG00000035000;ENSMUSG00000040432;ENSMUSG00000042265;ENSMUSG00000057465;ENSMUSG00000058427;ENSMUSG00000074115	Ccl25;Cyp1b1;Cxcr2;Enpep;Cxcl1;Ccr9;Apoa1;Dpp4;Ltb4r2;Trem1;Saa2;Cxcl2;Saa1
23	GO:0007166	BP	cell surface receptor signaling pathway	23/ 274	1823/ 43792	0.0126166	0.00193855	0.0877713	ENSMUSG00000000125;ENSMUSG00000005268;ENSMUSG00000020963;ENSMUSG00000023235;ENSMUSG00000024105;ENSMUSG00000026180;ENSMUSG00000029380;ENSMUSG00000031722;ENSMUSG00000043592;ENSMUSG00000058427;ENSMUSG00000061728;ENSMUSG00000068452;ENSMUSG00000070369;ENSMUSG00000076674;ENSMUSG00000094164;ENSMUSG00000094862;ENSMUSG00000095197;ENSMUSG00000095210;ENSMUSG00000095761;ENSMUSG00000095889;ENSMUSG00000096410;…	Wnt3;Prlr;Tshr;Ccl25;Themis3;Cxcr2;Cxcl1;Hp;Unc5cl;Cxcl2;Btnl7-ps;Duox2;Itgad;Ighv3-8;Ighv2-3;Ighv1-56;Ighv1-59;Ighv5-9-1;Ighv1-20;Ighv1-58;Ighv1-19;Ighv1-5;Ighv1-63
4	GO:0042632	BP	cholesterol homeostasis	4/ 274	84/ 43792	0.047619	0.00195383	0.08791	ENSMUSG00000023045;ENSMUSG00000028158;ENSMUSG00000040505;ENSMUSG00000062515	Soat2;Mttp;Abcg5;Fabp4
4	GO:0016101	BP	diterpenoid metabolic process	4/ 274	84/ 43792	0.047619	0.00195383	0.08791	ENSMUSG00000024087;ENSMUSG00000031845;ENSMUSG00000040134;ENSMUSG00000053054	Cyp1b1;Bco1;Rdh7;Adh6a
26	GO:0071310	BP	cellular response to organic substance	26/ 274	2203/ 43792	0.0118021	0.00197966	0.088795	ENSMUSG00000015627;ENSMUSG00000020826;ENSMUSG00000020838;ENSMUSG00000020963;ENSMUSG00000022376;ENSMUSG00000022878;ENSMUSG00000023019;ENSMUSG00000023235;ENSMUSG00000024087;ENSMUSG00000025194;ENSMUSG00000025991;ENSMUSG00000027820;ENSMUSG00000029380;ENSMUSG00000029821;ENSMUSG00000044359;ENSMUSG00000048387;ENSMUSG00000058427;ENSMUSG00000062515;ENSMUSG00000067297;ENSMUSG00000074434;ENSMUSG00000074436;…	Gata5;Nos2;Slc6a4;Tshr;Adcy8;Adipoq;Gpd1;Ccl25;Cyp1b1;Abcc2;Cps1;Mme;Cxcl1;Gsdme;P2ry4;Osr1;Cxcl2;Fabp4;Ifit1bl2;Defa28;Defa-ps18;Defa27;Defa-ps6;Gm5739;Cbx3-ps8;Naip3-ps1
5	GO:0006720	BP	isoprenoid metabolic process	5/ 274	141/ 43792	0.035461	0.00200142	0.0894921	ENSMUSG00000024087;ENSMUSG00000025479;ENSMUSG00000031845;ENSMUSG00000040134;ENSMUSG00000053054	Cyp1b1;Cyp2e1;Bco1;Rdh7;Adh6a
4	GO:0055092	BP	sterol homeostasis	4/ 274	85/ 43792	0.0470588	0.00204036	0.09067	ENSMUSG00000023045;ENSMUSG00000028158;ENSMUSG00000040505;ENSMUSG00000062515	Soat2;Mttp;Abcg5;Fabp4
3	GO:1901567	MF	fatty acid derivative binding	3/ 274	40/ 43792	0.075	0.00201709	0.0928038	ENSMUSG00000021620;ENSMUSG00000023045;ENSMUSG00000041653	Acot12;Soat2;Pnpla3
3	GO:0000062	MF	fatty-acyl-CoA binding	3/ 274	40/ 43792	0.075	0.00201709	0.0928038	ENSMUSG00000021620;ENSMUSG00000023045;ENSMUSG00000041653	Acot12;Soat2;Pnpla3
13	GO:0008324	MF	cation transmembrane transporter activity	13/ 274	814/ 43792	0.0159705	0.00203972	0.0928038	ENSMUSG00000006567;ENSMUSG00000011034;ENSMUSG00000020838;ENSMUSG00000021509;ENSMUSG00000021553;ENSMUSG00000021565;ENSMUSG00000024935;ENSMUSG00000025557;ENSMUSG00000027219;ENSMUSG00000029188;ENSMUSG00000030769;ENSMUSG00000031482;ENSMUSG00000036814	Atp7b;Slc5a1;Slc6a4;Slc25a48;Slc28a3;Slc6a19;Slc1a1;Slc15a1;Slc28a2;Slc34a2;Slc5a11;Slc25a15;Slc6a20a
2	GO:0016595	MF	glutamate binding	2/ 274	11/ 43792	0.181818	0.00206685	0.0928038	ENSMUSG00000024935;ENSMUSG00000025991	Slc1a1;Cps1
2	GO:1901612	MF	cardiolipin binding	2/ 274	11/ 43792	0.181818	0.00206685	0.0928038	ENSMUSG00000027820;ENSMUSG00000029821	Mme;Gsdme
11	GO:0043408	BP	regulation of MAPK cascade	11/ 274	625/ 43792	0.0176	0.00211937	0.0937029	ENSMUSG00000005800;ENSMUSG00000015405;ENSMUSG00000023235;ENSMUSG00000026928;ENSMUSG00000029821;ENSMUSG00000031489;ENSMUSG00000043592;ENSMUSG00000058908;ENSMUSG00000074345;ENSMUSG00000109295;ENSMUSG00000114576	Mmp8;Ace2;Ccl25;Card9;Gsdme;Adrb3;Unc5cl;Pla2g2a;Tnfaip8l3;Gm5739;Naip3-ps1
12	GO:0007610	BP	behavior	12/ 274	720/ 43792	0.0166667	0.00212163	0.0937029	ENSMUSG00000015405;ENSMUSG00000020838;ENSMUSG00000020963;ENSMUSG00000022376;ENSMUSG00000027820;ENSMUSG00000029819;ENSMUSG00000031489;ENSMUSG00000031551;ENSMUSG00000035000;ENSMUSG00000045871;ENSMUSG00000059201;ENSMUSG00000091387	Ace2;Slc6a4;Tshr;Adcy8;Mme;Npy;Adrb3;Ido1;Dpp4;Slitrk6;Lep;Gcnt4
258	GO:0005575	CC	cellular_component	258/ 274	38795/ 43792	0.00665034	0.00219626	0.0939999	ENSMUSG00000000125;ENSMUSG00000000958;ENSMUSG00000001657;ENSMUSG00000002289;ENSMUSG00000002992;ENSMUSG00000003526;ENSMUSG00000005268;ENSMUSG00000005800;ENSMUSG00000006567;ENSMUSG00000009378;ENSMUSG00000011034;ENSMUSG00000012705;ENSMUSG00000015405;ENSMUSG00000015627;ENSMUSG00000017453;ENSMUSG00000017688;ENSMUSG00000017697;ENSMUSG00000018604;ENSMUSG00000018623;ENSMUSG00000019838;ENSMUSG00000020407;…	Wnt3;Slc7a7;Hoxc8;Angptl4;Apoc2;Prodh;Prlr;Mmp8;Atp7b;Slc16a12;Slc5a1;Retn;Ace2;Gata5;Pipox;Hnf4g;Ada;Tbx3;Mmp7;Slc16a10;Upp1;Npc1l1;Fam20a;Nos2;Slc6a4;Krt12;Tshr;Amn;Exoc3l4;Slc25a48;Slc28a3;Slc6a19;Acot12;Cma1;Adcy8;Dgat1;Adipoq;Gpd1;Soat2;Gzma;Ccl25;Slc26a6;Rhebl1;Cyp1b1;Themis3;Clps;Cyp4f14;Mep1b;C2;Myot;Spink1;Pmaip1;Cndp2;Ms4a10;Cst6;Slc1a1;Cyp2c40;Pnliprp2;Abcc2;Hsd17b6;Prap1;Cyp2e1;Slc15a…
3	GO:0090207	BP	regulation of triglyceride metabolic process	3/ 274	41/ 43792	0.0731707	0.00216635	0.0950584	ENSMUSG00000002992;ENSMUSG00000022555;ENSMUSG00000035686	Apoc2;Dgat1;Thrsp
3	GO:0002476	BP	antigen processing and presentation of endogenous peptide antigen via MHC class Ib	3/ 274	41/ 43792	0.0731707	0.00216635	0.0950584	ENSMUSG00000073402;ENSMUSG00000079492;ENSMUSG00000121510	Gm8909;Gm11127;-
11	GO:0080135	BP	regulation of cellular response to stress	11/ 274	627/ 43792	0.0175439	0.00217212	0.0950584	ENSMUSG00000005800;ENSMUSG00000022376;ENSMUSG00000024521;ENSMUSG00000026586;ENSMUSG00000026928;ENSMUSG00000029618;ENSMUSG00000037440;ENSMUSG00000043592;ENSMUSG00000071356;ENSMUSG00000109295;ENSMUSG00000114576	Mmp8;Adcy8;Pmaip1;Prrx1;Card9;Ocm;Vnn1;Unc5cl;Reg3b;Gm5739;Naip3-ps1
3	GO:0008392	MF	arachidonic acid epoxygenase activity	3/ 274	41/ 43792	0.0731707	0.00216635	0.0953824	ENSMUSG00000025004;ENSMUSG00000025479;ENSMUSG00000074882	Cyp2c40;Cyp2e1;Cyp2c68
3	GO:0015144	MF	carbohydrate transmembrane transporter activity	3/ 274	41/ 43792	0.0731707	0.00216635	0.0953824	ENSMUSG00000011034;ENSMUSG00000028427;ENSMUSG00000030769	Slc5a1;Aqp7;Slc5a11
5	GO:0004222	MF	metalloendopeptidase activity	5/ 274	145/ 43792	0.0344828	0.00226051	0.0985711	ENSMUSG00000005800;ENSMUSG00000018623;ENSMUSG00000024313;ENSMUSG00000027820;ENSMUSG00000047562	Mmp8;Mmp7;Mep1b;Mme;Mmp10
2	GO:0046581	CC	intercellular canaliculus	2/ 274	12/ 43792	0.166667	0.00247	0.101217	ENSMUSG00000025194;ENSMUSG00000035000	Abcc2;Dpp4
3	GO:0002428	BP	antigen processing and presentation of peptide antigen via MHC class Ib	3/ 274	42/ 43792	0.0714286	0.00232228	0.101322	ENSMUSG00000073402;ENSMUSG00000079492;ENSMUSG00000121510	Gm8909;Gm11127;-
7	GO:0050727	BP	regulation of inflammatory response	7/ 274	287/ 43792	0.0243902	0.00233337	0.101498	ENSMUSG00000005800;ENSMUSG00000017697;ENSMUSG00000027225;ENSMUSG00000028885;ENSMUSG00000031551;ENSMUSG00000052229;ENSMUSG00000062515	Mmp8;Ada;Duoxa2;Smpdl3b;Ido1;Gpr17;Fabp4
5	GO:1901136	BP	carbohydrate derivative catabolic process	5/ 274	147/ 43792	0.0340136	0.00239882	0.103381	ENSMUSG00000017697;ENSMUSG00000020407;ENSMUSG00000023019;ENSMUSG00000025091;ENSMUSG00000040809	Ada;Upp1;Gpd1;Pnliprp2;Chil3
4	GO:0035107	BP	appendage morphogenesis	4/ 274	89/ 43792	0.0449438	0.002413	0.103381	ENSMUSG00000000125;ENSMUSG00000018604;ENSMUSG00000026586;ENSMUSG00000048387	Wnt3;Tbx3;Prrx1;Osr1
4	GO:0035108	BP	limb morphogenesis	4/ 274	89/ 43792	0.0449438	0.002413	0.103381	ENSMUSG00000000125;ENSMUSG00000018604;ENSMUSG00000026586;ENSMUSG00000048387	Wnt3;Tbx3;Prrx1;Osr1
2	GO:0045605	BP	negative regulation of epidermal cell differentiation	2/ 274	12/ 43792	0.166667	0.00247	0.103381	ENSMUSG00000030017;ENSMUSG00000079516	Reg3g;Reg3a
2	GO:0033632	BP	regulation of cell-cell adhesion mediated by integrin	2/ 274	12/ 43792	0.166667	0.00247	0.103381	ENSMUSG00000017697;ENSMUSG00000035000	Ada;Dpp4
2	GO:0033089	BP	positive regulation of T cell differentiation in thymus	2/ 274	12/ 43792	0.166667	0.00247	0.103381	ENSMUSG00000017697;ENSMUSG00000037440	Ada;Vnn1
2	GO:0019682	BP	glyceraldehyde-3-phosphate metabolic process	2/ 274	12/ 43792	0.166667	0.00247	0.103381	ENSMUSG00000028307;ENSMUSG00000034371	Aldob;Tkfc
2	GO:0010310	BP	regulation of hydrogen peroxide metabolic process	2/ 274	12/ 43792	0.166667	0.00247	0.103381	ENSMUSG00000027225;ENSMUSG00000031722	Duoxa2;Hp
2	GO:0045683	BP	negative regulation of epidermis development	2/ 274	12/ 43792	0.166667	0.00247	0.103381	ENSMUSG00000030017;ENSMUSG00000079516	Reg3g;Reg3a
2	GO:0006968	BP	cellular defense response	2/ 274	12/ 43792	0.166667	0.00247	0.103381	ENSMUSG00000025091;ENSMUSG00000026180	Pnliprp2;Cxcr2
2	GO:0042454	BP	ribonucleoside catabolic process	2/ 274	12/ 43792	0.166667	0.00247	0.103381	ENSMUSG00000017697;ENSMUSG00000020407	Ada;Upp1
2	GO:0006560	BP	proline metabolic process	2/ 274	12/ 43792	0.166667	0.00247	0.103381	ENSMUSG00000003526;ENSMUSG00000042096	Prodh;Dao
3	GO:0051349	BP	positive regulation of lyase activity	3/ 274	43/ 43792	0.0697674	0.002485	0.103707	ENSMUSG00000020826;ENSMUSG00000020963;ENSMUSG00000031489	Nos2;Tshr;Adrb3
3	GO:0120227	MF	acyl-CoA binding	3/ 274	43/ 43792	0.0697674	0.002485	0.107328	ENSMUSG00000021620;ENSMUSG00000023045;ENSMUSG00000041653	Acot12;Soat2;Pnpla3
3	GO:0015807	BP	L-amino acid transport	3/ 274	44/ 43792	0.0681818	0.0026546	0.110147	ENSMUSG00000024935;ENSMUSG00000031482;ENSMUSG00000038178	Slc1a1;Slc25a15;Slc43a2
3	GO:0002475	BP	antigen processing and presentation via MHC class Ib	3/ 274	44/ 43792	0.0681818	0.0026546	0.110147	ENSMUSG00000073402;ENSMUSG00000079492;ENSMUSG00000121510	Gm8909;Gm11127;-
14	GO:0015318	MF	inorganic molecular entity transmembrane transporter activity	14/ 274	939/ 43792	0.0149095	0.00260207	0.111324	ENSMUSG00000006567;ENSMUSG00000011034;ENSMUSG00000020838;ENSMUSG00000021553;ENSMUSG00000021565;ENSMUSG00000023259;ENSMUSG00000024935;ENSMUSG00000025557;ENSMUSG00000027219;ENSMUSG00000028427;ENSMUSG00000029188;ENSMUSG00000030769;ENSMUSG00000036814;ENSMUSG00000074195	Atp7b;Slc5a1;Slc6a4;Slc28a3;Slc6a19;Slc26a6;Slc1a1;Slc15a1;Slc28a2;Aqp7;Slc34a2;Slc5a11;Slc6a20a;Clca4b
7	GO:0048732	BP	gland development	7/ 274	295/ 43792	0.0237288	0.00271811	0.112458	ENSMUSG00000017697;ENSMUSG00000018604;ENSMUSG00000031173;ENSMUSG00000031722;ENSMUSG00000032083;ENSMUSG00000037071;ENSMUSG00000068452	Ada;Tbx3;Otc;Hp;Apoa1;Scd1;Duox2
5	GO:0046434	BP	organophosphate catabolic process	5/ 274	152/ 43792	0.0328947	0.00277141	0.114334	ENSMUSG00000017697;ENSMUSG00000020407;ENSMUSG00000023019;ENSMUSG00000025091;ENSMUSG00000028885	Ada;Upp1;Gpd1;Pnliprp2;Smpdl3b
7	GO:0051222	BP	positive regulation of protein transport	7/ 274	297/ 43792	0.023569	0.00282148	0.116068	ENSMUSG00000022376;ENSMUSG00000024521;ENSMUSG00000026880;ENSMUSG00000053862;ENSMUSG00000055114;ENSMUSG00000067786;ENSMUSG00000109295	Adcy8;Pmaip1;Stom;Slc51b;Anxa13;Nnat;Gm5739
4	GO:0031343	BP	positive regulation of cell killing	4/ 274	93/ 43792	0.0430108	0.00282994	0.116084	ENSMUSG00000020826;ENSMUSG00000029380;ENSMUSG00000073402;ENSMUSG00000079492	Nos2;Cxcl1;Gm8909;Gm11127
6	GO:0030198	BP	extracellular matrix organization	6/ 274	222/ 43792	0.027027	0.00286656	0.11659	ENSMUSG00000005800;ENSMUSG00000022225;ENSMUSG00000024087;ENSMUSG00000027832;ENSMUSG00000035493;ENSMUSG00000047562	Mmp8;Cma1;Cyp1b1;Ptx3;Tgfbi;Mmp10
2	GO:1903428	BP	positive regulation of reactive oxygen species biosynthetic process	2/ 274	13/ 43792	0.153846	0.00290706	0.11659	ENSMUSG00000005800;ENSMUSG00000027225	Mmp8;Duoxa2
2	GO:0043102	BP	amino acid salvage	2/ 274	13/ 43792	0.153846	0.00290706	0.11659	ENSMUSG00000042118;ENSMUSG00000074768	Bhmt2;Bhmt
2	GO:1904478	BP	regulation of intestinal absorption	2/ 274	13/ 43792	0.153846	0.00290706	0.11659	ENSMUSG00000022555;ENSMUSG00000040505	Dgat1;Abcg5
2	GO:0071265	BP	L-methionine biosynthetic process	2/ 274	13/ 43792	0.153846	0.00290706	0.11659	ENSMUSG00000042118;ENSMUSG00000074768	Bhmt2;Bhmt
2	GO:0032372	BP	negative regulation of sterol transport	2/ 274	13/ 43792	0.153846	0.00290706	0.11659	ENSMUSG00000002992;ENSMUSG00000040505	Apoc2;Abcg5
2	GO:0032375	BP	negative regulation of cholesterol transport	2/ 274	13/ 43792	0.153846	0.00290706	0.11659	ENSMUSG00000002992;ENSMUSG00000040505	Apoc2;Abcg5
2	GO:0071267	BP	L-methionine salvage	2/ 274	13/ 43792	0.153846	0.00290706	0.11659	ENSMUSG00000042118;ENSMUSG00000074768	Bhmt2;Bhmt
6	GO:0045229	BP	external encapsulating structure organization	6/ 274	223/ 43792	0.0269058	0.00293071	0.117157	ENSMUSG00000005800;ENSMUSG00000022225;ENSMUSG00000024087;ENSMUSG00000027832;ENSMUSG00000035493;ENSMUSG00000047562	Mmp8;Cma1;Cyp1b1;Ptx3;Tgfbi;Mmp10
6	GO:0043062	BP	extracellular structure organization	6/ 274	224/ 43792	0.0267857	0.00299593	0.119158	ENSMUSG00000005800;ENSMUSG00000022225;ENSMUSG00000024087;ENSMUSG00000027832;ENSMUSG00000035493;ENSMUSG00000047562	Mmp8;Cma1;Cyp1b1;Ptx3;Tgfbi;Mmp10
14	GO:0051050	BP	positive regulation of transport	14/ 274	955/ 43792	0.0146597	0.00302451	0.119964	ENSMUSG00000012705;ENSMUSG00000015405;ENSMUSG00000020838;ENSMUSG00000022376;ENSMUSG00000024371;ENSMUSG00000024521;ENSMUSG00000026880;ENSMUSG00000027832;ENSMUSG00000029380;ENSMUSG00000038209;ENSMUSG00000053862;ENSMUSG00000055114;ENSMUSG00000067786;ENSMUSG00000109295	Retn;Ace2;Slc6a4;Adcy8;C2;Pmaip1;Stom;Ptx3;Cxcl1;Itln1;Slc51b;Anxa13;Nnat;Gm5739
2	GO:0015926	MF	glucosidase activity	2/ 274	13/ 43792	0.153846	0.00290706	0.12086	ENSMUSG00000027790;ENSMUSG00000068587	Sis;Mgam
2	GO:0042301	MF	phosphate ion binding	2/ 274	13/ 43792	0.153846	0.00290706	0.12086	ENSMUSG00000029188;ENSMUSG00000031173	Slc34a2;Otc
2	GO:0036042	MF	long-chain fatty acyl-CoA binding	2/ 274	13/ 43792	0.153846	0.00290706	0.12086	ENSMUSG00000021620;ENSMUSG00000041653	Acot12;Pnpla3
5	GO:0008528	MF	G protein-coupled peptide receptor activity	5/ 274	154/ 43792	0.0324675	0.00293156	0.12086	ENSMUSG00000020963;ENSMUSG00000026180;ENSMUSG00000029530;ENSMUSG00000040432;ENSMUSG00000045569	Tshr;Cxcr2;Ccr9;Ltb4r2;Mc2r
8	GO:0006935	BP	chemotaxis	8/ 274	384/ 43792	0.0208333	0.00308127	0.121546	ENSMUSG00000023235;ENSMUSG00000026180;ENSMUSG00000029380;ENSMUSG00000029530;ENSMUSG00000042265;ENSMUSG00000057465;ENSMUSG00000058427;ENSMUSG00000074115	Ccl25;Cxcr2;Cxcl1;Ccr9;Trem1;Saa2;Cxcl2;Saa1
8	GO:0042330	BP	taxis	8/ 274	384/ 43792	0.0208333	0.00308127	0.121546	ENSMUSG00000023235;ENSMUSG00000026180;ENSMUSG00000029380;ENSMUSG00000029530;ENSMUSG00000042265;ENSMUSG00000057465;ENSMUSG00000058427;ENSMUSG00000074115	Ccl25;Cxcr2;Cxcl1;Ccr9;Trem1;Saa2;Cxcl2;Saa1
22	GO:0042127	BP	regulation of cell population proliferation	22/ 274	1801/ 43792	0.0122154	0.00312633	0.122986	ENSMUSG00000012705;ENSMUSG00000015405;ENSMUSG00000017697;ENSMUSG00000018604;ENSMUSG00000020826;ENSMUSG00000020838;ENSMUSG00000020963;ENSMUSG00000024087;ENSMUSG00000024521;ENSMUSG00000026180;ENSMUSG00000026586;ENSMUSG00000028749;ENSMUSG00000029380;ENSMUSG00000029821;ENSMUSG00000030017;ENSMUSG00000031551;ENSMUSG00000035000;ENSMUSG00000048387;ENSMUSG00000062515;ENSMUSG00000063704;ENSMUSG00000071356;…	Retn;Ace2;Ada;Tbx3;Nos2;Slc6a4;Tshr;Cyp1b1;Pmaip1;Cxcr2;Prrx1;Pla2g2f;Cxcl1;Gsdme;Reg3g;Ido1;Dpp4;Osr1;Fabp4;Mapk15;Reg3b;Reg3a
3	GO:0002474	BP	antigen processing and presentation of peptide antigen via MHC class I	3/ 274	47/ 43792	0.0638298	0.00320562	0.125762	ENSMUSG00000073402;ENSMUSG00000079492;ENSMUSG00000121510	Gm8909;Gm11127;-
16	GO:0005576	CC	extracellular region	16/ 274	1146/ 43792	0.0139616	0.00322789	0.129519	ENSMUSG00000002289;ENSMUSG00000002992;ENSMUSG00000012705;ENSMUSG00000015405;ENSMUSG00000022225;ENSMUSG00000023132;ENSMUSG00000024225;ENSMUSG00000024313;ENSMUSG00000025467;ENSMUSG00000028749;ENSMUSG00000032081;ENSMUSG00000032978;ENSMUSG00000035000;ENSMUSG00000040809;ENSMUSG00000059201;ENSMUSG00000071178	Angptl4;Apoc2;Retn;Ace2;Cma1;Gzma;Clps;Mep1b;Prap1;Pla2g2f;Apoc3;Guca2b;Dpp4;Chil3;Lep;Serpina1b
2	GO:0042627	CC	chylomicron	2/ 274	14/ 43792	0.142857	0.00337761	0.132761	ENSMUSG00000002992;ENSMUSG00000032083	Apoc2;Apoa1
9	GO:0031012	CC	extracellular matrix	9/ 274	481/ 43792	0.018711	0.00353644	0.132766	ENSMUSG00000000125;ENSMUSG00000005800;ENSMUSG00000018623;ENSMUSG00000027832;ENSMUSG00000030017;ENSMUSG00000035493;ENSMUSG00000038209;ENSMUSG00000047562;ENSMUSG00000071356	Wnt3;Mmp8;Mmp7;Ptx3;Reg3g;Tgfbi;Itln1;Mmp10;Reg3b
9	GO:0030312	CC	external encapsulating structure	9/ 274	482/ 43792	0.0186722	0.00358455	0.132766	ENSMUSG00000000125;ENSMUSG00000005800;ENSMUSG00000018623;ENSMUSG00000027832;ENSMUSG00000030017;ENSMUSG00000035493;ENSMUSG00000038209;ENSMUSG00000047562;ENSMUSG00000071356	Wnt3;Mmp8;Mmp7;Ptx3;Reg3g;Tgfbi;Itln1;Mmp10;Reg3b
3	GO:0048565	BP	digestive tract development	3/ 274	48/ 43792	0.0625	0.00340367	0.133169	ENSMUSG00000017697;ENSMUSG00000025991;ENSMUSG00000031173	Ada;Cps1;Otc
5	GO:0030258	BP	lipid modification	5/ 274	160/ 43792	0.03125	0.00345211	0.134334	ENSMUSG00000023045;ENSMUSG00000025479;ENSMUSG00000037071;ENSMUSG00000055782;ENSMUSG00000079057	Soat2;Cyp2e1;Scd1;Abcd2;Cyp4v3
121	GO:0050789	BP	regulation of biological process	121/ 274	15588/ 43792	0.00776238	0.00354007	0.137385	ENSMUSG00000000125;ENSMUSG00000000958;ENSMUSG00000001657;ENSMUSG00000002289;ENSMUSG00000002992;ENSMUSG00000005268;ENSMUSG00000005800;ENSMUSG00000012705;ENSMUSG00000015405;ENSMUSG00000015627;ENSMUSG00000017688;ENSMUSG00000017697;ENSMUSG00000018604;ENSMUSG00000020614;ENSMUSG00000020826;ENSMUSG00000020838;ENSMUSG00000020963;ENSMUSG00000022126;ENSMUSG00000022225;ENSMUSG00000022376;ENSMUSG00000022555;…	Wnt3;Slc7a7;Hoxc8;Angptl4;Apoc2;Prlr;Mmp8;Retn;Ace2;Gata5;Hnf4g;Ada;Tbx3;Fam20a;Nos2;Slc6a4;Tshr;Acod1;Cma1;Adcy8;Dgat1;Gpd1;Gzma;Ccl25;Rhebl1;Cyp1b1;Themis3;C2;Spink1;Pmaip1;Slc1a1;Slc15a1;Cxcr2;Prrx1;Stom;Card9;Depdc7;Duoxa2;Mme;Ptx3;Pla2g2f;Smpdl3b;Cxcl1;Ccr9;Ocm;Npy;Gsdme;Sval1;Reg3g;Adrb3;Ido1;Hp;Vstm5;Guca2b;Tkfc;Ppp1r1c;Dpp4;Ubd;Thrsp;Myrf;Tm6sf2;Scd1;Vnn1;Itln1;Anpep;Orm1;Mrap;Ltb4r2;Abcg…
2	GO:0005328	MF	neurotransmitter:sodium symporter activity	2/ 274	14/ 43792	0.142857	0.00337761	0.137995	ENSMUSG00000021565;ENSMUSG00000036814	Slc6a19;Slc6a20a
3	GO:0001890	BP	placenta development	3/ 274	49/ 43792	0.0612245	0.00360905	0.138939	ENSMUSG00000017697;ENSMUSG00000027820;ENSMUSG00000045569	Ada;Mme;Mc2r
3	GO:0002483	BP	antigen processing and presentation of endogenous peptide antigen	3/ 274	49/ 43792	0.0612245	0.00360905	0.138939	ENSMUSG00000073402;ENSMUSG00000079492;ENSMUSG00000121510	Gm8909;Gm11127;-
3	GO:0045776	BP	negative regulation of blood pressure	3/ 274	49/ 43792	0.0612245	0.00360905	0.138939	ENSMUSG00000020826;ENSMUSG00000031489;ENSMUSG00000032978	Nos2;Adrb3;Guca2b
9	GO:0098771	BP	inorganic ion homeostasis	9/ 274	483/ 43792	0.0186335	0.00363318	0.139495	ENSMUSG00000006567;ENSMUSG00000020614;ENSMUSG00000022376;ENSMUSG00000023259;ENSMUSG00000025194;ENSMUSG00000029188;ENSMUSG00000031173;ENSMUSG00000044359;ENSMUSG00000079105	Atp7b;Fam20a;Adcy8;Slc26a6;Abcc2;Slc34a2;Otc;P2ry4;C7
4	GO:0006637	BP	acyl-CoA metabolic process	4/ 274	100/ 43792	0.04	0.00367365	0.1403	ENSMUSG00000017453;ENSMUSG00000021620;ENSMUSG00000022555;ENSMUSG00000030303	Pipox;Acot12;Dgat1;Far2
4	GO:0035383	BP	thioester metabolic process	4/ 274	100/ 43792	0.04	0.00367365	0.1403	ENSMUSG00000017453;ENSMUSG00000021620;ENSMUSG00000022555;ENSMUSG00000030303	Pipox;Acot12;Dgat1;Far2
4	GO:0007631	BP	feeding behavior	4/ 274	101/ 43792	0.039604	0.00380664	0.144807	ENSMUSG00000015405;ENSMUSG00000029819;ENSMUSG00000031489;ENSMUSG00000059201	Ace2;Npy;Adrb3;Lep
3	GO:0019883	BP	antigen processing and presentation of endogenous antigen	3/ 274	50/ 43792	0.06	0.00382184	0.144807	ENSMUSG00000073402;ENSMUSG00000079492;ENSMUSG00000121510	Gm8909;Gm11127;-
3	GO:0070098	BP	chemokine-mediated signaling pathway	3/ 274	50/ 43792	0.06	0.00382184	0.144807	ENSMUSG00000023235;ENSMUSG00000029380;ENSMUSG00000058427	Ccl25;Cxcl1;Cxcl2
2	GO:0032693	BP	negative regulation of interleukin-10 production	2/ 274	15/ 43792	0.133333	0.0038812	0.146287	ENSMUSG00000005800;ENSMUSG00000031551	Mmp8;Ido1
2	GO:0046847	BP	filopodium assembly	2/ 274	15/ 43792	0.133333	0.0038812	0.146287	ENSMUSG00000031937;ENSMUSG00000109295	Vstm5;Gm5739
5	GO:0000302	BP	response to reactive oxygen species	5/ 274	165/ 43792	0.030303	0.00393409	0.147893	ENSMUSG00000017697;ENSMUSG00000024087;ENSMUSG00000025479;ENSMUSG00000031722;ENSMUSG00000054422	Ada;Cyp1b1;Cyp2e1;Hp;Fabp1
3	GO:0043542	BP	endothelial cell migration	3/ 274	51/ 43792	0.0588235	0.00404212	0.151558	ENSMUSG00000024087;ENSMUSG00000032083;ENSMUSG00000035000	Cyp1b1;Apoa1;Dpp4
8	GO:0040011	BP	locomotion	8/ 274	402/ 43792	0.0199005	0.00405511	0.15165	ENSMUSG00000023235;ENSMUSG00000026180;ENSMUSG00000029380;ENSMUSG00000029530;ENSMUSG00000042265;ENSMUSG00000057465;ENSMUSG00000058427;ENSMUSG00000074115	Ccl25;Cxcr2;Cxcl1;Ccr9;Trem1;Saa2;Cxcl2;Saa1
5	GO:0008514	MF	organic anion transmembrane transporter activity	5/ 274	164/ 43792	0.0304878	0.00383406	0.153871	ENSMUSG00000009378;ENSMUSG00000024935;ENSMUSG00000025194;ENSMUSG00000031482;ENSMUSG00000036814	Slc16a12;Slc1a1;Abcc2;Slc25a15;Slc6a20a
5	GO:0001653	MF	peptide receptor activity	5/ 274	164/ 43792	0.0304878	0.00383406	0.153871	ENSMUSG00000020963;ENSMUSG00000026180;ENSMUSG00000029530;ENSMUSG00000040432;ENSMUSG00000045569	Tshr;Cxcr2;Ccr9;Ltb4r2;Mc2r
2	GO:0005324	MF	long-chain fatty acid transporter activity	2/ 274	15/ 43792	0.133333	0.0038812	0.154397	ENSMUSG00000054422;ENSMUSG00000062515	Fabp1;Fabp4
7	GO:1904951	BP	positive regulation of establishment of protein localization	7/ 274	319/ 43792	0.0219436	0.00416841	0.155484	ENSMUSG00000022376;ENSMUSG00000024521;ENSMUSG00000026880;ENSMUSG00000053862;ENSMUSG00000055114;ENSMUSG00000067786;ENSMUSG00000109295	Adcy8;Pmaip1;Stom;Slc51b;Anxa13;Nnat;Gm5739
3	GO:0042157	BP	lipoprotein metabolic process	3/ 274	52/ 43792	0.0576923	0.00426997	0.158451	ENSMUSG00000020447;ENSMUSG00000028158;ENSMUSG00000032081	Npc1l1;Mttp;Apoc3
3	GO:0032963	BP	collagen metabolic process	3/ 274	52/ 43792	0.0576923	0.00426997	0.158451	ENSMUSG00000005800;ENSMUSG00000047562;ENSMUSG00000063931	Mmp8;Mmp10;Pepd
7	GO:0016829	MF	lyase activity	7/ 274	318/ 43792	0.0220126	0.00409826	0.161614	ENSMUSG00000022126;ENSMUSG00000022376;ENSMUSG00000027360;ENSMUSG00000027559;ENSMUSG00000028307;ENSMUSG00000031373;ENSMUSG00000034371	Acod1;Adcy8;Hdc;Car3;Aldob;Car5b;Tkfc
4	GO:0032874	BP	positive regulation of stress-activated MAPK cascade	4/ 274	105/ 43792	0.0380952	0.00437117	0.161789	ENSMUSG00000005800;ENSMUSG00000026928;ENSMUSG00000043592;ENSMUSG00000114576	Mmp8;Card9;Unc5cl;Naip3-ps1
2	GO:0009164	BP	nucleoside catabolic process	2/ 274	16/ 43792	0.125	0.00441741	0.163082	ENSMUSG00000017697;ENSMUSG00000020407	Ada;Upp1
4	GO:0070304	BP	positive regulation of stress-activated protein kinase signaling cascade	4/ 274	106/ 43792	0.0377358	0.00452063	0.166466	ENSMUSG00000005800;ENSMUSG00000026928;ENSMUSG00000043592;ENSMUSG00000114576	Mmp8;Card9;Unc5cl;Naip3-ps1
3	GO:0008028	MF	monocarboxylic acid transmembrane transporter activity	3/ 274	52/ 43792	0.0576923	0.00426997	0.166934	ENSMUSG00000009378;ENSMUSG00000035699;ENSMUSG00000053862	Slc16a12;Slc51a;Slc51b
18	GO:2000026	BP	regulation of multicellular organismal development	18/ 274	1395/ 43792	0.0129032	0.00462712	0.169952	ENSMUSG00000000125;ENSMUSG00000005268;ENSMUSG00000012705;ENSMUSG00000017697;ENSMUSG00000018604;ENSMUSG00000022225;ENSMUSG00000024087;ENSMUSG00000026180;ENSMUSG00000027820;ENSMUSG00000029618;ENSMUSG00000030017;ENSMUSG00000031937;ENSMUSG00000036098;ENSMUSG00000037440;ENSMUSG00000045871;ENSMUSG00000048387;ENSMUSG00000055435;ENSMUSG00000079516	Wnt3;Prlr;Retn;Ada;Tbx3;Cma1;Cyp1b1;Cxcr2;Mme;Ocm;Reg3g;Vstm5;Myrf;Vnn1;Slitrk6;Osr1;Maf;Reg3a
5	GO:0042579	CC	microbody	5/ 274	173/ 43792	0.0289017	0.00480259	0.171292	ENSMUSG00000017453;ENSMUSG00000020826;ENSMUSG00000030303;ENSMUSG00000042096;ENSMUSG00000055782	Pipox;Nos2;Far2;Dao;Abcd2
25	GO:0030154	BP	cell differentiation	25/ 274	2185/ 43792	0.0114416	0.0047181	0.172414	ENSMUSG00000000125;ENSMUSG00000001657;ENSMUSG00000005268;ENSMUSG00000005800;ENSMUSG00000012705;ENSMUSG00000015627;ENSMUSG00000017697;ENSMUSG00000018604;ENSMUSG00000020963;ENSMUSG00000022878;ENSMUSG00000025991;ENSMUSG00000029530;ENSMUSG00000029821;ENSMUSG00000031489;ENSMUSG00000035186;ENSMUSG00000035493;ENSMUSG00000036098;ENSMUSG00000037071;ENSMUSG00000039062;ENSMUSG00000039956;ENSMUSG00000044405;…	Wnt3;Hoxc8;Prlr;Mmp8;Retn;Gata5;Ada;Tbx3;Tshr;Adipoq;Cps1;Ccr9;Gsdme;Adrb3;Ubd;Tgfbi;Myrf;Scd1;Anpep;Mrap;Adig;Osr1;Gpr17;Maf;Fabp4
3	GO:0031279	BP	regulation of cyclase activity	3/ 274	54/ 43792	0.0555556	0.00474869	0.173093	ENSMUSG00000020826;ENSMUSG00000020963;ENSMUSG00000031489	Nos2;Tshr;Adrb3
4	GO:0050660	MF	flavin adenine dinucleotide binding	4/ 274	108/ 43792	0.037037	0.0048298	0.175153	ENSMUSG00000003526;ENSMUSG00000020826;ENSMUSG00000026692;ENSMUSG00000042096	Prodh;Nos2;Fmo4;Dao
3	GO:0070330	MF	aromatase activity	3/ 274	56/ 43792	0.0535714	0.00525857	0.175153	ENSMUSG00000024087;ENSMUSG00000025004;ENSMUSG00000027983	Cyp1b1;Cyp2c40;Cyp2u1
3	GO:0016709	MF	oxidoreductase activity, acting on paired donors, with incorporation or reduction of molecular oxygen, NAD(P)H as one donor, and incorporation of one atom of oxygen	3/ 274	57/ 43792	0.0526316	0.00552536	0.175153	ENSMUSG00000020826;ENSMUSG00000025479;ENSMUSG00000026692	Nos2;Cyp2e1;Fmo4
3	GO:0008009	MF	chemokine activity	3/ 274	57/ 43792	0.0526316	0.00552536	0.175153	ENSMUSG00000023235;ENSMUSG00000029380;ENSMUSG00000058427	Ccl25;Cxcl1;Cxcl2
2	GO:0036041	MF	long-chain fatty acid binding	2/ 274	18/ 43792	0.111111	0.00558599	0.175153	ENSMUSG00000024292;ENSMUSG00000062515	Cyp4f14;Fabp4
2	GO:0050998	MF	nitric-oxide synthase binding	2/ 274	18/ 43792	0.111111	0.00558599	0.175153	ENSMUSG00000020826;ENSMUSG00000020838	Nos2;Slc6a4
2	GO:0010181	MF	FMN binding	2/ 274	19/ 43792	0.105263	0.00621752	0.175153	ENSMUSG00000020826;ENSMUSG00000115074	Nos2;Ndor1
1	GO:0034012	MF	FAD-AMP lyase (cyclizing) activity	1/ 274	1/ 43792	1	0.00625685	0.175153	ENSMUSG00000034371	Tkfc
1	GO:0018601	MF	4-nitrophenol 2-monooxygenase activity	1/ 274	1/ 43792	1	0.00625685	0.175153	ENSMUSG00000025479	Cyp2e1
1	GO:0008115	MF	sarcosine oxidase activity	1/ 274	1/ 43792	1	0.00625685	0.175153	ENSMUSG00000017453	Pipox
1	GO:0015390	MF	purine-specific nucleoside:sodium symporter activity	1/ 274	1/ 43792	1	0.00625685	0.175153	ENSMUSG00000021553	Slc28a3
1	GO:0015052	MF	beta3-adrenergic receptor activity	1/ 274	1/ 43792	1	0.00625685	0.175153	ENSMUSG00000031489	Adrb3
1	GO:0051264	MF	mono-olein transacylation activity	1/ 274	1/ 43792	1	0.00625685	0.175153	ENSMUSG00000041653	Pnpla3
1	GO:0004454	MF	ketohexokinase activity	1/ 274	1/ 43792	1	0.00625685	0.175153	ENSMUSG00000029162	Khk
1	GO:0004087	MF	carbamoyl-phosphate synthase (ammonia) activity	1/ 274	1/ 43792	1	0.00625685	0.175153	ENSMUSG00000025991	Cps1
1	GO:0043682	MF	P-type divalent copper transporter activity	1/ 274	1/ 43792	1	0.00625685	0.175153	ENSMUSG00000006567	Atp7b
1	GO:0033229	MF	cysteine transmembrane transporter activity	1/ 274	1/ 43792	1	0.00625685	0.175153	ENSMUSG00000024935	Slc1a1
1	GO:0004042	MF	acetyl-CoA:L-glutamate N-acetyltransferase activity	1/ 274	1/ 43792	1	0.00625685	0.175153	ENSMUSG00000048217	Nags
1	GO:0004996	MF	thyroid-stimulating hormone receptor activity	1/ 274	1/ 43792	1	0.00625685	0.175153	ENSMUSG00000020963	Tshr
1	GO:0071916	MF	dipeptide transmembrane transporter activity	1/ 274	1/ 43792	1	0.00625685	0.175153	ENSMUSG00000025557	Slc15a1
1	GO:0102009	MF	proline dipeptidase activity	1/ 274	1/ 43792	1	0.00625685	0.175153	ENSMUSG00000063931	Pepd
1	GO:0103046	MF	alanylglutamate dipeptidase activity	1/ 274	1/ 43792	1	0.00625685	0.175153	ENSMUSG00000024644	Cndp2
1	GO:0008112	MF	nicotinamide N-methyltransferase activity	1/ 274	1/ 43792	1	0.00625685	0.175153	ENSMUSG00000032271	Nnmt
1	GO:0019811	MF	cocaine binding	1/ 274	1/ 43792	1	0.00625685	0.175153	ENSMUSG00000020838	Slc6a4
1	GO:0050479	MF	glyceryl-ether monooxygenase activity	1/ 274	1/ 43792	1	0.00625685	0.175153	ENSMUSG00000050103	Agmo
1	GO:0047017	MF	prostaglandin-F synthase activity	1/ 274	1/ 43792	1	0.00625685	0.175153	ENSMUSG00000029059	Prxl2b
1	GO:0044549	MF	GTP cyclohydrolase binding	1/ 274	1/ 43792	1	0.00625685	0.175153	ENSMUSG00000046814	Gchfr
1	GO:0008482	MF	sulfite oxidase activity	1/ 274	1/ 43792	1	0.00625685	0.175153	ENSMUSG00000049858	Suox
1	GO:0008898	MF	S-adenosylmethionine-homocysteine S-methyltransferase activity	1/ 274	1/ 43792	1	0.00625685	0.175153	ENSMUSG00000042118	Bhmt2
1	GO:0047714	MF	galactolipase activity	1/ 274	1/ 43792	1	0.00625685	0.175153	ENSMUSG00000025091	Pnliprp2
1	GO:0061609	MF	fructose-1-phosphate aldolase activity	1/ 274	1/ 43792	1	0.00625685	0.175153	ENSMUSG00000028307	Aldob
1	GO:0004371	MF	glycerone kinase activity	1/ 274	1/ 43792	1	0.00625685	0.175153	ENSMUSG00000034371	Tkfc
1	GO:0050031	MF	L-pipecolate oxidase activity	1/ 274	1/ 43792	1	0.00625685	0.175153	ENSMUSG00000017453	Pipox
1	GO:0051265	MF	diolein transacylation activity	1/ 274	1/ 43792	1	0.00625685	0.175153	ENSMUSG00000041653	Pnpla3
1	GO:0047613	MF	aconitate decarboxylase activity	1/ 274	1/ 43792	1	0.00625685	0.175153	ENSMUSG00000022126	Acod1
1	GO:0004978	MF	corticotropin receptor activity	1/ 274	1/ 43792	1	0.00625685	0.175153	ENSMUSG00000045569	Mc2r
1	GO:0004585	MF	ornithine carbamoyltransferase activity	1/ 274	1/ 43792	1	0.00625685	0.175153	ENSMUSG00000031173	Otc
1	GO:0004564	MF	beta-fructofuranosidase activity	1/ 274	1/ 43792	1	0.00625685	0.175153	ENSMUSG00000027790	Sis
1	GO:0050354	MF	triokinase activity	1/ 274	1/ 43792	1	0.00625685	0.175153	ENSMUSG00000034371	Tkfc
1	GO:0004398	MF	histidine decarboxylase activity	1/ 274	1/ 43792	1	0.00625685	0.175153	ENSMUSG00000027360	Hdc
1	GO:0031841	MF	neuropeptide Y receptor binding	1/ 274	1/ 43792	1	0.00625685	0.175153	ENSMUSG00000029819	Npy
1	GO:0004574	MF	oligo-1,6-glucosidase activity	1/ 274	1/ 43792	1	0.00625685	0.175153	ENSMUSG00000027790	Sis
1	GO:0061627	MF	S-methylmethionine-homocysteine S-methyltransferase activity	1/ 274	1/ 43792	1	0.00625685	0.175153	ENSMUSG00000042118	Bhmt2
1	GO:0103045	MF	methione N-acyltransferase activity	1/ 274	1/ 43792	1	0.00625685	0.175153	ENSMUSG00000048217	Nags
1	GO:0102549	MF	1-18:1-2-16:0-monogalactosyldiacylglycerol lipase activity	1/ 274	1/ 43792	1	0.00625685	0.175153	ENSMUSG00000025091	Pnliprp2
6	GO:0098791	CC	Golgi apparatus subcompartment	6/ 274	252/ 43792	0.0238095	0.00530051	0.179102	ENSMUSG00000006567;ENSMUSG00000027820;ENSMUSG00000035493;ENSMUSG00000069515;ENSMUSG00000090996;ENSMUSG00000121510	Atp7b;Mme;Tgfbi;Lyz1;Gm20458;-
2	GO:0035336	BP	long-chain fatty-acyl-CoA metabolic process	2/ 274	17/ 43792	0.117647	0.00498581	0.179464	ENSMUSG00000022555;ENSMUSG00000030303	Dgat1;Far2
2	GO:0019433	BP	triglyceride catabolic process	2/ 274	17/ 43792	0.117647	0.00498581	0.179464	ENSMUSG00000025991;ENSMUSG00000041653	Cps1;Pnpla3
2	GO:0042574	BP	retinal metabolic process	2/ 274	17/ 43792	0.117647	0.00498581	0.179464	ENSMUSG00000024087;ENSMUSG00000031845	Cyp1b1;Bco1
2	GO:0046473	BP	phosphatidic acid metabolic process	2/ 274	17/ 43792	0.117647	0.00498581	0.179464	ENSMUSG00000041653;ENSMUSG00000058908	Pnpla3;Pla2g2a
2	GO:0001895	BP	retina homeostasis	2/ 274	17/ 43792	0.117647	0.00498581	0.179464	ENSMUSG00000021553;ENSMUSG00000027219	Slc28a3;Slc28a2
3	GO:0071548	BP	response to dexamethasone	3/ 274	55/ 43792	0.0545455	0.0049997	0.179515	ENSMUSG00000025194;ENSMUSG00000025991;ENSMUSG00000110887	Abcc2;Cps1;Cbx3-ps8
4	GO:0019882	BP	antigen processing and presentation	4/ 274	112/ 43792	0.0357143	0.00549007	0.180896	ENSMUSG00000073402;ENSMUSG00000079492;ENSMUSG00000092253;ENSMUSG00000121510	Gm8909;Gm11127;H2-Q3;-
3	GO:0050994	BP	regulation of lipid catabolic process	3/ 274	57/ 43792	0.0526316	0.00552536	0.180896	ENSMUSG00000002992;ENSMUSG00000054422;ENSMUSG00000055782	Apoc2;Fabp1;Abcd2
2	GO:0051354	BP	negative regulation of oxidoreductase activity	2/ 274	18/ 43792	0.111111	0.00558599	0.180896	ENSMUSG00000023132;ENSMUSG00000031722	Gzma;Hp
2	GO:0031998	BP	regulation of fatty acid beta-oxidation	2/ 274	18/ 43792	0.111111	0.00558599	0.180896	ENSMUSG00000054422;ENSMUSG00000055782	Fabp1;Abcd2
2	GO:0003081	BP	regulation of systemic arterial blood pressure by renin-angiotensin	2/ 274	18/ 43792	0.111111	0.00558599	0.180896	ENSMUSG00000015405;ENSMUSG00000028024	Ace2;Enpep
2	GO:0051004	BP	regulation of lipoprotein lipase activity	2/ 274	18/ 43792	0.111111	0.00558599	0.180896	ENSMUSG00000002289;ENSMUSG00000002992	Angptl4;Apoc2
2	GO:0042474	BP	middle ear morphogenesis	2/ 274	18/ 43792	0.111111	0.00558599	0.180896	ENSMUSG00000026586;ENSMUSG00000048387	Prrx1;Osr1
2	GO:0010866	BP	regulation of triglyceride biosynthetic process	2/ 274	18/ 43792	0.111111	0.00558599	0.180896	ENSMUSG00000022555;ENSMUSG00000035686	Dgat1;Thrsp
4	GO:1903034	BP	regulation of response to wounding	4/ 274	115/ 43792	0.0347826	0.00602304	0.180896	ENSMUSG00000029618;ENSMUSG00000030017;ENSMUSG00000068452;ENSMUSG00000079516	Ocm;Reg3g;Duox2;Reg3a
5	GO:0032872	BP	regulation of stress-activated MAPK cascade	5/ 274	183/ 43792	0.0273224	0.00606952	0.180896	ENSMUSG00000005800;ENSMUSG00000026928;ENSMUSG00000043592;ENSMUSG00000109295;ENSMUSG00000114576	Mmp8;Card9;Unc5cl;Gm5739;Naip3-ps1
3	GO:0010043	BP	response to zinc ion	3/ 274	59/ 43792	0.0508475	0.00608296	0.180896	ENSMUSG00000025991;ENSMUSG00000028307;ENSMUSG00000031173	Cps1;Aldob;Otc
2	GO:0042423	BP	catecholamine biosynthetic process	2/ 274	19/ 43792	0.105263	0.00621752	0.180896	ENSMUSG00000027360;ENSMUSG00000042096	Hdc;Dao
2	GO:0072530	BP	purine-containing compound transmembrane transport	2/ 274	19/ 43792	0.105263	0.00621752	0.180896	ENSMUSG00000021553;ENSMUSG00000027219	Slc28a3;Slc28a2
2	GO:1900273	BP	positive regulation of long-term synaptic potentiation	2/ 274	19/ 43792	0.105263	0.00621752	0.180896	ENSMUSG00000022376;ENSMUSG00000027820	Adcy8;Mme
2	GO:0009713	BP	catechol-containing compound biosynthetic process	2/ 274	19/ 43792	0.105263	0.00621752	0.180896	ENSMUSG00000027360;ENSMUSG00000042096	Hdc;Dao
1	GO:0072208	BP	metanephric smooth muscle tissue development	1/ 274	1/ 43792	1	0.00625685	0.180896	ENSMUSG00000048387	Osr1
1	GO:0055130	BP	D-alanine catabolic process	1/ 274	1/ 43792	1	0.00625685	0.180896	ENSMUSG00000042096	Dao
1	GO:0021761	BP	limbic system development	1/ 274	1/ 43792	1	0.00625685	0.180896	ENSMUSG00000018604	Tbx3
1	GO:0046449	BP	creatinine metabolic process	1/ 274	1/ 43792	1	0.00625685	0.180896	ENSMUSG00000027820	Mme
1	GO:2000295	BP	regulation of hydrogen peroxide catabolic process	1/ 274	1/ 43792	1	0.00625685	0.180896	ENSMUSG00000031722	Hp
1	GO:1905186	BP	regulation of metaphase/anaphase transition of meiosis I	1/ 274	1/ 43792	1	0.00625685	0.180896	ENSMUSG00000063704	Mapk15
1	GO:0005993	BP	trehalose catabolic process	1/ 274	1/ 43792	1	0.00625685	0.180896	ENSMUSG00000032098	Treh
1	GO:0072573	BP	tolerance induction to lipopolysaccharide	1/ 274	1/ 43792	1	0.00625685	0.180896	ENSMUSG00000022126	Acod1
1	GO:0006218	BP	uridine catabolic process	1/ 274	1/ 43792	1	0.00625685	0.180896	ENSMUSG00000020407	Upp1
1	GO:0072098	BP	anterior/posterior pattern specification involved in kidney development	1/ 274	1/ 43792	1	0.00625685	0.180896	ENSMUSG00000048387	Osr1
1	GO:0072141	BP	renal interstitial fibroblast development	1/ 274	1/ 43792	1	0.00625685	0.180896	ENSMUSG00000048387	Osr1
1	GO:0072184	BP	renal vesicle progenitor cell differentiation	1/ 274	1/ 43792	1	0.00625685	0.180896	ENSMUSG00000048387	Osr1
1	GO:0090067	BP	regulation of thalamus size	1/ 274	1/ 43792	1	0.00625685	0.180896	ENSMUSG00000020838	Slc6a4
1	GO:2000196	BP	positive regulation of female gonad development	1/ 274	1/ 43792	1	0.00625685	0.180896	ENSMUSG00000012705	Retn
1	GO:0042128	BP	nitrate assimilation	1/ 274	1/ 43792	1	0.00625685	0.180896	ENSMUSG00000049858	Suox
1	GO:0036088	BP	D-serine catabolic process	1/ 274	1/ 43792	1	0.00625685	0.180896	ENSMUSG00000042096	Dao
1	GO:1902104	BP	positive regulation of metaphase/anaphase transition of meiotic cell cycle	1/ 274	1/ 43792	1	0.00625685	0.180896	ENSMUSG00000063704	Mapk15
1	GO:0046352	BP	disaccharide catabolic process	1/ 274	1/ 43792	1	0.00625685	0.180896	ENSMUSG00000032098	Treh
1	GO:0060064	BP	Spemann organizer formation at the anterior end of the primitive streak	1/ 274	1/ 43792	1	0.00625685	0.180896	ENSMUSG00000000125	Wnt3
1	GO:0038112	BP	interleukin-8-mediated signaling pathway	1/ 274	1/ 43792	1	0.00625685	0.180896	ENSMUSG00000026180	Cxcr2
1	GO:0048697	BP	positive regulation of collateral sprouting in absence of injury	1/ 274	1/ 43792	1	0.00625685	0.180896	ENSMUSG00000000125	Wnt3
1	GO:1905474	BP	canonical Wnt signaling pathway involved in stem cell proliferation	1/ 274	1/ 43792	1	0.00625685	0.180896	ENSMUSG00000000125	Wnt3
1	GO:0042323	BP	negative regulation of circadian sleep/wake cycle, non-REM sleep	1/ 274	1/ 43792	1	0.00625685	0.180896	ENSMUSG00000017697	Ada
1	GO:0072194	BP	kidney smooth muscle tissue development	1/ 274	1/ 43792	1	0.00625685	0.180896	ENSMUSG00000048387	Osr1
1	GO:0060007	BP	linear vestibuloocular reflex	1/ 274	1/ 43792	1	0.00625685	0.180896	ENSMUSG00000045871	Slitrk6
1	GO:0042941	BP	D-alanine transport	1/ 274	1/ 43792	1	0.00625685	0.180896	ENSMUSG00000030495	Slc7a10
1	GO:0033514	BP	L-lysine catabolic process to acetyl-CoA via L-pipecolate	1/ 274	1/ 43792	1	0.00625685	0.180896	ENSMUSG00000017453	Pipox
1	GO:0072131	BP	kidney mesenchyme morphogenesis	1/ 274	1/ 43792	1	0.00625685	0.180896	ENSMUSG00000048387	Osr1
1	GO:0006593	BP	ornithine catabolic process	1/ 274	1/ 43792	1	0.00625685	0.180896	ENSMUSG00000031173	Otc
1	GO:0046144	BP	D-alanine family amino acid metabolic process	1/ 274	1/ 43792	1	0.00625685	0.180896	ENSMUSG00000042096	Dao
1	GO:2000296	BP	negative regulation of hydrogen peroxide catabolic process	1/ 274	1/ 43792	1	0.00625685	0.180896	ENSMUSG00000031722	Hp
1	GO:0048855	BP	adenohypophysis morphogenesis	1/ 274	1/ 43792	1	0.00625685	0.180896	ENSMUSG00000068452	Duox2
1	GO:0060407	BP	negative regulation of penile erection	1/ 274	1/ 43792	1	0.00625685	0.180896	ENSMUSG00000017697	Ada
1	GO:0072167	BP	specification of mesonephric tubule identity	1/ 274	1/ 43792	1	0.00625685	0.180896	ENSMUSG00000048387	Osr1
1	GO:0043105	BP	negative regulation of GTP cyclohydrolase I activity	1/ 274	1/ 43792	1	0.00625685	0.180896	ENSMUSG00000046814	Gchfr
1	GO:2000872	BP	positive regulation of progesterone secretion	1/ 274	1/ 43792	1	0.00625685	0.180896	ENSMUSG00000012705	Retn
1	GO:0044258	BP	intestinal lipid catabolic process	1/ 274	1/ 43792	1	0.00625685	0.180896	ENSMUSG00000025091	Pnliprp2
1	GO:0072259	BP	metanephric interstitial fibroblast development	1/ 274	1/ 43792	1	0.00625685	0.180896	ENSMUSG00000048387	Osr1
1	GO:0033477	BP	S-methylmethionine metabolic process	1/ 274	1/ 43792	1	0.00625685	0.180896	ENSMUSG00000042118	Bhmt2
1	GO:0015694	BP	mercury ion transport	1/ 274	1/ 43792	1	0.00625685	0.180896	ENSMUSG00000025194	Abcc2
1	GO:0042366	BP	cobalamin catabolic process	1/ 274	1/ 43792	1	0.00625685	0.180896	ENSMUSG00000026726	Cubn
1	GO:1903712	BP	cysteine transmembrane transport	1/ 274	1/ 43792	1	0.00625685	0.180896	ENSMUSG00000024935	Slc1a1
1	GO:0043095	BP	regulation of GTP cyclohydrolase I activity	1/ 274	1/ 43792	1	0.00625685	0.180896	ENSMUSG00000046814	Gchfr
1	GO:0072166	BP	posterior mesonephric tubule development	1/ 274	1/ 43792	1	0.00625685	0.180896	ENSMUSG00000048387	Osr1
1	GO:1901086	BP	benzylpenicillin metabolic process	1/ 274	1/ 43792	1	0.00625685	0.180896	ENSMUSG00000025194	Abcc2
1	GO:1905593	BP	positive regulation of optical nerve axon regeneration	1/ 274	1/ 43792	1	0.00625685	0.180896	ENSMUSG00000029618	Ocm
1	GO:0015680	BP	protein maturation by copper ion transfer	1/ 274	1/ 43792	1	0.00625685	0.180896	ENSMUSG00000006567	Atp7b
1	GO:0070408	BP	carbamoyl phosphate metabolic process	1/ 274	1/ 43792	1	0.00625685	0.180896	ENSMUSG00000025991	Cps1
1	GO:0061227	BP	pattern specification involved in mesonephros development	1/ 274	1/ 43792	1	0.00625685	0.180896	ENSMUSG00000048387	Osr1
1	GO:0032078	BP	negative regulation of endodeoxyribonuclease activity	1/ 274	1/ 43792	1	0.00625685	0.180896	ENSMUSG00000023132	Gzma
1	GO:0072239	BP	metanephric glomerulus vasculature development	1/ 274	1/ 43792	1	0.00625685	0.180896	ENSMUSG00000048387	Osr1
1	GO:1905188	BP	positive regulation of metaphase/anaphase transition of meiosis I	1/ 274	1/ 43792	1	0.00625685	0.180896	ENSMUSG00000063704	Mapk15
1	GO:1901810	BP	beta-carotene metabolic process	1/ 274	1/ 43792	1	0.00625685	0.180896	ENSMUSG00000031845	Bco1
1	GO:1903598	BP	positive regulation of gap junction assembly	1/ 274	1/ 43792	1	0.00625685	0.180896	ENSMUSG00000015405	Ace2
1	GO:0042316	BP	penicillin metabolic process	1/ 274	1/ 43792	1	0.00625685	0.180896	ENSMUSG00000025194	Abcc2
1	GO:0070409	BP	carbamoyl phosphate biosynthetic process	1/ 274	1/ 43792	1	0.00625685	0.180896	ENSMUSG00000025991	Cps1
1	GO:0030653	BP	beta-lactam antibiotic metabolic process	1/ 274	1/ 43792	1	0.00625685	0.180896	ENSMUSG00000025194	Abcc2
1	GO:0036155	BP	acylglycerol acyl-chain remodeling	1/ 274	1/ 43792	1	0.00625685	0.180896	ENSMUSG00000041653	Pnpla3
1	GO:0070256	BP	negative regulation of mucus secretion	1/ 274	1/ 43792	1	0.00625685	0.180896	ENSMUSG00000017697	Ada
1	GO:0060169	BP	negative regulation of adenosine receptor signaling pathway	1/ 274	1/ 43792	1	0.00625685	0.180896	ENSMUSG00000017697	Ada
1	GO:1901585	BP	regulation of acid-sensing ion channel activity	1/ 274	1/ 43792	1	0.00625685	0.180896	ENSMUSG00000026880	Stom
1	GO:0072133	BP	metanephric mesenchyme morphogenesis	1/ 274	1/ 43792	1	0.00625685	0.180896	ENSMUSG00000048387	Osr1
1	GO:0090094	BP	metanephric cap mesenchymal cell proliferation involved in metanephros development	1/ 274	1/ 43792	1	0.00625685	0.180896	ENSMUSG00000048387	Osr1
1	GO:1905229	BP	cellular response to thyrotropin-releasing hormone	1/ 274	1/ 43792	1	0.00625685	0.180896	ENSMUSG00000020963	Tshr
1	GO:0036153	BP	triglyceride acyl-chain remodeling	1/ 274	1/ 43792	1	0.00625685	0.180896	ENSMUSG00000041653	Pnpla3
1	GO:1902336	BP	positive regulation of retinal ganglion cell axon guidance	1/ 274	1/ 43792	1	0.00625685	0.180896	ENSMUSG00000029618	Ocm
1	GO:0060932	BP	His-Purkinje system cell differentiation	1/ 274	1/ 43792	1	0.00625685	0.180896	ENSMUSG00000018604	Tbx3
1	GO:0046436	BP	D-alanine metabolic process	1/ 274	1/ 43792	1	0.00625685	0.180896	ENSMUSG00000042096	Dao
1	GO:0061837	BP	neuropeptide processing	1/ 274	1/ 43792	1	0.00625685	0.180896	ENSMUSG00000027820	Mme
1	GO:0072183	BP	negative regulation of nephron tubule epithelial cell differentiation	1/ 274	1/ 43792	1	0.00625685	0.180896	ENSMUSG00000048387	Osr1
1	GO:0072169	BP	specification of posterior mesonephric tubule identity	1/ 274	1/ 43792	1	0.00625685	0.180896	ENSMUSG00000048387	Osr1
1	GO:0038194	BP	thyroid-stimulating hormone signaling pathway	1/ 274	1/ 43792	1	0.00625685	0.180896	ENSMUSG00000020963	Tshr
1	GO:0072190	BP	ureter urothelium development	1/ 274	1/ 43792	1	0.00625685	0.180896	ENSMUSG00000048387	Osr1
1	GO:1905591	BP	regulation of optical nerve axon regeneration	1/ 274	1/ 43792	1	0.00625685	0.180896	ENSMUSG00000029618	Ocm
1	GO:0046108	BP	uridine metabolic process	1/ 274	1/ 43792	1	0.00625685	0.180896	ENSMUSG00000020407	Upp1
1	GO:0048389	BP	intermediate mesoderm development	1/ 274	1/ 43792	1	0.00625685	0.180896	ENSMUSG00000048387	Osr1
1	GO:0003167	BP	atrioventricular bundle cell differentiation	1/ 274	1/ 43792	1	0.00625685	0.180896	ENSMUSG00000018604	Tbx3
1	GO:0046111	BP	xanthine biosynthetic process	1/ 274	1/ 43792	1	0.00625685	0.180896	ENSMUSG00000017697	Ada
1	GO:1905134	BP	positive regulation of meiotic chromosome separation	1/ 274	1/ 43792	1	0.00625685	0.180896	ENSMUSG00000063704	Mapk15
1	GO:0072168	BP	specification of anterior mesonephric tubule identity	1/ 274	1/ 43792	1	0.00625685	0.180896	ENSMUSG00000048387	Osr1
5	GO:0070302	BP	regulation of stress-activated protein kinase signaling cascade	5/ 274	185/ 43792	0.027027	0.00634854	0.183179	ENSMUSG00000005800;ENSMUSG00000026928;ENSMUSG00000043592;ENSMUSG00000109295;ENSMUSG00000114576	Mmp8;Card9;Unc5cl;Gm5739;Naip3-ps1
4	GO:0006898	BP	receptor-mediated endocytosis	4/ 274	117/ 43792	0.034188	0.00639682	0.184203	ENSMUSG00000021278;ENSMUSG00000026180;ENSMUSG00000026726;ENSMUSG00000109295	Amn;Cxcr2;Cubn;Gm5739
28	GO:0070887	BP	cellular response to chemical stimulus	28/ 274	2601/ 43792	0.0107651	0.00644482	0.185215	ENSMUSG00000006567;ENSMUSG00000015627;ENSMUSG00000020826;ENSMUSG00000020838;ENSMUSG00000020963;ENSMUSG00000022376;ENSMUSG00000022878;ENSMUSG00000023019;ENSMUSG00000023235;ENSMUSG00000024087;ENSMUSG00000025194;ENSMUSG00000025991;ENSMUSG00000027820;ENSMUSG00000029380;ENSMUSG00000029821;ENSMUSG00000044359;ENSMUSG00000048387;ENSMUSG00000054422;ENSMUSG00000058427;ENSMUSG00000062515;ENSMUSG00000067297;…	Atp7b;Gata5;Nos2;Slc6a4;Tshr;Adcy8;Adipoq;Gpd1;Ccl25;Cyp1b1;Abcc2;Cps1;Mme;Cxcl1;Gsdme;P2ry4;Osr1;Fabp1;Cxcl2;Fabp4;Ifit1bl2;Defa28;Defa-ps18;Defa27;Defa-ps6;Gm5739;Cbx3-ps8;Naip3-ps1
2	GO:0071556	CC	integral component of lumenal side of endoplasmic reticulum membrane	2/ 274	18/ 43792	0.111111	0.00558599	0.185493	ENSMUSG00000092253;ENSMUSG00000121510	H2-Q3;-
2	GO:0005326	MF	neurotransmitter transmembrane transporter activity	2/ 274	20/ 43792	0.1	0.00688	0.190249	ENSMUSG00000021565;ENSMUSG00000036814	Slc6a19;Slc6a20a
2	GO:0015125	MF	bile acid transmembrane transporter activity	2/ 274	20/ 43792	0.1	0.00688	0.190249	ENSMUSG00000035699;ENSMUSG00000053862	Slc51a;Slc51b
3	GO:0051339	BP	regulation of lyase activity	3/ 274	61/ 43792	0.0491803	0.00667301	0.19139	ENSMUSG00000020826;ENSMUSG00000020963;ENSMUSG00000031489	Nos2;Tshr;Adrb3
7	GO:0062012	BP	regulation of small molecule metabolic process	7/ 274	349/ 43792	0.0200573	0.0067273	0.192564	ENSMUSG00000000958;ENSMUSG00000002992;ENSMUSG00000020826;ENSMUSG00000022555;ENSMUSG00000023019;ENSMUSG00000054422;ENSMUSG00000055782	Slc7a7;Apoc2;Nos2;Dgat1;Gpd1;Fabp1;Abcd2
2	GO:0034656	BP	nucleobase-containing small molecule catabolic process	2/ 274	20/ 43792	0.1	0.00688	0.194698	ENSMUSG00000017697;ENSMUSG00000020407	Ada;Upp1
2	GO:0030002	BP	cellular anion homeostasis	2/ 274	20/ 43792	0.1	0.00688	0.194698	ENSMUSG00000025194;ENSMUSG00000029188	Abcc2;Slc34a2
2	GO:0042403	BP	thyroid hormone metabolic process	2/ 274	20/ 43792	0.1	0.00688	0.194698	ENSMUSG00000068452;ENSMUSG00000091387	Duox2;Gcnt4
2	GO:0010460	BP	positive regulation of heart rate	2/ 274	20/ 43792	0.1	0.00688	0.194698	ENSMUSG00000017697;ENSMUSG00000024935	Ada;Slc1a1
2	GO:0015697	BP	quaternary ammonium group transport	2/ 274	20/ 43792	0.1	0.00688	0.194698	ENSMUSG00000021509;ENSMUSG00000036814	Slc25a48;Slc6a20a
9	GO:0044057	BP	regulation of system process	9/ 274	534/ 43792	0.0168539	0.00688299	0.194698	ENSMUSG00000012705;ENSMUSG00000015405;ENSMUSG00000015627;ENSMUSG00000017697;ENSMUSG00000022555;ENSMUSG00000024935;ENSMUSG00000036098;ENSMUSG00000039062;ENSMUSG00000040505	Retn;Ace2;Gata5;Ada;Dgat1;Slc1a1;Myrf;Anpep;Abcg5
4	GO:0033865	BP	nucleoside bisphosphate metabolic process	4/ 274	120/ 43792	0.0333333	0.00698585	0.19645	ENSMUSG00000017453;ENSMUSG00000021620;ENSMUSG00000022555;ENSMUSG00000030303	Pipox;Acot12;Dgat1;Far2
4	GO:0034032	BP	purine nucleoside bisphosphate metabolic process	4/ 274	120/ 43792	0.0333333	0.00698585	0.19645	ENSMUSG00000017453;ENSMUSG00000021620;ENSMUSG00000022555;ENSMUSG00000030303	Pipox;Acot12;Dgat1;Far2
4	GO:0033875	BP	ribonucleoside bisphosphate metabolic process	4/ 274	120/ 43792	0.0333333	0.00698585	0.19645	ENSMUSG00000017453;ENSMUSG00000021620;ENSMUSG00000022555;ENSMUSG00000030303	Pipox;Acot12;Dgat1;Far2
4	GO:0034754	BP	cellular hormone metabolic process	4/ 274	121/ 43792	0.0330579	0.00718988	0.201793	ENSMUSG00000024087;ENSMUSG00000031845;ENSMUSG00000040134;ENSMUSG00000053054	Cyp1b1;Bco1;Rdh7;Adh6a
3	GO:0003333	BP	amino acid transmembrane transport	3/ 274	63/ 43792	0.047619	0.00729594	0.204372	ENSMUSG00000024935;ENSMUSG00000031482;ENSMUSG00000036814	Slc1a1;Slc25a15;Slc6a20a
5	GO:2000377	BP	regulation of reactive oxygen species metabolic process	5/ 274	192/ 43792	0.0260417	0.00739603	0.206773	ENSMUSG00000005800;ENSMUSG00000024087;ENSMUSG00000027225;ENSMUSG00000029380;ENSMUSG00000031722	Mmp8;Cyp1b1;Duoxa2;Cxcl1;Hp
2	GO:0001618	MF	virus receptor activity	2/ 274	21/ 43792	0.0952381	0.00757301	0.206889	ENSMUSG00000015405;ENSMUSG00000035000	Ace2;Dpp4
2	GO:0004089	MF	carbonate dehydratase activity	2/ 274	21/ 43792	0.0952381	0.00757301	0.206889	ENSMUSG00000027559;ENSMUSG00000031373	Car3;Car5b
6	GO:1903037	BP	regulation of leukocyte cell-cell adhesion	6/ 274	271/ 43792	0.0221402	0.0074704	0.208447	ENSMUSG00000017697;ENSMUSG00000023235;ENSMUSG00000028749;ENSMUSG00000031551;ENSMUSG00000035000;ENSMUSG00000037440	Ada;Ccl25;Pla2g2f;Ido1;Dpp4;Vnn1
2	GO:0009086	BP	methionine biosynthetic process	2/ 274	21/ 43792	0.0952381	0.00757301	0.210902	ENSMUSG00000042118;ENSMUSG00000074768	Bhmt2;Bhmt
6	GO:0031349	BP	positive regulation of defense response	6/ 274	272/ 43792	0.0220588	0.00759996	0.211244	ENSMUSG00000005800;ENSMUSG00000022126;ENSMUSG00000026928;ENSMUSG00000029380;ENSMUSG00000031551;ENSMUSG00000062515	Mmp8;Acod1;Card9;Cxcl1;Ido1;Fabp4
5	GO:0006643	BP	membrane lipid metabolic process	5/ 274	194/ 43792	0.0257732	0.00771614	0.213648	ENSMUSG00000024087;ENSMUSG00000025091;ENSMUSG00000028885;ENSMUSG00000050103;ENSMUSG00000094651	Cyp1b1;Pnliprp2;Smpdl3b;Agmo;Gal3st2
38	GO:0048856	BP	anatomical structure development	38/ 274	3947/ 43792	0.00962757	0.00778403	0.215114	ENSMUSG00000000125;ENSMUSG00000005268;ENSMUSG00000015627;ENSMUSG00000017697;ENSMUSG00000018604;ENSMUSG00000020614;ENSMUSG00000020963;ENSMUSG00000021278;ENSMUSG00000024087;ENSMUSG00000024846;ENSMUSG00000025991;ENSMUSG00000026180;ENSMUSG00000026586;ENSMUSG00000026726;ENSMUSG00000027801;ENSMUSG00000027820;ENSMUSG00000028024;ENSMUSG00000029188;ENSMUSG00000029618;ENSMUSG00000029819;ENSMUSG00000031173;…	Wnt3;Prlr;Gata5;Ada;Tbx3;Fam20a;Tshr;Amn;Cyp1b1;Cst6;Cps1;Cxcr2;Prrx1;Cubn;Tm4sf4;Mme;Enpep;Slc34a2;Ocm;Npy;Otc;Hp;Vstm5;Apoa1;Nnmt;Myrf;Scd1;Mc2r;Slitrk6;Osr1;Maf;Lep;Nnat;Duox2;Serpina1b;Lenep;Nat8f5;Gm5739
240	GO:0008150	BP	biological_process	240/ 274	35701/ 43792	0.0067225	0.00787286	0.217152	ENSMUSG00000000125;ENSMUSG00000000958;ENSMUSG00000001657;ENSMUSG00000002289;ENSMUSG00000002992;ENSMUSG00000003526;ENSMUSG00000005268;ENSMUSG00000005800;ENSMUSG00000006567;ENSMUSG00000009378;ENSMUSG00000012705;ENSMUSG00000015405;ENSMUSG00000015627;ENSMUSG00000017453;ENSMUSG00000017688;ENSMUSG00000017697;ENSMUSG00000018604;ENSMUSG00000018623;ENSMUSG00000020407;ENSMUSG00000020447;ENSMUSG00000020614;…	Wnt3;Slc7a7;Hoxc8;Angptl4;Apoc2;Prodh;Prlr;Mmp8;Atp7b;Slc16a12;Retn;Ace2;Gata5;Pipox;Hnf4g;Ada;Tbx3;Mmp7;Upp1;Npc1l1;Fam20a;Nos2;Slc6a4;Tshr;Amn;Exoc3l4;Slc25a48;Slc28a3;Slc6a19;Acot12;Acod1;Cma1;Adcy8;Dgat1;Adipoq;Gpd1;Soat2;Gzma;Ccl25;Slc26a6;Rhebl1;Cyp1b1;Themis3;Clps;Cyp4f14;Mep1b;C2;Myot;Spink1;Pmaip1;Cndp2;Cst6;Slc1a1;Cyp2c40;Pnliprp2;Abcc2;Hsd17b6;Cyp2e1;Slc15a1;Cps1;Cxcr2;Prrx1;Fmo4;Cubn;…
3	GO:0030666	CC	endocytic vesicle membrane	3/ 274	61/ 43792	0.0491803	0.00667301	0.217834	ENSMUSG00000026726;ENSMUSG00000092253;ENSMUSG00000121510	Cubn;H2-Q3;-
22	GO:0010647	BP	positive regulation of cell communication	22/ 274	1967/ 43792	0.0111845	0.00799281	0.219772	ENSMUSG00000000125;ENSMUSG00000005800;ENSMUSG00000012705;ENSMUSG00000015627;ENSMUSG00000017697;ENSMUSG00000022376;ENSMUSG00000023235;ENSMUSG00000024087;ENSMUSG00000024521;ENSMUSG00000026586;ENSMUSG00000026928;ENSMUSG00000027820;ENSMUSG00000029821;ENSMUSG00000031489;ENSMUSG00000035186;ENSMUSG00000039956;ENSMUSG00000043592;ENSMUSG00000052229;ENSMUSG00000058908;ENSMUSG00000067786;ENSMUSG00000074345;…	Wnt3;Mmp8;Retn;Gata5;Ada;Adcy8;Ccl25;Cyp1b1;Pmaip1;Prrx1;Card9;Mme;Gsdme;Adrb3;Ubd;Mrap;Unc5cl;Gpr17;Pla2g2a;Nnat;Tnfaip8l3;Naip3-ps1
6	GO:0001666	BP	response to hypoxia	6/ 274	275/ 43792	0.0218182	0.00799838	0.219772	ENSMUSG00000002289;ENSMUSG00000017697;ENSMUSG00000020826;ENSMUSG00000020838;ENSMUSG00000035000;ENSMUSG00000054422	Angptl4;Ada;Nos2;Slc6a4;Dpp4;Fabp1
4	GO:0032368	BP	regulation of lipid transport	4/ 274	125/ 43792	0.032	0.00804522	0.220234	ENSMUSG00000002992;ENSMUSG00000012705;ENSMUSG00000022555;ENSMUSG00000040505	Apoc2;Retn;Dgat1;Abcg5
5	GO:0035295	BP	tube development	5/ 274	196/ 43792	0.0255102	0.00804577	0.220234	ENSMUSG00000017697;ENSMUSG00000018604;ENSMUSG00000025991;ENSMUSG00000031173;ENSMUSG00000048387	Ada;Tbx3;Cps1;Otc;Osr1
2	GO:0031528	CC	microvillus membrane	2/ 274	20/ 43792	0.1	0.00688	0.220848	ENSMUSG00000028158;ENSMUSG00000029188	Mttp;Slc34a2
6	GO:0016747	MF	acyltransferase activity, transferring groups other than amino-acyl groups	6/ 274	277/ 43792	0.0216606	0.00827221	0.221312	ENSMUSG00000022555;ENSMUSG00000023045;ENSMUSG00000041653;ENSMUSG00000048217;ENSMUSG00000052396;ENSMUSG00000079494	Dgat1;Soat2;Pnpla3;Nags;Mogat2;Nat8f5
2	GO:0140272	MF	exogenous protein binding	2/ 274	22/ 43792	0.0909091	0.00829614	0.221312	ENSMUSG00000015405;ENSMUSG00000035000	Ace2;Dpp4
2	GO:0015149	MF	hexose transmembrane transporter activity	2/ 274	22/ 43792	0.0909091	0.00829614	0.221312	ENSMUSG00000011034;ENSMUSG00000030769	Slc5a1;Slc5a11
2	GO:0005355	MF	glucose transmembrane transporter activity	2/ 274	22/ 43792	0.0909091	0.00829614	0.221312	ENSMUSG00000011034;ENSMUSG00000030769	Slc5a1;Slc5a11
22	GO:0023056	BP	positive regulation of signaling	22/ 274	1976/ 43792	0.0111336	0.00826581	0.224105	ENSMUSG00000000125;ENSMUSG00000005800;ENSMUSG00000012705;ENSMUSG00000015627;ENSMUSG00000017697;ENSMUSG00000022376;ENSMUSG00000023235;ENSMUSG00000024087;ENSMUSG00000024521;ENSMUSG00000026586;ENSMUSG00000026928;ENSMUSG00000027820;ENSMUSG00000029821;ENSMUSG00000031489;ENSMUSG00000035186;ENSMUSG00000039956;ENSMUSG00000043592;ENSMUSG00000052229;ENSMUSG00000058908;ENSMUSG00000067786;ENSMUSG00000074345;…	Wnt3;Mmp8;Retn;Gata5;Ada;Adcy8;Ccl25;Cyp1b1;Pmaip1;Prrx1;Card9;Mme;Gsdme;Adrb3;Ubd;Mrap;Unc5cl;Gpr17;Pla2g2a;Nnat;Tnfaip8l3;Naip3-ps1
4	GO:0031341	BP	regulation of cell killing	4/ 274	126/ 43792	0.031746	0.00826902	0.224105	ENSMUSG00000020826;ENSMUSG00000029380;ENSMUSG00000073402;ENSMUSG00000079492	Nos2;Cxcl1;Gm8909;Gm11127
3	GO:0007589	BP	body fluid secretion	3/ 274	66/ 43792	0.0454545	0.00829292	0.224105	ENSMUSG00000005268;ENSMUSG00000006567;ENSMUSG00000032978	Prlr;Atp7b;Guca2b
2	GO:0042311	BP	vasodilation	2/ 274	22/ 43792	0.0909091	0.00829614	0.224105	ENSMUSG00000025991;ENSMUSG00000031489	Cps1;Adrb3
2	GO:0006809	BP	nitric oxide biosynthetic process	2/ 274	22/ 43792	0.0909091	0.00829614	0.224105	ENSMUSG00000020826;ENSMUSG00000024087	Nos2;Cyp1b1
2	GO:0035337	BP	fatty-acyl-CoA metabolic process	2/ 274	22/ 43792	0.0909091	0.00829614	0.224105	ENSMUSG00000022555;ENSMUSG00000030303	Dgat1;Far2
5	GO:0052689	MF	carboxylic ester hydrolase activity	5/ 274	199/ 43792	0.0251256	0.00855836	0.226972	ENSMUSG00000021620;ENSMUSG00000025091;ENSMUSG00000028749;ENSMUSG00000041653;ENSMUSG00000058908	Acot12;Pnliprp2;Pla2g2f;Pnpla3;Pla2g2a
3	GO:0042605	MF	peptide antigen binding	3/ 274	67/ 43792	0.0447761	0.00864212	0.227861	ENSMUSG00000073402;ENSMUSG00000079492;ENSMUSG00000121510	Gm8909;Gm11127;-
4	GO:0007189	BP	adenylate cyclase-activating G protein-coupled receptor signaling pathway	4/ 274	127/ 43792	0.0314961	0.00849685	0.228242	ENSMUSG00000020963;ENSMUSG00000022376;ENSMUSG00000031489;ENSMUSG00000045569	Tshr;Adcy8;Adrb3;Mc2r
4	GO:0046328	BP	regulation of JNK cascade	4/ 274	127/ 43792	0.0314961	0.00849685	0.228242	ENSMUSG00000005800;ENSMUSG00000026928;ENSMUSG00000043592;ENSMUSG00000114576	Mmp8;Card9;Unc5cl;Naip3-ps1
5	GO:0050900	BP	leukocyte migration	5/ 274	199/ 43792	0.0251256	0.00855836	0.229466	ENSMUSG00000023235;ENSMUSG00000026180;ENSMUSG00000029380;ENSMUSG00000042265;ENSMUSG00000058427	Ccl25;Cxcr2;Cxcl1;Trem1;Cxcl2
4	GO:0042542	BP	response to hydrogen peroxide	4/ 274	128/ 43792	0.03125	0.00872876	0.2336	ENSMUSG00000017697;ENSMUSG00000024087;ENSMUSG00000031722;ENSMUSG00000054422	Ada;Cyp1b1;Hp;Fabp1
6	GO:0016616	MF	oxidoreductase activity, acting on the CH-OH group of donors, NAD or NADP as acceptor	6/ 274	282/ 43792	0.0212766	0.00898616	0.235562	ENSMUSG00000023019;ENSMUSG00000025396;ENSMUSG00000029059;ENSMUSG00000040134;ENSMUSG00000052131;ENSMUSG00000053054	Gpd1;Hsd17b6;Prxl2b;Rdh7;Akr1b7;Adh6a
2	GO:0005402	MF	carbohydrate:cation symporter activity	2/ 274	23/ 43792	0.0869565	0.00904901	0.235846	ENSMUSG00000011034;ENSMUSG00000030769	Slc5a1;Slc5a11
11	GO:0022890	MF	inorganic cation transmembrane transporter activity	11/ 274	764/ 43792	0.0143979	0.00925541	0.239847	ENSMUSG00000006567;ENSMUSG00000011034;ENSMUSG00000020838;ENSMUSG00000021553;ENSMUSG00000021565;ENSMUSG00000024935;ENSMUSG00000025557;ENSMUSG00000027219;ENSMUSG00000029188;ENSMUSG00000030769;ENSMUSG00000036814	Atp7b;Slc5a1;Slc6a4;Slc28a3;Slc6a19;Slc1a1;Slc15a1;Slc28a2;Slc34a2;Slc5a11;Slc6a20a
6	GO:0001525	BP	angiogenesis	6/ 274	282/ 43792	0.0212766	0.00898616	0.23994	ENSMUSG00000002289;ENSMUSG00000024087;ENSMUSG00000028024;ENSMUSG00000035493;ENSMUSG00000039062;ENSMUSG00000059201	Angptl4;Cyp1b1;Enpep;Tgfbi;Anpep;Lep
13	GO:0048870	BP	cell motility	13/ 274	933/ 43792	0.0139335	0.009042	0.23994	ENSMUSG00000023235;ENSMUSG00000024087;ENSMUSG00000026180;ENSMUSG00000028024;ENSMUSG00000029380;ENSMUSG00000029530;ENSMUSG00000032083;ENSMUSG00000035000;ENSMUSG00000040432;ENSMUSG00000042265;ENSMUSG00000057465;ENSMUSG00000058427;ENSMUSG00000074115	Ccl25;Cyp1b1;Cxcr2;Enpep;Cxcl1;Ccr9;Apoa1;Dpp4;Ltb4r2;Trem1;Saa2;Cxcl2;Saa1
2	GO:0015844	BP	monoamine transport	2/ 274	23/ 43792	0.0869565	0.00904901	0.23994	ENSMUSG00000020838;ENSMUSG00000063704	Slc6a4;Mapk15
2	GO:0048521	BP	negative regulation of behavior	2/ 274	23/ 43792	0.0869565	0.00904901	0.23994	ENSMUSG00000012705;ENSMUSG00000017697	Retn;Ada
2	GO:0006555	BP	methionine metabolic process	2/ 274	23/ 43792	0.0869565	0.00904901	0.23994	ENSMUSG00000042118;ENSMUSG00000074768	Bhmt2;Bhmt
3	GO:0005905	CC	clathrin-coated pit	3/ 274	65/ 43792	0.0461538	0.00795218	0.248682	ENSMUSG00000021278;ENSMUSG00000022376;ENSMUSG00000026726	Amn;Adcy8;Cubn
6	GO:0031984	CC	organelle subcompartment	6/ 274	276/ 43792	0.0217391	0.00813447	0.248682	ENSMUSG00000006567;ENSMUSG00000027820;ENSMUSG00000035493;ENSMUSG00000069515;ENSMUSG00000090996;ENSMUSG00000121510	Atp7b;Mme;Tgfbi;Lyz1;Gm20458;-
4	GO:0098657	BP	import into cell	4/ 274	131/ 43792	0.0305344	0.00944916	0.25009	ENSMUSG00000020838;ENSMUSG00000024935;ENSMUSG00000026726;ENSMUSG00000063704	Slc6a4;Slc1a1;Cubn;Mapk15
7	GO:0043235	CC	receptor complex	7/ 274	364/ 43792	0.0192308	0.00837548	0.252049	ENSMUSG00000005268;ENSMUSG00000020963;ENSMUSG00000028158;ENSMUSG00000031489;ENSMUSG00000038209;ENSMUSG00000040505;ENSMUSG00000070369	Prlr;Tshr;Mttp;Adrb3;Itln1;Abcg5;Itgad
2	GO:0016493	MF	C-C chemokine receptor activity	2/ 274	24/ 43792	0.0833333	0.0098312	0.253321	ENSMUSG00000026180;ENSMUSG00000029530	Cxcr2;Ccr9
3	GO:2000107	BP	negative regulation of leukocyte apoptotic process	3/ 274	70/ 43792	0.0428571	0.00974098	0.257341	ENSMUSG00000017697;ENSMUSG00000026180;ENSMUSG00000031551	Ada;Cxcr2;Ido1
14	GO:0008284	BP	positive regulation of cell population proliferation	14/ 274	1082/ 43792	0.012939	0.00979962	0.258302	ENSMUSG00000012705;ENSMUSG00000017697;ENSMUSG00000018604;ENSMUSG00000020963;ENSMUSG00000026180;ENSMUSG00000026586;ENSMUSG00000029380;ENSMUSG00000030017;ENSMUSG00000035000;ENSMUSG00000048387;ENSMUSG00000062515;ENSMUSG00000063704;ENSMUSG00000071356;ENSMUSG00000079516	Retn;Ada;Tbx3;Tshr;Cxcr2;Prrx1;Cxcl1;Reg3g;Dpp4;Osr1;Fabp4;Mapk15;Reg3b;Reg3a
2	GO:0070233	BP	negative regulation of T cell apoptotic process	2/ 274	24/ 43792	0.0833333	0.0098312	0.258302	ENSMUSG00000017697;ENSMUSG00000031551	Ada;Ido1
2	GO:0000097	BP	sulfur amino acid biosynthetic process	2/ 274	24/ 43792	0.0833333	0.0098312	0.258302	ENSMUSG00000042118;ENSMUSG00000074768	Bhmt2;Bhmt
2	GO:0015145	MF	monosaccharide transmembrane transporter activity	2/ 274	25/ 43792	0.08	0.0106423	0.258323	ENSMUSG00000011034;ENSMUSG00000030769	Slc5a1;Slc5a11
2	GO:0009975	MF	cyclase activity	2/ 274	26/ 43792	0.0769231	0.011482	0.258323	ENSMUSG00000022376;ENSMUSG00000034371	Adcy8;Tkfc
2	GO:0004950	MF	chemokine receptor activity	2/ 274	26/ 43792	0.0769231	0.011482	0.258323	ENSMUSG00000026180;ENSMUSG00000029530	Cxcr2;Ccr9
2	GO:0051119	MF	sugar transmembrane transporter activity	2/ 274	26/ 43792	0.0769231	0.011482	0.258323	ENSMUSG00000011034;ENSMUSG00000030769	Slc5a1;Slc5a11
2	GO:0019957	MF	C-C chemokine binding	2/ 274	26/ 43792	0.0769231	0.011482	0.258323	ENSMUSG00000026180;ENSMUSG00000029530	Cxcr2;Ccr9
2	GO:0001637	MF	G protein-coupled chemoattractant receptor activity	2/ 274	26/ 43792	0.0769231	0.011482	0.258323	ENSMUSG00000026180;ENSMUSG00000029530	Cxcr2;Ccr9
4	GO:0042626	MF	ATPase-coupled transmembrane transporter activity	4/ 274	140/ 43792	0.0285714	0.0118389	0.258323	ENSMUSG00000006567;ENSMUSG00000025194;ENSMUSG00000040505;ENSMUSG00000055782	Atp7b;Abcc2;Abcg5;Abcd2
6	GO:0016614	MF	oxidoreductase activity, acting on CH-OH group of donors	6/ 274	301/ 43792	0.0199336	0.0121031	0.258323	ENSMUSG00000023019;ENSMUSG00000025396;ENSMUSG00000029059;ENSMUSG00000040134;ENSMUSG00000052131;ENSMUSG00000053054	Gpd1;Hsd17b6;Prxl2b;Rdh7;Akr1b7;Adh6a
1	GO:0120283	MF	protein serine/threonine kinase binding	1/ 274	2/ 43792	0.5	0.0124747	0.258323	ENSMUSG00000114576	Naip3-ps1
1	GO:0047408	MF	alkenylglycerophosphocholine hydrolase activity	1/ 274	2/ 43792	0.5	0.0124747	0.258323	ENSMUSG00000045282	Tmem86b
1	GO:0015927	MF	trehalase activity	1/ 274	2/ 43792	0.5	0.0124747	0.258323	ENSMUSG00000032098	Treh
1	GO:0033754	MF	indoleamine 2,3-dioxygenase activity	1/ 274	2/ 43792	0.5	0.0124747	0.258323	ENSMUSG00000031551	Ido1
1	GO:0017159	MF	pantetheine hydrolase activity	1/ 274	2/ 43792	0.5	0.0124747	0.258323	ENSMUSG00000037440	Vnn1
1	GO:0004939	MF	beta-adrenergic receptor activity	1/ 274	2/ 43792	0.5	0.0124747	0.258323	ENSMUSG00000031489	Adrb3
1	GO:0005427	MF	proton-dependent oligopeptide secondary active transmembrane transporter activity	1/ 274	2/ 43792	0.5	0.0124747	0.258323	ENSMUSG00000025557	Slc15a1
1	GO:0010436	MF	carotenoid dioxygenase activity	1/ 274	2/ 43792	0.5	0.0124747	0.258323	ENSMUSG00000031845	Bco1
1	GO:0031699	MF	beta-3 adrenergic receptor binding	1/ 274	2/ 43792	0.5	0.0124747	0.258323	ENSMUSG00000031489	Adrb3
1	GO:0004657	MF	proline dehydrogenase activity	1/ 274	2/ 43792	0.5	0.0124747	0.258323	ENSMUSG00000003526	Prodh
1	GO:0004368	MF	glycerol-3-phosphate dehydrogenase (quinone) activity	1/ 274	2/ 43792	0.5	0.0124747	0.258323	ENSMUSG00000023019	Gpd1
1	GO:0102965	MF	alcohol-forming fatty acyl-CoA reductase activity	1/ 274	2/ 43792	0.5	0.0124747	0.258323	ENSMUSG00000030303	Far2
1	GO:0071553	MF	G protein-coupled pyrimidinergic nucleotide receptor activity	1/ 274	2/ 43792	0.5	0.0124747	0.258323	ENSMUSG00000044359	P2ry4
1	GO:0015322	MF	secondary active oligopeptide transmembrane transporter activity	1/ 274	2/ 43792	0.5	0.0124747	0.258323	ENSMUSG00000025557	Slc15a1
1	GO:0031780	MF	corticotropin hormone receptor binding	1/ 274	2/ 43792	0.5	0.0124747	0.258323	ENSMUSG00000039956	Mrap
1	GO:0004517	MF	nitric-oxide synthase activity	1/ 274	2/ 43792	0.5	0.0124747	0.258323	ENSMUSG00000020826	Nos2
1	GO:0001872	MF	(1->3)-beta-D-glucan binding	1/ 274	2/ 43792	0.5	0.0124747	0.258323	ENSMUSG00000027832	Ptx3
1	GO:0031783	MF	type 5 melanocortin receptor binding	1/ 274	2/ 43792	0.5	0.0124747	0.258323	ENSMUSG00000039956	Mrap
1	GO:0032450	MF	maltose alpha-glucosidase activity	1/ 274	2/ 43792	0.5	0.0124747	0.258323	ENSMUSG00000068587	Mgam
1	GO:0004850	MF	uridine phosphorylase activity	1/ 274	2/ 43792	0.5	0.0124747	0.258323	ENSMUSG00000020407	Upp1
1	GO:0045030	MF	G protein-coupled UTP receptor activity	1/ 274	2/ 43792	0.5	0.0124747	0.258323	ENSMUSG00000044359	P2ry4
1	GO:0003834	MF	beta-carotene 15,15'-dioxygenase activity	1/ 274	2/ 43792	0.5	0.0124747	0.258323	ENSMUSG00000031845	Bco1
1	GO:0047409	MF	alkenylglycerophosphoethanolamine hydrolase activity	1/ 274	2/ 43792	0.5	0.0124747	0.258323	ENSMUSG00000045282	Tmem86b
1	GO:0004555	MF	alpha,alpha-trehalase activity	1/ 274	2/ 43792	0.5	0.0124747	0.258323	ENSMUSG00000032098	Treh
1	GO:0005308	MF	creatine transmembrane transporter activity	1/ 274	2/ 43792	0.5	0.0124747	0.258323	ENSMUSG00000009378	Slc16a12
1	GO:0004558	MF	alpha-1,4-glucosidase activity	1/ 274	2/ 43792	0.5	0.0124747	0.258323	ENSMUSG00000068587	Mgam
1	GO:0004088	MF	carbamoyl-phosphate synthase (glutamine-hydrolyzing) activity	1/ 274	2/ 43792	0.5	0.0124747	0.258323	ENSMUSG00000025991	Cps1
1	GO:0080019	MF	fatty-acyl-CoA reductase (alcohol-forming) activity	1/ 274	2/ 43792	0.5	0.0124747	0.258323	ENSMUSG00000030303	Far2
1	GO:0004918	MF	interleukin-8 receptor activity	1/ 274	2/ 43792	0.5	0.0124747	0.258323	ENSMUSG00000026180	Cxcr2
1	GO:0004925	MF	prolactin receptor activity	1/ 274	2/ 43792	0.5	0.0124747	0.258323	ENSMUSG00000005268	Prlr
1	GO:0016901	MF	oxidoreductase activity, acting on the CH-OH group of donors, quinone or similar compound as acceptor	1/ 274	2/ 43792	0.5	0.0124747	0.258323	ENSMUSG00000023019	Gpd1
1	GO:0016743	MF	carboxyl- or carbamoyltransferase activity	1/ 274	2/ 43792	0.5	0.0124747	0.258323	ENSMUSG00000031173	Otc
1	GO:0001632	MF	leukotriene B4 receptor activity	1/ 274	2/ 43792	0.5	0.0124747	0.258323	ENSMUSG00000040432	Ltb4r2
1	GO:0003884	MF	D-amino-acid oxidase activity	1/ 274	2/ 43792	0.5	0.0124747	0.258323	ENSMUSG00000042096	Dao
3	GO:0048002	BP	antigen processing and presentation of peptide antigen	3/ 274	71/ 43792	0.0422535	0.0101245	0.265523	ENSMUSG00000073402;ENSMUSG00000079492;ENSMUSG00000121510	Gm8909;Gm11127;-
7	GO:0032870	BP	cellular response to hormone stimulus	7/ 274	381/ 43792	0.0183727	0.0105829	0.273797	ENSMUSG00000020963;ENSMUSG00000022376;ENSMUSG00000025194;ENSMUSG00000025991;ENSMUSG00000044359;ENSMUSG00000110887;ENSMUSG00000114576	Tshr;Adcy8;Abcc2;Cps1;P2ry4;Cbx3-ps8;Naip3-ps1
2	GO:0033081	BP	regulation of T cell differentiation in thymus	2/ 274	25/ 43792	0.08	0.0106423	0.273797	ENSMUSG00000017697;ENSMUSG00000037440	Ada;Vnn1
2	GO:0090208	BP	positive regulation of triglyceride metabolic process	2/ 274	25/ 43792	0.08	0.0106423	0.273797	ENSMUSG00000002992;ENSMUSG00000022555	Apoc2;Dgat1
2	GO:0007190	BP	activation of adenylate cyclase activity	2/ 274	25/ 43792	0.08	0.0106423	0.273797	ENSMUSG00000020963;ENSMUSG00000031489	Tshr;Adrb3
2	GO:0006071	BP	glycerol metabolic process	2/ 274	25/ 43792	0.08	0.0106423	0.273797	ENSMUSG00000034371;ENSMUSG00000052396	Tkfc;Mogat2
3	GO:0009066	BP	aspartate family amino acid metabolic process	3/ 274	73/ 43792	0.0410959	0.0109175	0.273797	ENSMUSG00000017453;ENSMUSG00000042118;ENSMUSG00000074768	Pipox;Bhmt2;Bhmt
4	GO:0044106	BP	cellular amine metabolic process	4/ 274	137/ 43792	0.0291971	0.0110035	0.273797	ENSMUSG00000025194;ENSMUSG00000027360;ENSMUSG00000031551;ENSMUSG00000042096	Abcc2;Hdc;Ido1;Dao
16	GO:0051094	BP	positive regulation of developmental process	16/ 274	1308/ 43792	0.0122324	0.0110441	0.273797	ENSMUSG00000000125;ENSMUSG00000012705;ENSMUSG00000015627;ENSMUSG00000017697;ENSMUSG00000020963;ENSMUSG00000022225;ENSMUSG00000024087;ENSMUSG00000026180;ENSMUSG00000027820;ENSMUSG00000029618;ENSMUSG00000031937;ENSMUSG00000037440;ENSMUSG00000044405;ENSMUSG00000045871;ENSMUSG00000048387;ENSMUSG00000109295	Wnt3;Retn;Gata5;Ada;Tshr;Cma1;Cyp1b1;Cxcr2;Mme;Ocm;Vstm5;Vnn1;Adig;Slitrk6;Osr1;Gm5739
23	GO:0050790	BP	regulation of catalytic activity	23/ 274	2146/ 43792	0.0107176	0.0111208	0.273797	ENSMUSG00000002289;ENSMUSG00000002992;ENSMUSG00000005268;ENSMUSG00000020826;ENSMUSG00000020963;ENSMUSG00000022376;ENSMUSG00000023132;ENSMUSG00000023235;ENSMUSG00000024225;ENSMUSG00000024503;ENSMUSG00000024521;ENSMUSG00000026928;ENSMUSG00000027832;ENSMUSG00000031489;ENSMUSG00000031722;ENSMUSG00000046814;ENSMUSG00000054422;ENSMUSG00000059201;ENSMUSG00000062515;ENSMUSG00000063704;ENSMUSG00000071178;…	Angptl4;Apoc2;Prlr;Nos2;Tshr;Adcy8;Gzma;Ccl25;Clps;Spink1;Pmaip1;Card9;Ptx3;Adrb3;Hp;Gchfr;Fabp1;Lep;Fabp4;Mapk15;Serpina1b;Tnfaip8l3;Naip3-ps1
3	GO:0071347	BP	cellular response to interleukin-1	3/ 274	74/ 43792	0.0405405	0.0113272	0.273797	ENSMUSG00000023235;ENSMUSG00000025194;ENSMUSG00000058427	Ccl25;Abcc2;Cxcl2
6	GO:0050878	BP	regulation of body fluid levels	6/ 274	297/ 43792	0.020202	0.0113916	0.273797	ENSMUSG00000005268;ENSMUSG00000006567;ENSMUSG00000017697;ENSMUSG00000032978;ENSMUSG00000037071;ENSMUSG00000050761	Prlr;Atp7b;Ada;Guca2b;Scd1;Gp1bb
2	GO:0046339	BP	diacylglycerol metabolic process	2/ 274	26/ 43792	0.0769231	0.011482	0.273797	ENSMUSG00000022555;ENSMUSG00000052396	Dgat1;Mogat2
2	GO:0043173	BP	nucleotide salvage	2/ 274	26/ 43792	0.0769231	0.011482	0.273797	ENSMUSG00000017697;ENSMUSG00000020407	Ada;Upp1
2	GO:0090102	BP	cochlea development	2/ 274	26/ 43792	0.0769231	0.011482	0.273797	ENSMUSG00000029618;ENSMUSG00000045871	Ocm;Slitrk6
2	GO:1901658	BP	glycosyl compound catabolic process	2/ 274	26/ 43792	0.0769231	0.011482	0.273797	ENSMUSG00000017697;ENSMUSG00000020407	Ada;Upp1
2	GO:0032094	BP	response to food	2/ 274	26/ 43792	0.0769231	0.011482	0.273797	ENSMUSG00000024225;ENSMUSG00000025991	Clps;Cps1
3	GO:0060562	BP	epithelial tube morphogenesis	3/ 274	75/ 43792	0.04	0.0117455	0.273797	ENSMUSG00000018604;ENSMUSG00000026180;ENSMUSG00000048387	Tbx3;Cxcr2;Osr1
7	GO:0006873	BP	cellular ion homeostasis	7/ 274	390/ 43792	0.0179487	0.0119094	0.273797	ENSMUSG00000006567;ENSMUSG00000022376;ENSMUSG00000023259;ENSMUSG00000025194;ENSMUSG00000029188;ENSMUSG00000044359;ENSMUSG00000079105	Atp7b;Adcy8;Slc26a6;Abcc2;Slc34a2;P2ry4;C7
2	GO:0046112	BP	nucleobase biosynthetic process	2/ 274	27/ 43792	0.0740741	0.0123498	0.273797	ENSMUSG00000017697;ENSMUSG00000025991	Ada;Cps1
2	GO:0050482	BP	arachidonic acid secretion	2/ 274	27/ 43792	0.0740741	0.0123498	0.273797	ENSMUSG00000028749;ENSMUSG00000058908	Pla2g2f;Pla2g2a
2	GO:1903963	BP	arachidonate transport	2/ 274	27/ 43792	0.0740741	0.0123498	0.273797	ENSMUSG00000028749;ENSMUSG00000058908	Pla2g2f;Pla2g2a
2	GO:1900544	BP	positive regulation of purine nucleotide metabolic process	2/ 274	27/ 43792	0.0740741	0.0123498	0.273797	ENSMUSG00000020826;ENSMUSG00000023019	Nos2;Gpd1
2	GO:0045981	BP	positive regulation of nucleotide metabolic process	2/ 274	27/ 43792	0.0740741	0.0123498	0.273797	ENSMUSG00000020826;ENSMUSG00000023019	Nos2;Gpd1
2	GO:0046717	BP	acid secretion	2/ 274	27/ 43792	0.0740741	0.0123498	0.273797	ENSMUSG00000035699;ENSMUSG00000053862	Slc51a;Slc51b
1	GO:1903015	BP	regulation of exo-alpha-sialidase activity	1/ 274	2/ 43792	0.5	0.0124747	0.273797	ENSMUSG00000027832	Ptx3
1	GO:0045796	BP	negative regulation of intestinal cholesterol absorption	1/ 274	2/ 43792	0.5	0.0124747	0.273797	ENSMUSG00000040505	Abcg5
1	GO:0019478	BP	D-amino acid catabolic process	1/ 274	2/ 43792	0.5	0.0124747	0.273797	ENSMUSG00000042096	Dao
1	GO:0070778	BP	L-aspartate transmembrane transport	1/ 274	2/ 43792	0.5	0.0124747	0.273797	ENSMUSG00000024935	Slc1a1
1	GO:0070781	BP	response to biotin	1/ 274	2/ 43792	0.5	0.0124747	0.273797	ENSMUSG00000031173	Otc
1	GO:1902669	BP	positive regulation of axon guidance	1/ 274	2/ 43792	0.5	0.0124747	0.273797	ENSMUSG00000029618	Ocm
1	GO:1905408	BP	negative regulation of creatine transmembrane transporter activity	1/ 274	2/ 43792	0.5	0.0124747	0.273797	ENSMUSG00000048387	Osr1
1	GO:0014064	BP	positive regulation of serotonin secretion	1/ 274	2/ 43792	0.5	0.0124747	0.273797	ENSMUSG00000020838	Slc6a4
1	GO:0070960	BP	positive regulation of neutrophil mediated cytotoxicity	1/ 274	2/ 43792	0.5	0.0124747	0.273797	ENSMUSG00000029380	Cxcl1
1	GO:1905225	BP	response to thyrotropin-releasing hormone	1/ 274	2/ 43792	0.5	0.0124747	0.273797	ENSMUSG00000020963	Tshr
1	GO:0020028	BP	endocytic hemoglobin import into cell	1/ 274	2/ 43792	0.5	0.0124747	0.273797	ENSMUSG00000026726	Cubn
1	GO:0015827	BP	tryptophan transport	1/ 274	2/ 43792	0.5	0.0124747	0.273797	ENSMUSG00000015405	Ace2
1	GO:0046090	BP	deoxyadenosine metabolic process	1/ 274	2/ 43792	0.5	0.0124747	0.273797	ENSMUSG00000017697	Ada
1	GO:0002025	BP	norepinephrine-epinephrine-mediated vasodilation involved in regulation of systemic arterial blood pressure	1/ 274	2/ 43792	0.5	0.0124747	0.273797	ENSMUSG00000031489	Adrb3
1	GO:0072203	BP	cell proliferation involved in metanephros development	1/ 274	2/ 43792	0.5	0.0124747	0.273797	ENSMUSG00000048387	Osr1
1	GO:0036023	BP	embryonic skeletal limb joint morphogenesis	1/ 274	2/ 43792	0.5	0.0124747	0.273797	ENSMUSG00000048387	Osr1
1	GO:1905407	BP	regulation of creatine transmembrane transporter activity	1/ 274	2/ 43792	0.5	0.0124747	0.273797	ENSMUSG00000048387	Osr1
1	GO:0032076	BP	negative regulation of deoxyribonuclease activity	1/ 274	2/ 43792	0.5	0.0124747	0.273797	ENSMUSG00000023132	Gzma
1	GO:0046247	BP	terpene catabolic process	1/ 274	2/ 43792	0.5	0.0124747	0.273797	ENSMUSG00000031845	Bco1
1	GO:0034276	BP	kynurenic acid biosynthetic process	1/ 274	2/ 43792	0.5	0.0124747	0.273797	ENSMUSG00000031551	Ido1
1	GO:0051208	BP	sequestering of calcium ion	1/ 274	2/ 43792	0.5	0.0124747	0.273797	ENSMUSG00000006567	Atp7b
1	GO:0070178	BP	D-serine metabolic process	1/ 274	2/ 43792	0.5	0.0124747	0.273797	ENSMUSG00000042096	Dao
1	GO:0021941	BP	negative regulation of cerebellar granule cell precursor proliferation	1/ 274	2/ 43792	0.5	0.0124747	0.273797	ENSMUSG00000020838	Slc6a4
1	GO:0043622	BP	cortical microtubule organization	1/ 274	2/ 43792	0.5	0.0124747	0.273797	ENSMUSG00000109295	Gm5739
1	GO:0044340	BP	canonical Wnt signaling pathway involved in regulation of cell proliferation	1/ 274	2/ 43792	0.5	0.0124747	0.273797	ENSMUSG00000000125	Wnt3
1	GO:0016119	BP	carotene metabolic process	1/ 274	2/ 43792	0.5	0.0124747	0.273797	ENSMUSG00000031845	Bco1
1	GO:0044871	BP	negative regulation by host of viral glycoprotein metabolic process	1/ 274	2/ 43792	0.5	0.0124747	0.273797	ENSMUSG00000027832	Ptx3
1	GO:0044339	BP	canonical Wnt signaling pathway involved in osteoblast differentiation	1/ 274	2/ 43792	0.5	0.0124747	0.273797	ENSMUSG00000000125	Wnt3
[truncated: 738 more rows]

## Sheet: S6
Number	Pathway ID	Pathway description	Database	Ratio_in_study	Ratio_in_pop	Rich factor	Pvalue	Padjust	First Category	Second Category	Gene_ids	Gene_names
[truncated: 117 more rows]
